# Supplementary material for: Low and high beta rhythms have different motor cortical sources and distinct roles in movement control and spatiotemporal attention
Source: PLoS Biol. 2024 Jun 25;22(6):e3002670. doi: 10.1371/journal.pbio.3002670 (PMC11198906; doi:10.1371/journal.pbio.3002670)
Supplement: S1 Data — (XLSX) [file pbio.3002670.s013.xlsx]

## Sheet: Fig1C
Hand velocity monkey T
NaN	NaN	NaN	NaN	NaN	NaN	NaN	NaN	NaN	NaN	NaN	NaN	NaN	NaN	NaN	NaN	NaN	NaN	NaN	NaN	NaN	NaN	NaN	NaN	NaN	NaN	NaN	NaN	NaN	NaN	NaN	NaN	NaN	NaN	NaN	NaN	NaN	NaN	NaN	NaN	NaN	NaN	NaN	NaN	NaN	NaN	NaN	NaN	NaN	NaN
NaN	NaN	NaN	NaN	NaN	NaN	NaN	NaN	NaN	NaN	NaN	NaN	NaN	NaN	NaN	NaN	NaN	NaN	NaN	NaN	NaN	NaN	NaN	NaN	NaN	NaN	NaN	NaN	NaN	NaN	NaN	NaN	NaN	NaN	NaN	NaN	NaN	NaN	NaN	NaN	NaN	NaN	NaN	NaN	NaN	NaN	NaN	NaN	NaN	NaN
NaN	NaN	NaN	NaN	NaN	NaN	NaN	NaN	NaN	NaN	NaN	NaN	NaN	NaN	NaN	NaN	NaN	NaN	NaN	NaN	NaN	NaN	NaN	NaN	NaN	NaN	NaN	NaN	NaN	NaN	NaN	NaN	NaN	NaN	NaN	NaN	NaN	NaN	NaN	NaN	NaN	NaN	NaN	NaN	NaN	NaN	NaN	NaN	NaN	NaN
Hand velocity monkey M
NaN	NaN	NaN	NaN	NaN	NaN	NaN	NaN	NaN	NaN	NaN	NaN	NaN	NaN	NaN	NaN	NaN	NaN	NaN	NaN	NaN	NaN	NaN	NaN	NaN	NaN	NaN	NaN	NaN	NaN	NaN	NaN	NaN	NaN	NaN	NaN	NaN	NaN	NaN	NaN	NaN	NaN	NaN	NaN	NaN	NaN	NaN	NaN	NaN	NaN
NaN	NaN	NaN	NaN	NaN	NaN	NaN	NaN	NaN	NaN	NaN	NaN	NaN	NaN	NaN	NaN	NaN	NaN	NaN	NaN	NaN	NaN	NaN	NaN	NaN	NaN	NaN	NaN	NaN	NaN	NaN	NaN	NaN	NaN	NaN	NaN	NaN	NaN	NaN	NaN	NaN	NaN	NaN	NaN	NaN	NaN	NaN	NaN	NaN	NaN
NaN	NaN	NaN	NaN	NaN	NaN	NaN	NaN	NaN	NaN	NaN	NaN	NaN	NaN	NaN	NaN	NaN	NaN	NaN	NaN	NaN	NaN	NaN	NaN	NaN	NaN	NaN	NaN	NaN	NaN	NaN	NaN	NaN	NaN	NaN	NaN	NaN	NaN	NaN	NaN	NaN	NaN	NaN	NaN	NaN	NaN	NaN	NaN	NaN	NaN
Timeline
-1200	-1199	-1198	-1197	-1196	-1195	-1194	-1193	-1192	-1191	-1190	-1189	-1188	-1187	-1186	-1185	-1184	-1183	-1182	-1181	-1180	-1179	-1178	-1177	-1176	-1175	-1174	-1173	-1172	-1171	-1170	-1169	-1168	-1167	-1166	-1165	-1164	-1163	-1162	-1161	-1160	-1159	-1158	-1157	-1156	-1155	-1154	-1153	-1152	-1151
% note
Hand velocity is NaN if data is missing in some individual trials (at trial start before central touch)
[truncated: 5,000 more columns]

## Sheet: Fig1D
Eye velocity monkey T
27.677	27.785	27.883	27.992	28.103	28.159	28.218	28.215	28.173	28.143	28.119	28.121	28.146	28.226	28.368	26.446	26.493	26.903	27.112	27.372	27.603	28.069	28.233	28.44	28.69	29.712	29.11	28.485	28.679	28.819	28.965	29.029	29.097	29.088	29.031	28.957	28.868	27.587	27.492	27.384	27.208	26.991	26.81	26.581	26.333	26.079	25.8	25.607	26.156	26.027
27.104	25.458	25.348	25.247	25.132	25.576	25.132	24.978	28.321	28.026	27.765	27.562	27.374	27.211	27.03	26.879	26.778	26.713	26.703	26.676	26.705	26.782	26.87	26.998	27.159	27.338	27.498	27.653	27.799	27.987	28.165	28.288	28.4	28.479	28.499	28.592	28.698	28.791	28.833	28.927	26.846	26.841	26.894	26.898	26.842	26.853	26.926	26.965	26.97	27.003
26.133	26.223	26.314	26.396	24.169	24.156	24.208	24.363	25.626	25.838	26.042	26.237	24.377	24.482	24.572	24.635	24.699	24.781	24.903	25.041	25.201	25.407	25.652	25.907	26.172	26.438	26.745	25.457	25.777	25.983	26.166	26.395	26.675	26.952	27.206	26.656	26.832	26.98	27.139	27.304	27.476	27.609	26.726	26.75	26.752	26.806	25.732	25.604	25.482	25.377
Eye velocity monkey M
33.706	34.225	34.591	35.126	35.461	35.52	35.442	35.37	35.366	34.315	34.158	34.046	33.778	33.385	33.119	32.894	32.619	32.158	32.215	31.964	31.738	32.419	32.723	32.682	32.722	33.041	32.91	32.73	32.52	32.34	32.401	32.45	32.497	32.549	32.613	32.612	32.624	32.55	32.642	32.791	33.063	33.207	33.335	33.505	33.632	33.69	33.924	33.87	33.874	33.963
35.207	35.329	35.792	35.817	35.919	35.891	35.425	35.197	35.01	34.652	34.25	33.944	33.701	33.631	33.417	33.66	33.706	33.718	33.69	33.632	33.524	33.457	33.341	33.117	32.915	32.722	32.45	32.403	32.504	32.328	32.155	32.076	31.884	32.045	32.609	32.658	32.582	32.511	32.512	32.542	32.573	33	32.933	32.778	32.566	32.482	32.162	32.389	32.135	31.911
35.464	35.22	34.893	34.159	33.756	33.622	33.343	33.067	32.782	32.555	32.111	31.727	31.927	31.922	31.892	31.882	31.794	31.604	31.544	31.903	32.008	32.389	32.608	32.898	33.52	33.891	34.237	34.551	35.063	35.389	35.538	35.676	35.758	35.558	35.21	35.213	35.082	34.966	35.005	35.088	35.192	35.644	35.979	36.318	36.316	36.261	36.138	35.899	35.585	35.44
Timeline
-1200	-1199	-1198	-1197	-1196	-1195	-1194	-1193	-1192	-1191	-1190	-1189	-1188	-1187	-1186	-1185	-1184	-1183	-1182	-1181	-1180	-1179	-1178	-1177	-1176	-1175	-1174	-1173	-1172	-1171	-1170	-1169	-1168	-1167	-1166	-1165	-1164	-1163	-1162	-1161	-1160	-1159	-1158	-1157	-1156	-1155	-1154	-1153	-1152	-1151
[truncated: 5,000 more columns]

## Sheet: Fig1E
Gaze position monkey T blue trials
0.0098765	0.0098765	0.0098765	0.008642	0.008642	0.008642	0.008642	0.008642	0.008642	0.008642	0.008642	0.008642	0.008642	0.008642	0.008642	0.008642	0.008642	0.008642	0.008642	0.008642	0.008642	0.008642	0.008642	0.008642	0.008642	0.008642	0.008642	0.008642	0.008642	0.008642	0.008642	0.008642	0.008642	0.008642	0.008642	0.0098765	0.0098765	0.0098765	0.0098765	0.0098765	0.011111	0.011111	0.01358	0.01358	0.01358	0.01358	0.012346	0.012346	0.0098765	0.0098765
0.022222	0.022222	0.022222	0.020988	0.020988	0.020988	0.020988	0.020988	0.022222	0.022222	0.022222	0.022222	0.020988	0.020988	0.020988	0.020988	0.023457	0.023457	0.024691	0.024691	0.025926	0.02716	0.02716	0.025926	0.024691	0.024691	0.024691	0.024691	0.025926	0.025926	0.025926	0.025926	0.025926	0.024691	0.024691	0.024691	0.022222	0.023457	0.022222	0.022222	0.020988	0.019753	0.019753	0.020988	0.022222	0.019753	0.020988	0.020988	0.020988	0.022222
0.70494	0.70617	0.70741	0.70741	0.70741	0.7037	0.7	0.69877	0.69753	0.70123	0.69877	0.69753	0.69753	0.69383	0.7	0.70494	0.70988	0.71235	0.70741	0.70741	0.70617	0.7037	0.70247	0.69877	0.69877	0.69753	0.69877	0.7	0.70123	0.69753	0.70123	0.7037	0.7037	0.70617	0.70617	0.70494	0.7	0.70247	0.7037	0.70247	0.70494	0.70741	0.70864	0.70617	0.70617	0.70864	0.71111	0.71358	0.71481	0.71235
0.20988	0.20864	0.20617	0.20741	0.20617	0.20988	0.21358	0.21481	0.21481	0.21111	0.21358	0.21481	0.21605	0.22099	0.21481	0.20988	0.20247	0.20123	0.20494	0.20494	0.20494	0.20617	0.20741	0.21235	0.21358	0.21358	0.21111	0.20988	0.20741	0.21111	0.20741	0.20494	0.20617	0.20494	0.2037	0.20494	0.21235	0.20741	0.20741	0.20864	0.20617	0.2037	0.2	0.20123	0.2	0.19877	0.1963	0.19383	0.19506	0.19753
0.033333	0.032099	0.033333	0.034568	0.035802	0.035802	0.035802	0.035802	0.035802	0.035802	0.035802	0.035802	0.035802	0.035802	0.035802	0.035802	0.035802	0.037037	0.037037	0.037037	0.037037	0.037037	0.037037	0.037037	0.037037	0.039506	0.039506	0.039506	0.039506	0.040741	0.040741	0.040741	0.039506	0.038272	0.038272	0.037037	0.037037	0.037037	0.037037	0.037037	0.037037	0.038272	0.038272	0.038272	0.038272	0.039506	0.039506	0.039506	0.040741	0.039506
0.019753	0.020988	0.020988	0.020988	0.020988	0.020988	0.020988	0.020988	0.020988	0.020988	0.020988	0.020988	0.020988	0.019753	0.019753	0.019753	0.019753	0.017284	0.017284	0.017284	0.017284	0.017284	0.017284	0.017284	0.017284	0.016049	0.017284	0.017284	0.017284	0.016049	0.016049	0.016049	0.016049	0.017284	0.018519	0.018519	0.018519	0.019753	0.019753	0.019753	0.019753	0.019753	0.019753	0.019753	0.019753	0.019753	0.019753	0.019753	0.018519	0.018519
Gaze position monkey T green trials
0.0079365	0.0079365	0.0079365	0.0079365	0.0079365	0.0079365	0.0079365	0.0079365	0.0092593	0.0092593	0.0092593	0.0092593	0.0092593	0.0092593	0.0092593	0.0092593	0.010582	0.010582	0.010582	0.010582	0.010582	0.010582	0.010582	0.010582	0.010582	0.0092593	0.0092593	0.0092593	0.0092593	0.0092593	0.0092593	0.0079365	0.0079365	0.0079365	0.0079365	0.0079365	0.0079365	0.0079365	0.0079365	0.0079365	0.0066138	0.0066138	0.0066138	0.0066138	0.0066138	0.0066138	0.0066138	0.0066138	0.0066138	0.0066138
0.015873	0.015873	0.017196	0.018519	0.018519	0.018519	0.018519	0.018519	0.018519	0.018519	0.018519	0.018519	0.018519	0.018519	0.018519	0.018519	0.017196	0.017196	0.017196	0.015873	0.015873	0.015873	0.015873	0.015873	0.015873	0.015873	0.015873	0.017196	0.017196	0.017196	0.017196	0.017196	0.017196	0.017196	0.017196	0.017196	0.017196	0.017196	0.017196	0.017196	0.017196	0.017196	0.017196	0.015873	0.01455	0.01455	0.01455	0.01455	0.01455	0.01455
0.73016	0.73148	0.72884	0.72619	0.72751	0.72751	0.72619	0.7209	0.71958	0.71561	0.71429	0.71561	0.71561	0.71693	0.71561	0.71032	0.71296	0.71693	0.71825	0.71825	0.71429	0.71032	0.70767	0.70899	0.71296	0.71561	0.71825	0.72354	0.72222	0.72751	0.72884	0.72751	0.72619	0.72751	0.72884	0.73016	0.72751	0.72751	0.73016	0.73545	0.73677	0.73413	0.73413	0.7328	0.72751	0.72619	0.72487	0.71958	0.71958	0.72354
0.2037	0.20503	0.20635	0.20767	0.20635	0.20635	0.20767	0.21296	0.21296	0.21693	0.21825	0.21693	0.21693	0.21561	0.21693	0.22222	0.21958	0.21561	0.21429	0.21561	0.2209	0.22354	0.22619	0.22354	0.21958	0.21825	0.21561	0.20899	0.21032	0.20503	0.20503	0.20767	0.20899	0.20767	0.20635	0.20503	0.20767	0.20767	0.20635	0.20106	0.19841	0.20238	0.20238	0.20503	0.21032	0.21296	0.21429	0.21958	0.21958	0.21561
0.033069	0.030423	0.030423	0.030423	0.030423	0.031746	0.031746	0.031746	0.031746	0.031746	0.031746	0.031746	0.030423	0.030423	0.030423	0.030423	0.030423	0.030423	0.030423	0.030423	0.029101	0.030423	0.031746	0.033069	0.033069	0.033069	0.033069	0.033069	0.033069	0.033069	0.031746	0.031746	0.031746	0.031746	0.031746	0.031746	0.031746	0.031746	0.030423	0.030423	0.031746	0.030423	0.030423	0.030423	0.030423	0.029101	0.029101	0.029101	0.029101	0.029101
0.0092593	0.0092593	0.0092593	0.0092593	0.0092593	0.0079365	0.0079365	0.0079365	0.0079365	0.0079365	0.0079365	0.0079365	0.0092593	0.0092593	0.0092593	0.0092593	0.0092593	0.0092593	0.0092593	0.0092593	0.0092593	0.0092593	0.0079365	0.0079365	0.0079365	0.0079365	0.0079365	0.0079365	0.0079365	0.0079365	0.0079365	0.0079365	0.0079365	0.0079365	0.0079365	0.0079365	0.0079365	0.0079365	0.0079365	0.0079365	0.0092593	0.0092593	0.0092593	0.0092593	0.010582	0.010582	0.010582	0.010582	0.010582	0.010582
Gaze position monkey T pink trials
0.0028653	0.0028653	0.0028653	0.0028653	0.0028653	0.0028653	0.0028653	0.0028653	0.0014327	0.0014327	0.0014327	0.0014327	0.0014327	0.0014327	0.0014327	0.0014327	0.0014327	0.0014327	0.0014327	0.0014327	0.0014327	0.0014327	0.0014327	0.0014327	0.0014327	0.0014327	0.0014327	0.0014327	0.0014327	0.0014327	0.0014327	0.0014327	0.0014327	0.0014327	0.0014327	0.0014327	0.0014327	0.0014327	0.0014327	0.0014327	0.0014327	0.0028653	0.0028653	0.0028653	0.0028653	0.0028653	0.0028653	0.0028653	0.004298	0.004298
0.014327	0.014327	0.014327	0.014327	0.014327	0.014327	0.014327	0.014327	0.014327	0.014327	0.012894	0.012894	0.012894	0.012894	0.012894	0.011461	0.011461	0.011461	0.011461	0.011461	0.011461	0.011461	0.011461	0.011461	0.011461	0.011461	0.011461	0.011461	0.011461	0.011461	0.012894	0.012894	0.011461	0.011461	0.010029	0.010029	0.010029	0.010029	0.010029	0.010029	0.011461	0.011461	0.011461	0.010029	0.010029	0.010029	0.010029	0.010029	0.010029	0.010029
0.71203	0.70917	0.70774	0.70774	0.70917	0.71203	0.71347	0.71777	0.7149	0.71347	0.71347	0.71203	0.71203	0.71203	0.71203	0.71633	0.72063	0.72206	0.72779	0.73066	0.72779	0.73209	0.73209	0.73496	0.73639	0.73639	0.73782	0.73639	0.73352	0.73496	0.73496	0.73496	0.73352	0.73209	0.73352	0.73209	0.72493	0.7235	0.72493	0.7235	0.72779	0.72636	0.72493	0.72206	0.7192	0.72206	0.72493	0.72063	0.72636	0.72779
0.2235	0.22636	0.22779	0.22779	0.22493	0.22206	0.22063	0.21633	0.22063	0.22206	0.2235	0.22493	0.2235	0.2235	0.2235	0.22063	0.21633	0.2149	0.2106	0.20774	0.20917	0.20487	0.20487	0.20201	0.20057	0.20057	0.19914	0.19914	0.20201	0.20057	0.19914	0.19914	0.20201	0.20487	0.20487	0.2063	0.21347	0.2149	0.21347	0.21633	0.21203	0.21347	0.2149	0.2192	0.22063	0.21777	0.2149	0.2192	0.21203	0.2106
0.035817	0.035817	0.035817	0.035817	0.035817	0.035817	0.035817	0.035817	0.035817	0.035817	0.037249	0.037249	0.037249	0.037249	0.037249	0.037249	0.037249	0.037249	0.037249	0.037249	0.038682	0.038682	0.038682	0.038682	0.038682	0.038682	0.038682	0.038682	0.040115	0.040115	0.040115	0.040115	0.040115	0.038682	0.038682	0.038682	0.038682	0.038682	0.038682	0.037249	0.035817	0.034384	0.034384	0.034384	0.035817	0.035817	0.034384	0.034384	0.034384	0.034384
0.011461	0.011461	0.011461	0.011461	0.012894	0.012894	0.012894	0.012894	0.012894	0.012894	0.011461	0.011461	0.012894	0.012894	0.012894	0.012894	0.012894	0.012894	0.011461	0.011461	0.011461	0.011461	0.011461	0.011461	0.011461	0.011461	0.011461	0.012894	0.011461	0.011461	0.011461	0.011461	0.011461	0.011461	0.011461	0.011461	0.011461	0.011461	0.011461	0.011461	0.011461	0.011461	0.011461	0.011461	0.011461	0.011461	0.012894	0.012894	0.012894	0.012894
Timeline
-1200	-1199	-1198	-1197	-1196	-1195	-1194	-1193	-1192	-1191	-1190	-1189	-1188	-1187	-1186	-1185	-1184	-1183	-1182	-1181	-1180	-1179	-1178	-1177	-1176	-1175	-1174	-1173	-1172	-1171	-1170	-1169	-1168	-1167	-1166	-1165	-1164	-1163	-1162	-1161	-1160	-1159	-1158	-1157	-1156	-1155	-1154	-1153	-1152	-1151
[truncated: 5,000 more columns]

## Sheet: Fig1F
Gaze position monkey M blue trials
0.0026752	0.0026752	0.0026752	0.0026752	0.0026752	0.0026752	0.0026752	0.0026752	0.0026752	0.0026752	0.0032103	0.0032103	0.0032103	0.0032103	0.0026752	0.0026752	0.0026752	0.0026752	0.0026752	0.0026752	0.0026752	0.0026752	0.0026752	0.0026752	0.0026752	0.0026752	0.0026752	0.0026752	0.0026752	0.0026752	0.0026752	0.0032103	0.0032103	0.0032103	0.0032103	0.0032103	0.0026752	0.0026752	0.0026752	0.0026752	0.0026752	0.0026752	0.0021402	0.0021402	0.0021402	0.0021402	0.0026752	0.0026752	0.0026752	0.0026752
0.0032103	0.0032103	0.0032103	0.0032103	0.0032103	0.0032103	0.0032103	0.0032103	0.0032103	0.0037453	0.0037453	0.0037453	0.0037453	0.0032103	0.0032103	0.0032103	0.0032103	0.0032103	0.0037453	0.0037453	0.0037453	0.0037453	0.0037453	0.0037453	0.0037453	0.0037453	0.0037453	0.0037453	0.0042804	0.0042804	0.0037453	0.0037453	0.0032103	0.0032103	0.0032103	0.0037453	0.0037453	0.0037453	0.0037453	0.0037453	0.0037453	0.0037453	0.0037453	0.0037453	0.0037453	0.0037453	0.0032103	0.0032103	0.0032103	0.0032103
0.63403	0.63456	0.63617	0.63724	0.63456	0.63831	0.63777	0.63884	0.6367	0.63777	0.63777	0.6351	0.63831	0.64098	0.64419	0.64794	0.64794	0.64901	0.6458	0.64687	0.64741	0.65008	0.65008	0.64687	0.65222	0.65383	0.65222	0.65329	0.64901	0.64848	0.65169	0.65383	0.65329	0.65222	0.65169	0.65169	0.65329	0.65543	0.65329	0.65436	0.65543	0.65383	0.65597	0.65864	0.66346	0.66667	0.67309	0.67255	0.67148	0.67255
0.31193	0.31193	0.31033	0.30979	0.313	0.30979	0.31086	0.31033	0.313	0.31193	0.3114	0.31407	0.31086	0.30872	0.30605	0.30177	0.30177	0.3007	0.30444	0.30337	0.30284	0.3007	0.3007	0.30444	0.29856	0.29749	0.29909	0.29802	0.30284	0.30337	0.3007	0.29802	0.29909	0.30016	0.3007	0.29963	0.29856	0.29588	0.29856	0.29802	0.29802	0.30016	0.29856	0.29588	0.2916	0.28892	0.2825	0.28304	0.28518	0.28464
0.035848	0.035848	0.035848	0.036383	0.035848	0.035313	0.035313	0.035313	0.035313	0.034778	0.034778	0.035313	0.035313	0.035313	0.035313	0.035848	0.035848	0.035848	0.036383	0.036383	0.036383	0.036383	0.036383	0.035848	0.036383	0.035848	0.035848	0.035848	0.034778	0.034778	0.034778	0.034778	0.034778	0.034778	0.034778	0.035313	0.035313	0.035848	0.035313	0.035313	0.034778	0.034778	0.034778	0.034778	0.034243	0.033708	0.033708	0.033708	0.032638	0.032638
0.012306	0.011771	0.011771	0.010701	0.010701	0.010701	0.010166	0.0096308	0.0090958	0.0090958	0.0090958	0.0085607	0.0085607	0.0085607	0.0085607	0.0085607	0.0085607	0.0085607	0.0069556	0.0069556	0.0069556	0.0064205	0.0064205	0.0064205	0.0064205	0.0064205	0.0064205	0.0064205	0.0064205	0.0064205	0.0064205	0.0064205	0.0064205	0.0064205	0.0064205	0.0064205	0.0064205	0.0064205	0.0064205	0.0058855	0.0053505	0.0048154	0.0048154	0.0048154	0.0048154	0.0048154	0.0048154	0.0048154	0.0048154	0.0042804
Gaze position monkey M green trials
0.0023795	0.0029744	0.0029744	0.0029744	0.0023795	0.0023795	0.0023795	0.0023795	0.0023795	0.0023795	0.0023795	0.0023795	0.0023795	0.0023795	0.0023795	0.0023795	0.0023795	0.0023795	0.0017847	0.0011898	0.0011898	0.0011898	0.0011898	0.00059488	0.00059488	0.00059488	0.00059488	0.00059488	0.00059488	0.00059488	0.00059488	0.00059488	0.00059488	0.00059488	0.00059488	0.00059488	0.00059488	0.00059488	0.00059488	0.0011898	0.0011898	0.0011898	0.0011898	0.00059488	0.00059488	0.00059488	0.00059488	0.0011898	0.0011898	0.0011898
0.0035693	0.0041642	0.0041642	0.0041642	0.0047591	0.0047591	0.0047591	0.0047591	0.0047591	0.0047591	0.0023795	0.0023795	0.0023795	0.0023795	0.0029744	0.0029744	0.0035693	0.0035693	0.0035693	0.0035693	0.0029744	0.0029744	0.0029744	0.0029744	0.0029744	0.0029744	0.0029744	0.0029744	0.0029744	0.0035693	0.0035693	0.0035693	0.0041642	0.0041642	0.0041642	0.0041642	0.0047591	0.0047591	0.0047591	0.0047591	0.0041642	0.0041642	0.0041642	0.0041642	0.0035693	0.0035693	0.0041642	0.0041642	0.0041642	0.0041642
0.63831	0.64069	0.63831	0.6395	0.63772	0.6395	0.63831	0.63831	0.64069	0.63712	0.63772	0.6395	0.6395	0.64069	0.64069	0.64366	0.64188	0.64307	0.64545	0.64426	0.64366	0.64783	0.64961	0.65259	0.65556	0.65675	0.65794	0.65854	0.65913	0.65794	0.65913	0.65794	0.65913	0.65794	0.65854	0.66032	0.65913	0.65675	0.65616	0.65913	0.65913	0.6627	0.66627	0.66627	0.66568	0.66746	0.66568	0.66449	0.6627	0.66092
0.30815	0.30458	0.30815	0.30696	0.30934	0.30815	0.30993	0.30993	0.30815	0.31172	0.3135	0.31231	0.31291	0.31172	0.31112	0.30934	0.31053	0.30934	0.30756	0.30934	0.31053	0.30637	0.30458	0.3022	0.29923	0.29863	0.29744	0.29744	0.29744	0.29863	0.29744	0.29863	0.29685	0.29863	0.29804	0.29685	0.29744	0.30042	0.30101	0.29744	0.29863	0.29566	0.29209	0.29328	0.29447	0.29328	0.29447	0.29506	0.29685	0.29863
0.036288	0.036288	0.036288	0.036288	0.036288	0.035693	0.035693	0.035693	0.035693	0.035693	0.035693	0.035098	0.034503	0.035098	0.035098	0.035098	0.035098	0.035098	0.035098	0.035098	0.035098	0.035098	0.035098	0.035098	0.035693	0.035693	0.035693	0.035693	0.035693	0.035098	0.035098	0.035098	0.034503	0.034503	0.034503	0.034503	0.034503	0.033908	0.033908	0.033908	0.033314	0.033314	0.033314	0.032719	0.032719	0.032719	0.032719	0.032719	0.032719	0.032719
Gaze position monkey M pink trials
0.011303	0.011303	0.010113	0.010113	0.0095181	0.0095181	0.0089233	0.0089233	0.0083284	0.0083284	0.0083284	0.0083284	0.0083284	0.0077335	0.0077335	0.0065437	0.0065437	0.0065437	0.0065437	0.0065437	0.0065437	0.0065437	0.0065437	0.0065437	0.0059488	0.005354	0.005354	0.0047591	0.0041642	0.0041642	0.0041642	0.0041642	0.0047591	0.0041642	0.0041642	0.0035693	0.0035693	0.0035693	0.0035693	0.0035693	0.0035693	0.0029744	0.0029744	0.0029744	0.0029744	0.0023795	0.0023795	0.0023795	0.0023795	0.0023795
0.0039552	0.0039552	0.0039552	0.0039552	0.0039552	0.0039552	0.0039552	0.0039552	0.0046144	0.0046144	0.0046144	0.0046144	0.0046144	0.0046144	0.0046144	0.0052736	0.0046144	0.0046144	0.0046144	0.0046144	0.0046144	0.0046144	0.0046144	0.0046144	0.0046144	0.0046144	0.0046144	0.0046144	0.0046144	0.0046144	0.0046144	0.0046144	0.0046144	0.0046144	0.0046144	0.0046144	0.0046144	0.003296	0.003296	0.003296	0.003296	0.003296	0.003296	0.003296	0.0026368	0.003296	0.003296	0.003296	0.0039552	0.003296
0.003296	0.0026368	0.0019776	0.0019776	0.0019776	0.0019776	0.0019776	0.0019776	0.0019776	0.0019776	0.0019776	0.0026368	0.0026368	0.0026368	0.003296	0.0019776	0.0019776	0.0019776	0.0013184	0.0019776	0.0019776	0.0019776	0.0019776	0.0019776	0.0019776	0.0019776	0.0026368	0.0026368	0.0026368	0.0026368	0.0019776	0.0013184	0.0013184	0.0013184	0.0013184	0.0026368	0.003296	0.003296	0.003296	0.003296	0.003296	0.003296	0.003296	0.003296	0.0026368	0.0026368	0.0026368	0.0026368	0.0019776	0.0019776
0.7027	0.69941	0.70007	0.70204	0.69809	0.70073	0.70468	0.70798	0.70864	0.71061	0.706	0.70468	0.70864	0.70995	0.70929	0.70995	0.71193	0.71193	0.71391	0.71721	0.71721	0.71721	0.71918	0.71655	0.71589	0.71589	0.71918	0.71852	0.71984	0.71786	0.72116	0.72512	0.72314	0.72314	0.7205	0.71984	0.72446	0.72577	0.72775	0.72907	0.72709	0.72907	0.73039	0.72709	0.72643	0.7238	0.72577	0.72709	0.73171	0.73434
0.2439	0.2472	0.2472	0.24522	0.24918	0.24654	0.24324	0.23995	0.23863	0.23731	0.2439	0.24456	0.23995	0.23929	0.23929	0.23929	0.23863	0.23863	0.23731	0.23336	0.23336	0.23401	0.23204	0.23467	0.23665	0.23665	0.2327	0.23336	0.2327	0.23467	0.2327	0.2294	0.23138	0.23204	0.23467	0.23336	0.22742	0.22742	0.2261	0.22544	0.2294	0.22808	0.2261	0.23006	0.23204	0.23401	0.2327	0.23138	0.22676	0.22479
0.034278	0.034937	0.034937	0.034937	0.034937	0.035597	0.034937	0.034937	0.034937	0.034278	0.033619	0.033619	0.034278	0.034278	0.034278	0.034278	0.033619	0.033619	0.033619	0.033619	0.033619	0.033619	0.033619	0.033619	0.033619	0.033619	0.033619	0.033619	0.033619	0.033619	0.03296	0.03296	0.03296	0.03296	0.033619	0.034278	0.034937	0.035597	0.034937	0.034278	0.03296	0.032301	0.032301	0.032301	0.032301	0.032301	0.031641	0.031641	0.031641	0.032301
0.011866	0.011866	0.011866	0.011866	0.011866	0.011206	0.011206	0.011206	0.011206	0.011206	0.0098879	0.0098879	0.0098879	0.0092287	0.0092287	0.0092287	0.0092287	0.0092287	0.0092287	0.0092287	0.0092287	0.0085695	0.0085695	0.0085695	0.0072512	0.0072512	0.0072512	0.0072512	0.006592	0.006592	0.006592	0.006592	0.006592	0.0059328	0.0052736	0.0052736	0.0052736	0.0046144	0.0046144	0.0046144	0.0039552	0.0039552	0.0046144	0.0039552	0.0039552	0.0039552	0.0039552	0.0039552	0.0039552	0.003296
Timeline
-1200	-1199	-1198	-1197	-1196	-1195	-1194	-1193	-1192	-1191	-1190	-1189	-1188	-1187	-1186	-1185	-1184	-1183	-1182	-1181	-1180	-1179	-1178	-1177	-1176	-1175	-1174	-1173	-1172	-1171	-1170	-1169	-1168	-1167	-1166	-1165	-1164	-1163	-1162	-1161	-1160	-1159	-1158	-1157	-1156	-1155	-1154	-1153	-1152	-1151
[truncated: 5,000 more columns]

## Sheet: Fig2A_blue
1591.3	2734.3	2023.2	1748.7	2195	1646.2	1652.7	1804.4	1514.2	1817.2	1651.4	1940.9	1658.2	1852.2	2101.6	1596.9	1823.4	2068.1	2164	1847.5	2516.7	2339.7	2463	2232.4	2562.5	3105.8	1959.4	3220.6	2675.8	2279.5	3119.3	1715.7	2497.2	2452.9	1711.1	2506.2	2512.9	2190.8	2464.4	2775.5	2127.7	2467.7	2230.4	2095.1	2424.2	2371.9	2172.6	2532.3	2683.6	2138.1
6237.7	7881.4	6607.2	5916.6	6415.6	5508.7	5368.7	5510.9	5181.4	5874.3	5667.3	6123.4	5681.5	5848	6148.3	5214.3	5660.3	6153.9	6546.3	6231.3	7467.2	7400.6	7767.3	7378.5	7962.8	8854	7275	9391.5	8569.7	7953.3	8968.2	6506.3	7381.1	7164.1	5936.1	7211.2	7441.7	7108.7	7755.5	8229.7	7237.7	7514.6	7108.2	6945.6	7511.8	7514.6	7136.3	7690.3	8017	7111.7
14587	14872	13506	12298	11951	11369	11117	11195	11591	12558	12623	12742	12429	11853	11690	10853	11209	11871	12745	13186	14180	14735	15421	15350	15728	16037	15812	17332	17468	17236	16891	14947	14219	13451	12534	13173	13985	14672	15652	15835	15207	14592	14371	14547	14989	15115	14659	14745	15067	14669
25526	24650	22374	20353	19244	18770	18978	19928	21309	22553	22924	22628	21920	20091	19279	18462	18737	19931	21450	22551	23109	24013	25239	25901	25908	25273	25596	27342	29208	29501	28227	26317	24015	21876	20609	21041	22722	24924	26488	26353	25199	23783	23940	24760	25188	25012	24238	23679	23777	24105
34805	33199	29892	27356	25759	25259	26404	29165	31357	32453	33269	32805	30900	27611	25774	25121	25856	27874	30176	31329	30842	31283	33465	35188	34529	32695	32345	34999	38883	40128	38757	36809	33677	29227	26986	28305	31159	34343	36430	35774	33033	31207	32205	33985	34220	33046	31900	30826	30351	31447
38744	36722	33562	31400	29686	29376	31161	35057	37507	37962	39527	39614	36184	31541	28431	28223	30288	33261	36166	36777	34366	33600	37158	39815	38177	35212	33945	36756	42102	44814	43786	42767	39784	32887	29808	33035	37206	39735	41544	40112	35537	33734	36245	38939	38305	35713	34432	33323	32096	33705
36669	34889	33244	32243	31022	31093	32501	35166	37167	37168	39648	41244	36949	31221	27455	27484	30997	34997	37805	37737	33223	31150	35896	38915	36263	32781	31308	32607	38245	42340	41824	42895	40814	32800	29606	34710	39759	40204	40518	38309	32600	31308	35785	38710	36541	32803	31585	30841	29118	30889
31137	30713	30894	31198	30847	30971	31029	30681	31734	32189	35325	38840	34933	28652	25466	24971	28715	33456	35469	34941	29514	26752	31615	34411	31099	28007	26836	26045	30726	35268	35731	38946	37915	30888	28298	33923	38723	37222	35619	32797	26994	26650	32746	34994	31428	27393	26074	25355	23800	25705
25730	27468	28937	30127	29998	29440	27970	25259	25608	27244	30427	35125	32536	26432	24228	22881	25447	29737	30845	30206	25611	23210	27018	29218	25814	23525	22498	21005	23954	27701	29779	33837	33446	28872	27279	31607	34920	32906	30420	27209	22147	22764	29137	30358	26504	23085	21223	19535	18878	21137
22696	26517	28857	30143	28843	27112	24802	21847	22449	25167	27701	32308	31233	25488	23035	21641	23022	25122	25603	25314	22398	21446	24093	25363	22360	20437	19389	18991	20271	22554	26072	29315	29259	27376	26636	28604	29888	28612	26859	23803	19840	20874	25964	26596	23722	21366	18698	15532	16032	18500
22288	27632	30790	30953	27564	25048	22947	20993	22505	25948	27401	31252	31473	25229	20765	20425	21815	20901	20867	21443	19910	20985	23524	23552	21014	18922	18139	19170	19504	20597	24095	25733	26367	26596	25867	25591	25202	24944	24797	22681	19594	20331	23745	24491	23002	21444	18425	14680	15651	17690
23606	30043	33917	31430	25946	24057	23207	21666	23592	28234	29074	32006	33045	25473	18360	19085	21116	18170	17616	19353	18719	21446	24864	23725	20985	18951	18880	20434	20530	20974	22752	23238	25285	26548	24780	23114	21748	22233	23611	22768	19974	19990	22841	24146	23448	22020	19932	17312	17388	18450
25725	32785	37254	31032	23780	24278	25452	23005	24189	31288	33340	34580	35340	27340	18539	18929	20693	17640	17010	19743	19698	22910	27104	25429	21504	20130	21026	22578	22708	22227	21703	22108	25890	26769	23612	21545	19704	20585	23078	23239	20362	19584	23041	24919	24315	22803	22846	22331	20799	20814
28397	35025	40226	30834	22590	26292	29181	25379	25263	35226	40782	39289	38291	32286	23644	21758	21548	19735	20103	23000	22530	25013	29316	27948	22793	21956	23630	25646	25989	23563	21076	22280	27494	26826	22639	20885	18996	19833	22944	24079	21389	19873	23618	25598	25112	24288	26163	27325	25388	24602
32380	37125	43038	33323	26294	32256	34583	30064	29501	40525	50256	47061	43982	41447	34335	28823	25318	24838	27240	28678	25460	26648	31201	30893	25904	24612	26087	29137	30263	25558	21326	23809	29878	27217	22026	20738	19470	19827	22763	25426	23726	21607	24144	25424	25625	26473	28228	29963	30208	29076
39534	41743	47508	41413	38905	44826	43046	38227	39198	48477	60753	60129	57018	56654	50329	40733	33277	33133	37784	35853	27334	27403	33499	34968	31425	28698	28535	32525	35205	29471	23907	27822	33979	29103	21998	20737	20774	20611	22598	26882	26854	24606	24896	24900	26125	28369	28243	29864	34079	33253
52335	53264	57858	57852	61654	64827	56417	50706	54754	61740	75100	81999	82121	80976	72253	57704	45416	44064	50416	44232	29772	29224	38081	41814	38925	34191	31971	36571	41053	36097	30896	35765	40709	33157	22962	20923	22395	22166	23258	27960	29362	27953	26380	25198	27141	29070	27264	28976	36637	36474
72226	74646	78924	84673	92609	90627	75494	68063	74630	82735	98927	114770	119900	116150	101840	79693	60280	56515	63739	54436	36464	35744	47191	52713	48000	40629	38181	43805	49098	45372	42542	47005	49205	38972	25331	21565	23875	24191	25339	28839	30473	30939	28830	26877	28805	29006	27031	29691	38718	38666
97544	103590	111150	120930	127710	119330	98808	89028	95910	110090	133240	154850	163840	158220	138430	106210	76830	70176	76937	67075	49678	48971	61574	67330	58755	48144	49054	57110	60582	56237	55234	57878	57078	45349	29178	22912	25139	26399	28293	29972	30976	33707	32135	29521	30665	29490	28221	32599	41023	39989
123350	132360	146960	159530	160900	146950	122140	108840	114600	136770	168770	191980	201620	196350	174850	134870	96198	86126	90350	82111	67681	66409	78736	83402	70405	57193	65028	76747	74732	66439	63276	64087	62492	50897	33905	25254	26793	28935	31058	31377	32482	37069	35964	32475	32274	31021	30406	36347	42866	40320
144250	152810	173750	188140	184450	167360	139120	121340	126300	153210	190890	214610	221360	217700	199080	159510	118770	104600	105000	98950	85788	82154	93767	97416	80689	67469	83607	97995	88194	73483	63766	64323	65360	54669	38306	28720	29746	32336	33683	33286	35998	41771	40031	35510	33728	32874	33362	39647	43312	39669
157270	161790	182290	196530	191840	173710	143900	123590	128040	153720	191650	217230	218860	215520	202280	171650	138920	122030	120370	115880	99423	91487	102930	106280	88249	78298	99702	112500	96809	76620	59501	61300	66510	56540	41321	32743	34103	37072	37762	37141	41528	47966	44652	38916	35670	34977	37786	43036	43517	39330
161430	160980	172780	184020	181530	163390	135090	116990	119700	140060	175490	202680	199490	193560	185270	166680	146700	131940	132700	129200	106230	94191	106170	109370	94621	89732	108400	113920	98247	77293	56327	59112	66513	57005	43003	36395	38761	43174	44919	44647	48856	55566	51063	43398	39125	39301	44761	48437	46488	41689
155410	152510	153010	158590	157630	141090	117280	104230	103780	118890	152570	178100	172810	162860	157150	148610	137610	129820	136750	134640	106640	93165	105380	108760	101920	101500	108300	103450	93431	77145	57581	59631	65515	56632	44479	39646	42760	50266	55190	55905	58322	65101	60697	49823	45023	47809	54529	56926	53707	47790
138260	137020	131120	129380	127090	115170	97511	87592	84167	96586	129060	149730	145560	133860	128700	126720	117960	116840	130140	130780	103460	90792	101420	106720	109020	110830	102350	89297	85856	76262	61556	61387	63437	55579	46656	43605	46699	57751	66976	69407	70701	77578	73585	58379	53040	58929	65346	66901	62774	55467
112690	115940	110400	101470	96298	91320	80083	69967	65271	76782	105810	121320	119650	110840	106660	107580	98049	98625	115090	120150	99836	87644	94200	103280	111820	113410	95061	79759	79142	73686	64131	61621	59956	53394	49063	48826	51798	64698	77760	83202	85937	92558	87234	67660	60890	67627	73527	74521	69265	60935
85474	92937	90317	76827	69595	70656	65233	54739	50597	60825	83319	95045	95185	92548	91670	91781	82600	81009	96179	106170	96437	83678	84965	96992	107390	107270	88826	76565	74360	68824	62787	58961	54853	49495	50143	53725	57405	69484	84414	94495	101180	106220	97194	74916	65721	69857	75524	76290	70470	62196
63104	72029	70564	56652	49115	52872	51863	43441	40777	48528	63703	72441	73160	76333	79832	77210	70146	66861	77210	90263	90687	78643	75736	87203	96284	94667	82692	74907	69484	61829	57687	53976	48704	44191	48562	55322	60353	69958	83858	98858	110320	112370	99257	77579	66424	66079	70600	71510	66812	60071
47621	55080	52699	41402	34999	38642	39976	35027	33690	38758	48323	54235	54997	60935	66971	63030	58585	55712	60199	72759	79685	71313	66652	74634	81132	79464	74206	69259	61887	53232	50069	47695	42724	38919	44190	51682	57553	64594	74949	92525	107370	106470	91920	74688	63858	59678	61249	62364	60353	56121
37251	41960	38405	30287	25907	28659	30370	27967	27226	30623	36630	40255	41145	46582	52329	49884	47615	45459	45708	55085	63670	60166	55952	60276	64506	63964	62128	58392	51379	43844	41049	40491	37644	34908	38129	43633	49068	53872	59977	76404	91593	89357	77387	67093	58880	52881	50817	51839	52818	50701
29659	31965	27904	22123	20047	22251	23325	21905	21301	24158	27801	29966	30971	34165	38316	38379	37279	34791	33486	39496	46210	45656	43056	45298	48430	48922	47650	45195	40328	34783	31914	32632	33098	31897	31919	34216	38163	40559	43616	56353	68766	66802	60257	56698	51409	45367	41084	41794	44834	43414
23613	24434	20414	16302	16141	17982	18292	17163	16893	19542	21711	22963	23668	24676	27345	28586	27490	24473	23388	27379	31369	30884	30089	31704	34628	35220	33564	33140	31050	27103	24213	25082	28337	28691	26555	26381	28426	28360	30057	38723	46803	45655	44733	45527	41745	36389	32174	32763	36382	34668
18663	18743	15238	12642	13605	14904	14514	13765	14154	16274	18080	18815	18750	18585	19894	20521	18962	16412	15898	18906	21115	19431	19889	21675	24291	24213	22428	23840	23989	21248	18796	19041	23271	24716	22122	21054	21317	19830	21016	26358	30510	30058	32592	35016	31608	26861	24028	24858	27779	26033
14661	14475	12029	10858	12144	12746	11632	11374	12246	13636	15936	16677	15813	15304	15198	14476	12869	11649	11453	13725	15063	12851	13656	15938	17670	16762	15253	17318	18507	16925	15218	14903	18572	20493	18357	17348	16425	15141	15910	18728	20397	20456	23464	25872	23086	18906	17249	18346	20144	19107
11645	11508	10513	10446	11481	11456	9780.7	9668.1	10482	11473	14246	15404	14238	13527	12445	10756	9538.8	9535.6	9519.3	11095	11852	10295	10773	13339	14070	12656	11507	13171	14308	13551	12508	12148	14928	16873	15328	14338	13082	12718	13213	14258	14815	15087	16555	18459	17077	13904	12604	13541	14650	14396
9648.8	9756.4	10239	10813	11369	10920	9127.8	8545.8	8977.1	10021	12573	14169	13321	12266	11007	9124.9	8182.1	8626.4	8822.1	9874.5	10317	9857.8	9895.8	12061	12260	10873	9948.4	10934	11476	10798	10216	10136	12438	14313	13331	12026	10981	11007	11589	11682	11915	11967	11670	13102	13208	11453	10167	10522	11433	11365
8562.7	8963.5	10494	11382	11538	10845	9313.9	8044	8181	9355.1	11121	12854	12626	11337	10284	8655.1	7659.9	7891.9	8326.5	9125	9656.5	9939.1	9766	10932	11124	10154	9402.6	9932.4	9788.9	8721.9	8453.1	8621.5	10751	12783	12301	10624	9711.2	9530.1	10315	10135	10250	9912.5	8794.4	9833.6	10732	10094	9136.5	9002.9	9627.2	9288.4
8210.4	8748.8	10570	11710	11587	10719	9532.9	8053.5	8140.1	9279.6	10344	11774	12023	10896	9805.9	8352.7	7155.5	7045	7726.9	8554.2	9204.1	9753.9	9590.4	9731.5	10128	9605.9	9142.1	9466.2	8766.5	7460.7	7319.6	7602.4	9595.1	11910	11662	9725.5	8638.9	8391.9	9165	9046.6	8929	8452.2	7453.7	8131.5	9098.7	8743	8457.2	8393.4	8380	7789.9
8361	8744.1	10230	11588	11179	10116	9201.3	8158.4	8402.6	9548.7	10395	11120	11462	10816	9389.2	7892	6449.9	6196.6	7185.2	8203.9	8577.6	9173	9157.1	8719.3	9219	9020.3	8977.3	9185.4	8162.7	6933.3	6689.8	7055.7	8934.3	11170	10795	8697.1	7393.6	7465.3	8148.7	8153.9	7717.7	7399.8	6863.6	7267.8	7984.4	7341.4	7575.4	8035.1	7443.9	6745.1
8666.4	8687.3	9748.6	11082	10337	9095.6	8377.8	7912.1	8531.4	9921.3	10820	10764	10890	10680	9085.2	7576.6	5851.6	5550.3	6906.9	8053.9	7901	8358.1	8614.6	8068.6	8426.2	8632.4	9068	9136.8	7992	6857.8	6399.4	6884.9	8668.8	10208	9512.8	7442.1	6102	6492.8	7335.5	7434.9	6811.7	6663.5	6513.4	6820.7	7207	6346.9	6630.7	7504.9	6852.6	6080.4
8778.9	8491.3	9421.3	10451	9415.6	8125.4	7497.4	7250.8	8415.4	10087	10890	10474	10331	10211	8973.3	7685.4	5759.1	5308.3	6920.4	8019.7	7489.1	7522.1	8135.9	7682.8	7714.9	8565.9	9521.6	9474.2	8221.8	6957.5	6332.3	6934.3	8480.6	9040.8	8061.3	6303.8	5087.2	5576.9	6769.5	6965.5	6391.3	6234.8	6326.8	6631.3	6625.9	5930.7	5981.5	6743	6499.4	5773.7
8540	8230	9213.2	9917.3	8724.2	7587.5	6903.8	6516.1	8081	9721.8	10211	10105	9843.5	9504.6	8918.4	8033.3	6218.9	5557.4	7080.3	7989	7316	6847.5	7782.1	7371.7	7072.9	8594.8	10125	10131	8692.8	7107.4	6369.2	6994.5	8089.3	7914.1	6789.6	5465.4	4499.8	5030	6381.7	6732.7	6380.4	6093.5	6296.2	6451.9	6064.2	5786.3	5689.4	5940.3	6177.4	5808.9
7992.4	7989.5	8929.4	9420.9	8262.1	7472.2	6698	6091.8	7533.1	8714.1	8956.9	9554.7	9374.8	8810.9	8591.3	8144.4	6884.5	6121.2	7191.3	7783.9	7039.2	6433.8	7516.1	7058	6538.1	8383.6	10434	10722	9194.4	7307	6415.5	6877	7469.8	7007.9	5878.2	4824.5	4222.2	4863.6	6004.3	6535.6	6532	6120.7	6188.8	5970.2	5413.4	5556.7	5528.3	5325.8	5811	6023.7
7273.6	7719.6	8463.1	8679.7	7766.2	7526.5	6803.1	6060	6861.7	7300.9	7591.4	8748.2	8790.6	8174.3	7830.1	7731.4	7262.7	6611.7	7124.8	7290.1	6497.2	6226.1	7212.3	6798.9	6169.7	7816.8	10064	10788	9446.4	7502	6437.1	6506	6740.8	6355	5287	4291.1	4046.5	4786.2	5530.1	6145	6616	6186.9	5749.1	5139.9	4774	5193.6	5314.6	4989.7	5515.6	6134.4
6533.9	7298.7	7786.8	7544.4	7001.2	7541.8	7025.6	6180	6249.5	5910.7	6478	7788.7	8020.3	7424.6	6891.8	6963.7	7021.6	6708.7	6908.9	6658.9	5940.3	6027.9	6736	6694.4	6059.3	7055.7	8973.3	10151	9176.4	7486.3	6393.9	5938.5	6020.9	5951.6	4870.3	3896.8	3939	4624	5012.3	5549	6526.8	6283.7	5104	4268.8	4337.7	4852.5	5044.9	4862.4	5464.4	5964.6
5958.8	6809.4	6984	6290.2	6124.9	7535.2	7242.3	6248.7	5859.3	4944.1	5771.5	7073.2	7234.9	6595.7	6302.9	6375.8	6349.4	6472.9	6830.4	6365.3	5805.7	5733.6	6179	6867.8	6350.4	6432.1	7637.5	9098.2	8464.8	7188.8	6279.3	5410.8	5526.5	5866	4606.6	3748.1	4119.2	4536	4620.6	4999.3	6380.4	6560	4814.6	3822.2	4195.2	4677	4855.9	4940	5760.2	5624.2
5948.6	6715.2	6476.7	5599.9	5815.8	7849	7714.7	6560.3	5952.2	4814.5	5721.4	7196.8	7018.9	6296.3	6620	6674.5	6142.1	6531.9	7453.3	7089.2	6479.4	5671.6	6068.9	7583.5	7275.6	6465	6956.4	8350.3	7993.3	7104.4	6403	5468.8	5717.5	6317.5	4840.1	4134.9	4899.6	4929.7	4648.9	4937.9	6625.2	7327.5	5519.1	4275	4471.2	4893.4	5092.4	5530.1	6495.8	5558.7
7137.9	7608.8	6943.8	6167	6799.5	8982.1	9004.3	7839.5	7017.7	5995.9	6866.6	8613.8	8149.8	7389.5	8231.5	8451.4	7514.6	7859.4	9338.3	9270.6	8158.3	6540	7128.8	9204.2	9095.3	7768.1	7768.2	8774.6	8660.5	8065.4	7459.4	6826.9	7113.2	7624.6	6131.4	5494.8	6467.1	6218.2	5501.9	5848.5	7838.4	8946	7504.8	5959.1	5539.1	5900.5	6240.2	7058	7850.2	6382.4
9749.9	9579.5	8603.7	8012.5	8978.2	10942	11205	10370	9323.5	8575.2	9437.6	11108	10691	9968.6	10889	11513	10656	10864	12419	12400	10525	8614.2	9475.9	11653	11663	10389	10101	10659	10632	10223	9834.4	9634	9681	9752.9	8506.5	7836.1	8611.4	8335.4	7294.9	7783.6	10029	11360	10378	8665	7629.8	7812.1	8353.7	9419.6	9812.7	8294
12766	11756	10606	10095	11093	12715	13300	13149	12145	11620	12445	13498	13290	12672	13301	14363	14096	14422	15508	14888	12485	10980	12025	13882	13952	13139	12766	12983	12766	12437	12675	12766	12334	11779	10865	10193	10482	10331	9315.3	9874.3	12149	13632	12991	11338	10066	9870.1	10523	11615	11700	10468
14281	12697	11538	10925	11575	12840	13726	14336	13819	13392	13951	14214	13982	13497	13783	15003	15539	16296	16777	15153	12714	12003	13094	14388	14478	14176	13973	13851	13331	13089	14105	14310	13401	12245	11609	11099	10917	10847	10266	10752	12724	14331	13996	12547	11366	10770	11352	12320	12333	11409
13159	11556	10695	9844.4	9915.8	10812	11808	12891	13037	12645	12750	12537	12016	11631	11763	12757	13831	15081	15220	12980	10869	10841	11886	12593	12615	12666	12742	12172	11570	11532	12854	13179	12001	10492	10107	9868.6	9451.8	9343.9	9397.9	9808.7	11208	12774	12862	11601	10561	9856.8	10209	11006	11076	10304
10126	8911	8645.1	7586.8	7109.1	7659.1	8462.4	9600.7	10115	9769.8	9575.2	9265.4	8585.9	8268.7	8422.4	8985.4	10024	11558	11667	9636.4	8052.2	8278.7	9210.1	9476.3	9315.2	9576.4	9764.9	8784.8	8408.6	8571.8	9557.3	10106	8908.6	7449.5	7295.9	7260.4	6902.4	6696.3	7267.3	7801.3	8522.4	9794.3	10335	9171.1	8234	7780.9	7810.6	8434.9	8560.4	7867.3
6953.8	6228	6508.6	5473	4683.5	4934.1	5343.9	6257	6708.2	6430.9	6294	6009.8	5571	5381.3	5560.6	5729.7	6319	7814.2	8011.8	6701.3	5784.2	5862.2	6593.5	6613.9	6257	6628.4	6694.8	5613.6	5512.2	5648.7	6124.2	6859.2	5826.6	4753.8	4707.1	4739.3	4627.2	4340	5142.6	5981.1	6134.4	6994.2	7744	6688.9	5910.2	5779.4	5451.5	5948.5	6099.4	5580.8
4856.8	4529	4956.2	4236.9	3434.6	3404.9	3473.6	4059.1	4281.8	4091.2	4168.2	3893.5	3902.8	3943.2	4053.6	3980.1	4140.7	5287.9	5527.2	4945.2	4678.8	4466.9	4915.2	4839.5	4430.6	4788.8	4676.7	3882.3	3850.6	3769.7	3988.1	4672.9	3920.5	3278.2	3165.6	3233.7	3330.7	3036.8	3836.1	4909.6	4782.4	5306.3	5933.3	5136.5	4586	4528.5	3881.4	4329.4	4531.8	4312.2
3897.1	3790.7	4011.4	3735.9	3130.4	2857.8	2781.4	3049.6	3129.9	3057.4	3211.1	2998.7	3302.6	3574.5	3594.3	3417.9	3415.9	4027.9	4211.1	4199.3	4317.2	3900.8	4058.3	3969.8	3697.6	3942.6	3756.9	3423.1	3313.5	3100.9	3257.8	3660.1	3224	2790.5	2548.4	2700.3	2831.3	2616.5	3299	4331.5	4207.3	4508	4910.4	4494	4150.1	3895.9	3061.3	3464.2	3842.5	3914.5
3575.9	3488.9	3462.5	3504.8	3152.4	2774.8	2683.4	2719	2743.8	2805.3	2879.4	2803.4	3129.8	3496.7	3503.7	3319.4	3327.9	3441.6	3517.5	3908.4	4087.1	3594.7	3547.1	3481.7	3417.7	3565.1	3429.1	3434.5	3326.9	3198.1	3275.5	3364	3180.7	2729.8	2404.8	2634.4	2710.4	2588.6	3109.5	3868	3838.5	3965	4261	4180.9	4011.5	3538.3	2695.2	2964.9	3652.1	3878.8
3499.2	3298	3150.6	3273.6	3116.3	2810.5	2733.1	2639.4	2604.6	2763.8	2791.7	2821.8	3020.1	3317	3375.2	3248.9	3265.6	3124.1	3133.9	3670.8	3753	3266.1	3124.4	3081.7	3136.9	3281.5	3270.2	3404	3445	3465.8	3421.6	3372.8	3331.5	2815.6	2444.4	2675.9	2755.6	2644.8	2987.1	3448.3	3434.7	3424.2	3672.7	3783.3	3818.8	3337.9	2634.8	2754.5	3680.1	3919.4
3513.2	3177.9	2964.2	3017.3	2952.8	2796.6	2756.5	2587	2461.4	2652.2	2788.7	2838.5	2882.9	3029	3131.1	3106.3	3094.8	2970	3003.3	3415.3	3376	2945.9	2778.2	2726.1	2751.7	2949.7	3078.2	3276.9	3477.3	3514.2	3367.4	3437.7	3499.1	2975.7	2551.8	2737.7	2874.8	2692.8	2864.4	3164	3098.4	3013.8	3130.6	3320.9	3559.5	3279.7	2820.4	2925	3775.7	3963.3
3547	3129.7	2817.2	2781.5	2717.3	2677.4	2708.8	2472.5	2242.7	2428.2	2771.8	2812.9	2731.2	2751.2	2874.3	2944.1	2931.3	2941.5	3038.6	3237.7	3071.5	2701.8	2540.9	2436.5	2356.8	2586.9	2815.1	3142.9	3405.8	3261.7	3031.8	3411.6	3639.2	3122.3	2660.3	2822.5	2969.3	2727.6	2748.5	3014	2933.2	2818.2	2769.8	2995.9	3322.7	3259.1	3122.7	3324.3	3822.5	3943.5
3513	3101.4	2697.7	2587.8	2482.5	2507.8	2596	2309.5	1999.5	2197.2	2693.4	2750.4	2610.8	2596	2747.8	2843.3	2868.3	2945.7	3058.4	3154.5	2889.5	2520.7	2399.2	2235.3	2091.4	2314.9	2575.6	3027.3	3277.7	2844.6	2550.6	3268.4	3705.2	3158	2715.8	2893.7	2983.8	2742.9	2637.6	2887.6	2857.1	2716.3	2616.1	2856.7	3142.3	3171.1	3362.9	3587.4	3740.7	3769
3351.1	3050.5	2645.2	2448.7	2315.8	2376.9	2463.1	2172.1	1862.1	2097.5	2582.2	2652.5	2536.8	2592.7	2794.4	2844	2871.2	2873.1	2926.1	3057.1	2774.5	2377.9	2314.2	2151.5	2043.3	2253.2	2471.6	2902.4	3106.1	2476.7	2172.1	3087.4	3636	3055.3	2692.4	2896.5	2932.3	2692	2507.2	2700.5	2725.6	2568.1	2527.8	2748	2977.2	3038.7	3420.4	3522.8	3517.6	3413.9
3099.4	2986.3	2660	2385.4	2241.6	2315.3	2362.9	2134.9	1920.6	2157.8	2495.1	2526.1	2461.3	2648.7	2917.5	2919.9	2854.8	2697.6	2676.3	2865	2625.2	2288.9	2266.8	2184	2188.9	2392.8	2497.2	2743	2873.1	2306.3	2059.5	2948.5	3415.6	2853.2	2607.1	2824.1	2839.6	2536.3	2339.2	2468	2509.9	2383.5	2388.6	2526.4	2767.2	2932.1	3293.7	3267.2	3209.7	2966.6
2857	2941.8	2695.3	2394.8	2219.1	2313.6	2336	2212.7	2120.4	2280.2	2463.4	2404	2345.7	2639.7	2985.3	3002	2791.7	2499.6	2470.1	2617.2	2423.1	2270.1	2277.9	2280.5	2406.8	2594	2551.9	2550.3	2619.1	2318.8	2179.3	2856.3	3097.4	2620.6	2513.3	2726.9	2712.6	2321.8	2163.9	2244.7	2283	2256.7	2239.9	2239.3	2516.2	2839	3085.5	3053.1	2915.4	2580.1
2679.5	2923.6	2730.2	2421.9	2193	2361.4	2400.1	2321.6	2274.4	2339.9	2467.9	2322.7	2213.1	2536.5	2930.6	3017.8	2706.1	2354.8	2397.3	2391.3	2251.7	2308.7	2368.8	2380.6	2567.2	2718.1	2561.7	2369.3	2439.5	2386.8	2358.9	2757.4	2763.3	2426.6	2456.8	2648.6	2554.3	2145	2039.3	2047.4	2093	2209.5	2177.7	2063.6	2315.2	2696.3	2901	2958.3	2710.2	2352.3
2562.6	2899.5	2765.4	2406.5	2159.2	2415.6	2509	2345	2216.9	2267.5	2453.8	2273.5	2100.8	2401.4	2767.3	2926.3	2603.5	2252.1	2373.2	2216	2183.6	2395.6	2503	2447.4	2611	2729.9	2526.2	2262.2	2372.1	2420.4	2440.2	2608.5	2482.8	2311.4	2432.4	2566.3	2366.2	2040.1	1971.2	1875.8	1941.6	2180.4	2215	2107.8	2254.8	2492.6	2736.7	2899.6	2588.2	2255.5
2497.8	2827.6	2746.4	2347.5	2151.8	2396.3	2544	2254.8	1975.9	2087	2385.9	2219.3	2031.2	2293.6	2569	2743.6	2469	2167	2284.9	2093.2	2212.6	2534.6	2609.5	2456.1	2544.7	2662.7	2472.4	2235.5	2354.2	2416.3	2402.6	2430.7	2300.2	2273.1	2399.1	2417.2	2151	1956	1901.1	1765.8	1851.7	2145.3	2298.4	2303.5	2315.6	2272.1	2504.9	2773	2486.9	2195.7
2468.6	2684.4	2596.2	2284.3	2169	2265.4	2411.1	2113.1	1749.9	1919.7	2282.8	2163.8	2039.4	2233.9	2420.3	2539.3	2320.1	2134.6	2158.7	2042.6	2288	2683.9	2661.4	2404.5	2396.7	2531.9	2397.2	2224.4	2300.7	2382.5	2344.7	2298.4	2208.4	2269.7	2325.7	2186.1	1927.7	1834.9	1789.7	1753.2	1861.1	2151.1	2368.5	2466.6	2374.3	2066.1	2181.2	2558.6	2362.3	2113
2424.4	2485.3	2345.2	2222.8	2148.1	2065.9	2142.2	1976.3	1702.1	1901.9	2189.1	2147.8	2145.2	2237.7	2351.8	2385.9	2208.2	2180.4	2102.2	2081.4	2354.2	2743.5	2674.3	2326.3	2207.7	2328	2268	2170.8	2179.4	2299.6	2343.5	2257.7	2143.4	2232.7	2204.1	1935.2	1733.9	1675.5	1664.4	1804.1	1950.4	2206.3	2357.9	2445.6	2329	1878.7	1866.4	2323.1	2220.2	1997.5
2334.4	2300.4	2132.4	2124.1	2031.4	1865.2	1865.1	1876.1	1835.3	2063.9	2141.4	2165.7	2283.5	2309	2328.4	2294.2	2158.7	2247.3	2146.2	2183.2	2359	2642.8	2626.2	2242.7	2032.4	2083.1	2090	2076.2	2015.9	2164.9	2366.4	2266.8	2046	2110.9	2043.2	1742.9	1604.9	1529.4	1565.7	1833.9	2034.6	2223.5	2207.1	2229.2	2189.6	1728.9	1682.2	2145.1	2082.3	1847.4
2234.8	2210.4	2054	1971.9	1843.8	1706.5	1691.1	1849.7	2048.4	2303	2157.2	2155.4	2337.8	2388.3	2299.1	2205.7	2133.1	2260.8	2224.5	2271.2	2266.3	2406.4	2454.2	2122.5	1912.9	1897	1941.9	1965	1860.1	2013.5	2328.1	2237.7	1917.3	1919	1875.8	1647.7	1555.7	1454.4	1496.5	1789.7	2030.9	2116	1936.6	1934.8	2027.3	1662.5	1658.1	2032.7	1944.9	1670.9
2160.9	2215.3	2080.6	1820.7	1683.5	1617.1	1650.1	1903.6	2221.3	2466.8	2218.6	2083.7	2251.8	2372.4	2234.1	2069.1	2075.3	2218.5	2268.5	2255.6	2075.1	2110.3	2156.2	1945.4	1859.9	1869.8	1902.4	1850.1	1746.2	1878.2	2190.4	2127.1	1785.7	1722.1	1753.5	1657.1	1579.7	1458.1	1446.5	1682.3	1925.5	1910.9	1663.7	1698.8	1878.2	1703.6	1733.8	1926.7	1783	1511.3
2076.8	2214.3	2120.8	1751.9	1627.2	1602.6	1702.7	1984	2259.3	2453.7	2271.6	1985	2062.1	2217.5	2131.7	1914.9	1982.2	2161.4	2255.8	2099.8	1823.1	1812.6	1829.9	1765.1	1875.8	2009	1968.4	1753	1668.4	1752.4	1984.8	1959.6	1656.2	1573.5	1715.6	1764.4	1658.4	1495.6	1420.7	1559.9	1790.7	1730.3	1506.1	1572.3	1743.1	1810.7	1830	1782.9	1589	1418.7
1934.2	2095.7	2096.4	1776.3	1649.8	1625.5	1786.4	2035.3	2141.1	2265.5	2265.7	1902.1	1835.6	1979.5	2015.9	1820.9	1889	2094.6	2182.8	1865.1	1575	1549.9	1577.8	1654.6	1959.7	2216	2075.5	1707.2	1596	1607.6	1766.7	1775	1529.4	1494.3	1761.5	1926.6	1774.3	1533.9	1416.6	1472.4	1724.5	1671.8	1483.6	1510.5	1634.3	1901.7	1896.1	1625.4	1395.3	1388.7
1764.7	1836.5	1964.9	1802.2	1651.9	1636.8	1862.5	2054.3	1942	1999.6	2189.9	1841.3	1619.4	1739.5	1912.7	1801.9	1793.7	1984.3	2046.2	1667.4	1398.6	1359.1	1423.6	1616.9	2066.5	2367.8	2162	1713.9	1514.5	1447.6	1563.7	1587.6	1430.1	1489	1846.3	2063.3	1912.3	1594.9	1415.1	1446.2	1745.9	1713	1518.7	1447.3	1563.9	1916.1	1912.2	1512	1259.1	1372.8
1651.8	1525.8	1743.5	1731.5	1570.8	1632.2	1927.2	2060.2	1779.8	1780.6	2074	1792.9	1442.1	1541.8	1818	1775.3	1656.2	1813.5	1858.8	1574.6	1336.7	1277.5	1349.5	1594.7	2098.7	2398.1	2180.3	1725.1	1444.6	1329.8	1371.1	1406.5	1378.8	1525.9	1893.1	2110	2046	1704.1	1412.8	1470.2	1773.5	1732.6	1517.3	1365.3	1509.4	1846.1	1865.8	1467.8	1229.2	1354
1624.1	1299.1	1516.4	1580	1455	1647	1978.8	2049.4	1722.6	1674.3	1966.4	1754.9	1327.9	1414.8	1713.2	1664.5	1483.5	1610.2	1655	1561.2	1396	1329.2	1360.6	1548.4	1986.2	2304.4	2096.1	1692.4	1426.1	1306.7	1203.7	1264.2	1358.9	1531	1839.7	2065.9	2130	1822.6	1422.1	1503	1723.4	1633.1	1444.6	1295.4	1443.7	1723.4	1747.8	1459.8	1303.6	1366.2
1627	1221.4	1374.8	1465.6	1416.7	1704.3	1993.7	1990	1731.3	1645.1	1885.7	1720.9	1300.2	1387.9	1608.9	1503.7	1351.1	1427.3	1475.3	1572.3	1553.9	1505.6	1464.1	1491.3	1766.8	2115.3	1922.7	1626.4	1486.1	1364.7	1121.6	1200.6	1346.1	1467.8	1704.3	1978.2	2125.4	1870.5	1435.2	1497.9	1589.6	1436.9	1339.5	1266.2	1376.6	1593	1583	1427.5	1407.1	1422
1607	1238.5	1341.2	1477.7	1514.8	1782.8	1940.1	1850.5	1694.5	1595.5	1782.7	1670.4	1363	1451.8	1537.3	1399.9	1315.7	1308.5	1356.2	1599.4	1767.5	1745	1611.6	1454.5	1552.6	1875.8	1733.4	1591.4	1612.4	1449.2	1161	1220.5	1349.8	1405.7	1588.7	1895.3	2033.9	1813.4	1430.5	1436.4	1421.6	1249.3	1265.6	1275.4	1334.9	1488.2	1434.1	1344.2	1441.8	1470.9
1575	1265	1364.7	1589.2	1690.7	1825	1804.9	1644.2	1552.8	1463.7	1598.1	1587.9	1473.4	1535	1498.4	1400.4	1356.3	1265.4	1319.3	1664	1974.2	1943.6	1709.5	1442.1	1420.7	1648.3	1611.9	1634.6	1750.1	1519.4	1258.1	1277	1392.4	1442.9	1586.5	1839.6	1894.4	1695.8	1416.1	1349.7	1274.6	1150.6	1249.9	1305.2	1325	1411	1343	1250.3	1384.6	1458.4
1555.9	1279.8	1383	1698.6	1822.2	1779.8	1606.6	1444.6	1375.7	1287.1	1363.8	1487.8	1552.3	1549.4	1444.9	1440.6	1411.8	1271.2	1342.8	1745.9	2101.6	2012.3	1693.4	1434.8	1365	1494.7	1592.3	1725.4	1825.6	1542.8	1299.7	1302.5	1454.7	1571.5	1692.8	1809.7	1749.3	1584.5	1421.5	1300.6	1191.8	1142.8	1272.7	1340.2	1335.5	1342.9	1290.1	1213.4	1309.9	1387.7
1522.4	1296	1371.8	1722.8	1834.8	1656.9	1402.2	1332.7	1277.4	1156	1186.8	1405	1545.9	1463	1338.4	1424.9	1438.3	1283.1	1365.5	1778.4	2097.1	1931.8	1580.4	1418.9	1348	1440.3	1642.7	1778.1	1786.5	1480.5	1242.9	1262.7	1472.2	1674	1816.7	1796.5	1627.3	1505.8	1445.8	1323.9	1188	1179.5	1303.4	1367.1	1352.8	1280.8	1246.2	1261.3	1300.1	1304.1
1436.7	1297.6	1338	1640.8	1746.2	1527.2	1274.6	1324.7	1280.7	1117.7	1130.8	1358.2	1467.3	1323.8	1203.8	1330.8	1424.9	1282.3	1351.1	1723.2	1961.1	1758.6	1446.1	1391.2	1352.2	1451.1	1686.9	1736.3	1638.5	1329.2	1142.7	1187	1403.6	1655.4	1869.6	1791.5	1545.2	1451.9	1456.6	1390.4	1236.8	1215.4	1324.3	1378.2	1359.3	1246.6	1233.9	1366.7	1365.6	1251.2
1326.6	1265	1288.4	1478.8	1612.1	1455.7	1276.9	1362	1309	1152.9	1167.1	1336.2	1368.3	1209.3	1112.9	1228.3	1386.9	1281.4	1326.8	1613.1	1742.9	1574	1356	1346.9	1366.6	1464.5	1656.4	1621.5	1449.9	1150.4	1066.8	1133.5	1283.4	1543.6	1836.1	1779.7	1502.6	1410.9	1430.9	1435.3	1296.4	1234.5	1327.3	1377.9	1340.1	1251.6	1292.8	1485.2	1458.8	1255.6
1255.3	1217.3	1228.5	1289.1	1468.7	1450.8	1375.9	1368	1286.4	1219.9	1235.8	1318.2	1283.5	1157.8	1115.5	1209.3	1349.4	1286.4	1329.2	1503.5	1502	1420.1	1317.8	1291.2	1370.7	1454.1	1547.3	1499.6	1309.6	1025.6	1028.1	1122	1187.5	1450.3	1769.1	1738	1473.4	1360.8	1365.4	1416.8	1337.8	1246.1	1317.7	1375.4	1296.5	1265.8	1400.3	1582.2	1529.6	1312.2
1235.2	1187.3	1181.6	1143.8	1343.9	1481.9	1469.4	1312	1212.9	1286.8	1300.8	1292.4	1218.3	1157.7	1199.1	1293.6	1321.7	1277.5	1348.8	1412.7	1282.8	1287.3	1299.7	1252.6	1364.6	1446.8	1424.3	1417.4	1265.2	998.76	1004.5	1118.5	1156.7	1452.7	1725.5	1655.9	1421.9	1266.6	1261.4	1343.6	1342.9	1264.5	1321	1371	1240	1241.5	1470.6	1633.2	1553.6	1371.9
1225.4	1180.6	1178.1	1110.8	1277.7	1508.2	1476	1229.9	1155.3	1334.4	1346.1	1257.1	1175.5	1182.8	1309.6	1407.3	1294.8	1243.9	1356.4	1328.9	1117.7	1167.9	1280.4	1265.8	1387.2	1465.2	1349.7	1372.2	1300.5	1066.7	992.6	1090.2	1175.7	1528.6	1706.9	1549.2	1328.7	1126	1138.1	1254.9	1306.9	1295.7	1361.4	1362.2	1175.9	1165	1437.5	1619.7	1529.6	1381.1
1199.6	1177.3	1220.4	1201.8	1293.2	1488.4	1397.1	1178.5	1175.5	1360.6	1359.9	1225.9	1166.4	1208.3	1386.1	1459.1	1267.5	1212.2	1343.6	1246.1	1025.2	1089.7	1271.3	1345.7	1469.1	1484.4	1315.2	1330.5	1362.2	1192.1	1016.9	1048.1	1210.6	1599	1673.9	1435.1	1200.1	996.42	1042.9	1184.1	1257.9	1340.3	1428.8	1354	1108.3	1073.2	1314.8	1531.6	1466.1	1341.4
1166.1	1153.6	1277.3	1353.3	1367.8	1405.2	1280.6	1168.5	1260.2	1378.8	1339.8	1220.4	1187.1	1210	1385.2	1427.7	1253.6	1214.1	1311.6	1167.9	996.87	1074.1	1292	1478.2	1578.8	1462.5	1263.3	1266.4	1398.3	1315.8	1083.9	1023.7	1234	1609.6	1609.7	1312.7	1063.6	941.37	1018.5	1146	1243.6	1389	1476.2	1347.1	1054	1009.7	1170.9	1376	1371.8	1302.3
1133.3	1104.1	1311.2	1479.6	1455.1	1293.7	1154.2	1154.1	1332.9	1403.3	1305.1	1240.5	1211	1186.2	1310.4	1357	1257.7	1242.2	1249.6	1094	999.8	1089	1335.8	1614.2	1641.9	1389.3	1166.4	1181.3	1380.7	1379.6	1152.1	1030.5	1227.6	1561.5	1540.8	1187.8	962.01	967.51	1063.2	1150.7	1281.6	1418.2	1452.8	1319.1	1032.5	982.59	1063.7	1191.4	1259	1296.1
1093.9	1052	1298	1535.1	1517.4	1211.2	1023.8	1092.1	1336.3	1435.7	1291.8	1257.8	1219.9	1165	1217.6	1291.3	1266.9	1260.2	1154.2	1019.6	998.66	1078.8	1366.2	1686.3	1613.8	1288.1	1056.2	1090	1312.4	1353.8	1168.3	1061.9	1198.8	1488	1488.3	1098.4	932.24	1033.2	1135.5	1200.3	1340.1	1409.6	1352.3	1240.8	1042.4	977.77	1010.6	1038.9	1147.8	1309.4
1044.2	1022.3	1232.5	1518	1533.4	1175.6	915.3	995.18	1284	1461	1315.7	1251.1	1221.1	1161.7	1159	1240.8	1274	1251.1	1054.4	945.45	973.79	1033.1	1356.3	1664.5	1520.5	1192	976.01	1005.1	1214.5	1251.9	1126.5	1105.2	1191	1419.4	1431.3	1078.6	973.14	1089.3	1181.6	1259.8	1370.3	1374.7	1231.4	1125.6	1061.2	993.82	1003.2	959.45	1059.2	1315.5
995.4	1005.1	1133.7	1443.5	1496.6	1156.2	861.91	920.17	1226.8	1452.9	1344.2	1227.1	1215.9	1152.7	1131	1201.1	1289.4	1242.1	1002.2	885.08	932.21	1000.1	1333.1	1592.2	1426.5	1130.3	937.8	939.51	1107.3	1122	1066.8	1141.8	1234.2	1360.7	1340.8	1108.8	1037.3	1096.7	1158.7	1260.2	1348.3	1340.8	1164.2	1044.7	1077.8	1035.9	1022.3	948.25	1007.3	1301.2
960.49	965.61	1038.7	1334.3	1410.2	1119	856.45	900.54	1187.3	1393.2	1330	1197.6	1180.9	1114.6	1103	1180.4	1329	1282.8	1034.1	860.89	908.02	1038.4	1360.5	1540.6	1375.9	1118.9	931.92	905.76	1005	1014.2	1026.7	1152.6	1290.6	1297.3	1227.7	1131.9	1067.9	1040.6	1055.5	1166.2	1285.2	1313.6	1169.8	1065.3	1114.4	1091.8	1043.9	973.9	996.04	1264.1
933.47	892.73	978.35	1219.8	1279.6	1058.8	858.14	903.63	1138.9	1287.9	1264.4	1161.9	1107.3	1061.6	1078.9	1199.5	1400.9	1393.2	1139.4	891.73	937.97	1161.2	1457.5	1533.4	1367.5	1145.7	949.26	901.19	919.15	946.61	1014.2	1134.9	1290.6	1228.4	1133.9	1115	1046.1	946.69	905.58	1023.6	1208.8	1273.1	1200.5	1173.3	1199.1	1144	1053.9	1009.4	1015	1213.6
893.57	818.49	960.06	1125.6	1124.4	992.88	845.66	873.55	1050.4	1160.1	1176.8	1119.7	1029.7	1025.4	1087	1262.2	1491.5	1528.2	1267.2	980.43	1028	1315.3	1553	1531.3	1369.8	1172.3	980.98	909.71	855.82	906.66	1018.8	1106.1	1222.3	1180.2	1090.6	1073.2	999.83	863.52	770.37	915.89	1138.3	1204.5	1202.4	1281	1316.5	1192.2	1060	1040.5	1046.3	1175.3
838.7	787.05	974.31	1062.1	992.94	945.43	834.63	809.12	938.35	1035.3	1096.8	1083	988.88	1020.9	1127.6	1328.4	1553.8	1603.7	1362.3	1106.3	1145.1	1411	1552	1482.9	1342.6	1161.4	1014.4	923.41	814.83	879.24	1024.7	1087.3	1144.7	1168.8	1100.4	1037.8	967.31	818.91	700.94	880.06	1072.3	1113.8	1159.3	1314.1	1404.4	1235.5	1072.8	1062.3	1079.3	1167.5
802.48	812.98	1006.8	1025.9	932.13	936.14	852.66	768.6	850	936	1035.2	1063.2	985.55	1036.8	1164.5	1337.6	1529.7	1568.4	1390.4	1220.3	1235.8	1389.3	1434.2	1380.5	1262.5	1109.3	1037.7	945.86	797.86	859.72	1021.8	1088.4	1104.6	1167.5	1140	1024.9	957.89	810.41	711.56	885.99	1000.4	1012.4	1081.6	1272	1409.5	1249.8	1083.5	1076.3	1107.8	1171.7
820.94	873.66	1040	1004.1	940.3	969.16	917.32	801.26	805.91	873.04	989.62	1048.4	986.96	1043.5	1162.1	1265	1404.1	1442.6	1338.7	1257.6	1248.5	1262.8	1260.3	1261.6	1149.7	1045.3	1041.5	969.54	808.08	849.31	1017.7	1101.5	1080.2	1129.4	1161.7	1031.4	953.62	830.16	782.19	887.58	925.56	907.93	991.45	1204.6	1333.8	1209.5	1077.1	1083.2	1116.1	1148
889.56	936.99	1050.9	982.4	972.59	1024.7	1018.7	902.55	800.8	840.64	951.88	1005.7	961.97	1013.9	1110.9	1140.6	1227.4	1285.1	1219.3	1181.6	1160.1	1092.7	1101.1	1161.7	1055.6	997.23	1017.4	970.27	838.42	855.75	1029.2	1106	1023	1032.8	1119.7	1040.8	944.52	877.56	879.21	875.55	869.73	820.53	922.95	1151.3	1216.8	1120.7	1055.3	1079.9	1091	1081.8
967.77	981.82	1019.9	953.64	990.99	1065.5	1105.5	1024.3	842.97	836.34	919.14	919.41	901.52	953.25	1030.4	1015.1	1069.5	1144.7	1073.1	1026.2	998.65	940.54	994.66	1085	1004.2	966.93	969.58	936.64	869.78	887.95	1058.3	1087.7	927.27	901.35	1018.6	1031.9	945.14	949.53	972	875.02	853.28	789.3	906.51	1113.1	1094.4	1019	1029.8	1067.6	1045.1	998.18
1015.7	989.72	949.07	923.02	990.45	1060.3	1111.2	1100.2	938.73	878.95	901.6	822.33	823.3	897.25	960.82	923.82	966.89	1047.1	954.81	880.39	840.03	852.38	955.63	1022.2	966.36	940.68	926.55	894.63	884.03	935.57	1089.2	1054.7	841.61	792.69	918.82	996.48	966.23	1030.2	1035.1	898.79	872.49	836.83	940.06	1072.1	990.97	939.64	999.89	1051.7	1007.2	933.47
1013.9	944.75	868.39	905.62	983.72	1006.8	1013.7	1080.1	1048.9	979.71	909.2	763.01	760.06	871.43	938.88	879.24	916.13	999.28	903.77	818.2	764.05	855.72	981.66	973.41	904.8	909.31	927.18	888.52	877.71	969.81	1110.4	1028.5	818.99	762.12	874.94	949.79	986.12	1087.6	1049.1	918.54	898.68	928.94	986.63	1021.6	927.16	894.74	953.88	1027	989.86	906.42
962.66	861.49	816.26	914.67	979.05	931	861.42	974.08	1110.7	1097.7	931.57	748.54	731.34	868.78	966.34	879.04	894.83	985.11	923.36	845.5	796.72	936.11	1041.2	938.08	822.26	876.14	982.19	934.74	868.2	978.16	1119.3	1021.7	868.06	820.16	888.02	914.7	972.65	1087.2	1013.3	896.38	898.99	993.01	1003.2	968.29	903.26	868.81	885.03	973.97	978.61	909.54
886.43	791.68	811.09	946.41	974.24	864.49	734.1	852.44	1099.5	1156.2	939.95	744.84	729.83	874.63	1009.2	910.6	882.48	973.1	975.31	908.89	886.73	1027.3	1084.5	907.33	752.17	853.15	1048.2	1001	883.95	979.17	1110.4	1029.8	950.72	924.97	922.13	898.07	928.45	1026.2	956.63	838.45	863.07	985.63	970.56	911.14	886.67	835.68	798.76	882.4	951.16	916.12
827.45	777.07	838.78	979.27	965.92	824.91	682.7	781.98	1042.2	1118.2	910.73	726.34	739.31	888.54	1032.6	950.44	874.88	945.1	999.46	946.81	950.27	1060.3	1081.5	878.59	723.7	844.22	1054.4	1037	935.3	989.08	1080.2	1037.4	1018.6	1017.2	940.84	888.5	889.52	952.71	921.91	797.03	816.79	927.16	899.25	840.58	844.87	785.56	712.41	773.57	896.67	896.8
811.47	804.42	863.53	989.83	955.36	811.77	699.18	769.64	978.65	1026	846.71	699.15	751.12	904.85	1025.7	972.32	880.65	906.16	958.29	931.03	950.28	1026.5	1043	864.34	741.63	829.96	970.18	1023.4	994.46	994.38	1039.4	1026.9	1047.6	1057.4	924.05	870.61	877.31	924.7	936.9	818.37	803.3	862.87	812.81	763.44	787.16	734.87	651.81	689.87	820.36	836.22
821.82	823.82	854.04	962.95	936.14	810.56	734.87	775.77	927.09	947.31	776.78	681.99	757.99	893.46	991.82	968.79	896.67	864	866.02	873.81	919.77	970.95	999.61	877.02	783.5	789.91	845.6	984.79	1016.4	972.87	1002.7	996.28	1042.8	1042.1	879.36	836.92	875.08	946.96	997.99	904.12	839.94	810.94	730.17	707.76	750.52	706.9	637.4	662.74	737.82	740.39
825.15	805.78	807.62	890.81	886.89	799.13	747.93	769.38	882.12	900.51	731.71	683.19	751.61	830.42	935.84	955.81	898.33	817.14	769.64	812.44	901.02	925.66	966.2	910.14	816.28	744.45	771.65	952.69	979.59	922.15	967.27	969.92	1023.9	1000.6	841.53	795.72	856.49	966.66	1073.1	1022.5	901.41	763.9	665.76	690.44	747.47	706.76	669.26	692.09	668.81	637.22
811.32	765.2	750.13	781.62	796.83	759.49	732.75	756.39	838.46	859.47	717.49	692.98	736.51	743.49	869.94	941.37	865.3	765.67	709.81	786.01	889.77	876.12	931.06	935.17	825.55	745.44	796.28	930.08	899.45	852.45	918.48	972.96	1011.1	967.4	838.36	771.05	817.95	933.84	1117.2	1134.9	952.38	721.42	630.83	694.93	750.57	717.33	728.39	751.21	632.2	566.08
785.79	730.46	711.38	674.78	691.52	692.22	705.8	754.54	803.81	812.11	714.09	694.41	730.9	697.21	814.49	905.58	805.19	717.62	703.28	808.14	859.18	800.9	878.66	922.15	821.98	814.21	885	900.67	809.59	772.72	854.79	996.53	1014.9	948.94	857.97	783.24	778.03	854.11	1101.2	1206.2	979.99	695.8	622.42	692.92	732.45	717.52	788	807.44	636.73	548.84
741.45	706.25	704.6	628.98	616.55	622.11	679.44	755.27	778.15	773.2	701.17	684.93	743.45	723.57	780.69	832.87	743.36	685.83	744.92	854.49	812.83	719.6	815.86	870.35	819.08	911.49	961.77	860.33	739.99	701.42	792.94	1004.7	1028.5	928.1	865.93	824.42	760.95	780.54	1035.4	1211	985.32	692.32	624.26	679.42	704.06	704.21	822.79	843.07	674.91	571.43
673.55	678.43	727.89	678.37	604.97	588.15	658.23	727.22	741.86	748.44	680.51	676.29	758.97	787.74	764.6	746.12	701.24	687.23	811.02	885.11	782.39	680.08	768.44	811.11	819.75	975.31	976.09	820.59	708.95	669.33	749.36	972.38	1027	899.17	847.32	862.13	780.27	758.73	958.42	1147.4	967.15	703.33	628.38	675.11	701.29	697.35	822.71	860.75	731.42	607.68
610.27	646.17	774.39	799.47	668.7	619.47	646.75	657.03	687.51	727.82	666.49	668.77	754.78	831.4	761.4	686.19	689.04	731.45	865.89	878.04	783.24	704.15	752.71	773.23	822.79	972.12	927.27	786.37	723.37	689.79	727.35	901.45	985.59	875.87	816.95	869.02	821.05	778.65	896.65	1042.6	929.48	717.24	639.96	695.35	739.2	721.35	804.54	868.08	792.06	652.23
593.42	635.75	835.26	928.15	796.18	711.34	649.47	573.57	643.01	710.69	657.14	646.78	725.52	830.2	769.18	671.68	707.5	799.71	880.13	834.86	797.14	763.64	759.4	757.52	822.84	912.5	843.52	753.09	777.35	740.14	719.02	811.36	907.73	865.75	795.36	842.51	840.01	784.31	842.18	933.06	884.13	722.05	655.43	726.68	793.8	778.27	793.42	861.35	839.21	711.29
634.51	680.35	898.72	1013.1	941.39	822.3	668.64	528.76	639.93	704.35	631.41	607.29	687.02	799.66	778.06	694.74	751.43	856	852.64	770.29	798.62	812.98	768.7	750.67	804.86	833.85	761.83	730.29	849.1	787.17	710.37	731.9	835.08	861.34	788.02	799.2	805.4	738.23	774.97	839.68	834.48	711.02	660.27	743.96	833.34	840.26	789.23	832.66	855.28	773.85
711.24	781.7	950.94	1047.5	1038.4	900.33	704.37	557.4	677.3	706.81	584.69	571.24	661.57	764.43	774.28	739.26	814.08	891.14	816.04	714.37	783.15	832.06	774.77	748.85	758.21	769.06	720.54	746.35	909	816.82	691.06	696	815.41	858.53	788.31	760.59	739.78	669.44	697.17	763.94	778.08	698.84	660.28	749.02	854.63	872.59	772.14	788.24	842.51	815.79
791.02	886.54	975.84	1047.4	1049.9	916.98	750.5	649.51	732.05	716.34	549.35	561.17	663.43	738.64	757.13	785.66	883.57	931.7	812.8	704.32	766.89	832.43	789.57	759.89	700.56	726.29	738.13	813.65	940.83	832.82	669.91	716.95	855.53	864.08	791.71	742.16	703.87	646.01	639.99	702.46	730.7	720.01	692.5	775.99	876.93	865.12	741.66	746.94	821.47	827.16
839.47	917.08	954.51	1016.5	994.37	880.36	792.66	755.33	784.66	741.32	561.22	584.28	691.41	726.64	737.92	807.98	934.3	992.94	859.14	746.04	766.52	835.96	824.01	789.74	673.65	700.15	787.43	897.69	951.37	845.16	672.54	770.07	912.18	878.54	797.48	744.98	732.28	707.43	641	660.39	719.14	791	783.62	848.66	908.09	834.62	718.93	720.33	800.03	818.35
828.97	842.97	874.36	948.23	916.99	820.39	816.09	820.64	819.1	778.03	617.03	634.62	727.94	726.67	722.93	785.18	935.37	1046.2	929.49	795.87	782.44	856.4	869.77	829.47	706.07	696.73	814.06	938.57	953.77	864.04	709.64	807.34	930.53	882.94	795.98	753.52	800.33	832.92	713.87	649.34	739.42	876.28	904.02	942.57	929.42	794.19	704.56	701.38	762.63	800.13
762.36	712.39	748.94	850	844.08	763.44	813.14	822.19	815.96	798.78	680.64	693.83	750.26	731.73	707.99	721.43	876.36	1046	973.86	803.96	797.47	889.01	903.04	856.47	783.27	733.34	795.87	907.76	949.03	887.22	754.14	795.45	885.53	850.99	769.5	746.36	857.63	962.94	831.45	672.12	749.9	909.37	981.99	1000.8	912.64	735.23	668.91	672.09	697.54	768.86
676.9	603.2	625.65	745.62	772.69	716.13	783.58	777.65	768.98	783.73	721.44	732.14	748	734.4	689.22	648.51	780.12	974.37	953.51	766.49	790.29	908.5	904.98	853.43	858.35	809.69	769.3	836.4	929.41	892.5	764.87	739.67	790.9	775.03	715.02	715.37	874.96	1038.1	935.09	712.83	722.94	856.78	970.18	984.76	846.07	650.93	597.02	620.71	618.73	719.16
614.07	562.39	559.5	659.16	694.19	668.74	736.34	731.02	707.36	747.68	734.31	724.53	724.92	733.82	673.02	600.59	686.2	854.23	871.12	718.27	754.34	888.19	874.22	822.23	887.01	888.19	782.22	782.47	890.13	858.41	729.87	671.92	682.47	677.02	655.55	675.24	850.36	1029.3	971.53	749.13	681.1	753.57	888.04	904.96	747.43	563.44	514.79	556.79	556.81	667.64
592.53	593.1	573	607.93	613.82	614.67	691.5	720.16	677.8	717.84	729.77	671.52	683.83	731.33	671.86	590.1	624.97	733.57	770.24	685.8	704.81	827.98	820.44	772.41	849.55	913.39	830.79	774.67	832.9	789.3	674.15	618.62	594.33	592.19	619.78	649.45	792.76	949.65	933.27	773.66	662.61	664.55	791.15	804.34	654.62	508.72	457.59	506.66	535.42	646.23
607.28	664.66	644.1	601.57	547.9	564.66	669.59	743.01	689.78	697.37	716.04	602.8	625.46	717.92	686.67	611.64	606.79	657.15	699.17	665.85	662.19	753.2	753.85	707.56	757.04	857.8	861.3	793.94	766.21	709.41	628.58	583.21	539.26	544.37	617.08	646.22	720.86	841.59	862.51	792.09	669.41	616.61	713.03	720.21	600.71	499.98	434.67	487.41	551.59	661.69
640.51	725.6	727.35	634.43	513.01	537.48	674.53	760.86	697.89	665.81	693.11	559.59	566.7	678.89	696.9	654.24	627.01	640.86	675.91	644.97	629.74	685.85	684.46	636.01	652.29	749.85	833.75	803.99	705.32	639.87	603.06	556.58	507.73	535.39	633.79	653.88	664.4	747.49	806.56	799.73	671.05	586.11	651.96	665.38	593.1	520.1	435.11	490.77	576.47	680.2
672.94	736.46	778.29	681.77	518.31	539.63	691.63	743.61	657.85	609.84	664.4	568.95	538.4	617.23	679.18	698.24	671.39	666.48	689.91	624.22	597.03	631.88	625.01	580.56	586.88	651.87	765.16	787.96	664.75	589.65	588.16	535.2	489.16	550.64	645.25	656.84	642.12	686.88	770.27	774.95	644.84	546.83	599.33	637.18	613.85	544.11	449.52	499.35	584.29	668.5
692.32	700.8	770.28	712.17	556.05	561.41	702.49	698.07	579.45	542.55	646.65	627.89	550.93	556.94	633.13	717.18	715.99	701.05	721.24	619.69	566.5	595.23	587.33	556.76	574.76	607.72	701.59	754.63	647.55	559.19	571.59	525.01	489.99	571.3	632.39	644.92	640.51	653.28	722.9	702.01	590.14	501.69	554.95	627.55	636.47	556.89	471.97	507.71	578.24	633.08
692.89	651.66	712.35	710.12	598.96	589.23	698.31	646.05	502.96	491.62	656.75	706.5	578.02	514.27	576.78	699.16	736.04	721.36	746.17	641.6	560.89	584.29	573.98	549.61	581.63	612.91	665.56	719.91	643	544.3	551.65	531.7	521.62	586.54	595.47	611.1	628.17	627.35	648.42	592.38	516.98	465.07	519.39	620.75	641.99	553.88	490.38	519.42	578.38	603.18
672.24	614.25	651.5	689.61	620.49	612.28	681.26	596.72	448.91	474.63	690.76	766.12	587.37	482.15	523.39	656.77	725.94	722.61	742.31	677.24	594.57	599.29	573.57	531.81	574.81	632.59	649.31	691.67	634.65	540.25	539.38	550.33	573.69	596.34	552.21	556.8	587.8	593.54	568.98	481.63	444.38	443.48	492.28	598.05	623.56	536.37	490.62	535.31	593.01	592.87
635.38	594.03	637.84	681.28	620.04	622.66	659.21	550.54	416.24	487.75	725.82	781.74	573.82	451.86	477.87	609.33	701	708.51	706.93	698.41	648.83	625.65	566.66	500.83	560.68	639.65	645.25	671.83	615.29	544.42	545.51	564.84	613.03	602.91	520.2	498.09	526.21	546.84	514.27	409.86	399.65	440.28	477.78	556.12	582.31	507.65	473.31	553.12	613.99	595.04
595.13	587.93	679.04	700.21	617.26	621	639.05	511.49	405.92	514.04	740.56	756.43	552.19	431.8	448.28	566.67	669.2	677.5	659.1	685.8	687.82	644.73	541.26	478.01	557.75	631.44	656.07	665.52	598.31	555.08	563.25	560.88	614.46	603.72	503.49	452.88	462.19	491.43	488.61	397.37	397.58	454.72	478.4	512.95	525.04	470.04	456.82	569.9	630.69	597.76
559.69	590.54	735.89	730.22	622.79	618.49	621.2	485.16	419.79	539.36	729.45	714.16	534.67	435.52	444.01	530.81	616.67	623.56	612.32	642.07	692.32	646.65	503.97	472.64	561.01	617.91	676.69	678.41	604.89	569.66	570.83	540.17	584.64	594.58	494.69	424.35	414.7	443.3	479.86	429.39	424.11	472.72	485.48	488.61	466.1	427.54	455.65	579.97	636.78	591.91
526.68	593.36	763.95	743.7	627.91	622.69	601.88	475.22	450.09	562.4	704.31	675.38	528.62	465.7	465.33	503.19	537.86	551.84	560.57	582.94	668.72	634.05	473.51	469.4	554.66	606.27	688.04	701.42	630.73	580.05	555.09	517.84	550.73	574.48	484.47	406.17	395.43	428.39	484.25	470.31	453.47	481	487.82	485.29	424.35	391.44	461.58	576.68	629.11	570.97
496.6	589.1	751.05	730.3	623.32	626.19	582.98	484.85	487.31	590.19	683.22	642.1	539.94	513.64	502.87	491.19	464.89	486.38	502.17	524.64	632.57	616.58	463.6	455.49	539.73	598.2	672.11	705.83	636.8	566.92	523.56	505.31	532.39	546.05	468.95	395.6	402.56	459.8	506.71	500.19	477.89	489.68	489.53	489.72	410.41	375.64	454.56	556.27	607.74	534.86
482.22	578.98	713.36	701.6	614.32	618.35	574.39	512.71	527.31	622.31	669.57	605.87	560.45	559.8	542.85	507.94	445.65	457.65	459.16	481.66	594.82	599.31	471.94	439.61	530	590.87	624.59	664.69	589.81	512.25	488.06	501.39	529.09	515.51	451.43	392.78	423.41	514.69	543.89	528.66	511.45	519.8	507.79	490.28	416.87	380.37	425.84	516.74	574.62	494.01
494.21	571.34	667.98	673.07	610.17	601.08	579.67	545.11	561.14	642.19	645.71	561.97	562.81	576.09	571.1	555.47	498.03	483.15	456.37	462.84	559.37	576.37	482.97	436.16	530.54	577.85	557.35	582.6	505.71	428.49	448.99	500.05	528.93	491.97	439.17	397.04	445.04	548.73	577.55	568.55	564.42	568.46	546.31	488.46	424.57	385.74	382.57	459.75	531.8	463.62
523.1	569.8	621.09	646.84	606.77	583.88	584.8	559.48	571.18	629.37	596.7	514.09	527.73	547.66	579.9	611.36	595.69	556.14	491.01	461.4	524.5	541.46	482.77	447.13	532.92	557.69	497.48	499.24	436.41	360.16	407.08	499.62	523.61	482.38	439.23	409.79	459.87	537.29	585.46	610.5	619.25	603.08	579.59	492.88	420.52	371.81	339.06	398.41	484.67	450.29
545.77	569.03	576.95	614.24	592.14	570.33	572.79	543.42	549.66	580.76	532.91	472.35	471.71	495.63	573.06	646.17	690	646.78	536.2	458.73	488.76	504.36	475.76	467.23	530.71	542.49	475.52	457.4	415.46	341.14	378.52	502.21	516.26	486.19	453.74	432.11	465.6	494.98	560.61	633.46	640.63	592.25	575.32	502.54	408.67	345.2	312.4	355.84	445.73	446.61
549.27	567.62	544	574.87	568.38	558.55	547.17	510.85	513.45	517.2	478.22	447.03	432.02	461.46	560.62	650.62	740.88	718.29	568.76	446.31	458.35	486.89	481.85	495.24	534.05	548.66	499.79	465.22	431.62	361.94	380.95	508.03	517.02	496.57	473.67	458.74	467.54	456.6	522.03	628.8	613.45	535.55	529.26	501.25	401.57	334.81	316.34	349.1	428.57	442.59
541.93	573.8	529.05	544.53	553.46	549.97	528.41	490.85	488.48	466.99	443.57	438.18	425.75	464.31	551.37	637.59	739.88	749.58	584.87	435.16	441.84	495.59	510.03	532.49	560.75	578.25	543.09	492	454.52	390.7	408.51	513.6	531.01	507.45	483.04	482.92	477.45	446.41	498.58	603.37	560.52	465.09	467.32	474.94	403.02	356.19	347.67	375.45	433.39	437.04
539.85	588.46	531.81	536.09	556.14	549.2	526.59	495.46	482.26	442.46	423.77	433.62	437.18	486.67	552.15	627.77	710.94	742.03	593.44	439.43	436.02	505.97	542.26	573.52	608.81	615.07	565.9	502.54	469.17	411.64	435.61	514.97	551.8	517.16	476.85	503	500.93	463.38	496.33	566.03	515.95	419.82	417.3	430.58	404.7	389.89	383.46	413.25	442.28	431.5
547.42	597.59	543.94	540.41	564.32	556.33	530.17	505.08	480.09	434.42	415.14	425.26	444.03	503.92	567.4	636.98	682.19	706.45	601.91	460.9	427.34	485.9	552.04	602.18	646.9	637.25	555.15	492.02	479.43	428.76	443.99	511.04	566.69	523.13	466.39	517.28	528.09	488.34	492.62	522.36	492.64	414.34	389.65	389.69	399.57	403.66	398.42	434.16	436.38	421.67
554.67	591.21	549.73	537.94	565.29	563.75	523.8	490.93	463.49	429.8	424.66	424.93	442.58	510.98	592.79	661.44	658.24	652.85	607.45	491.27	410.7	433.83	531.05	600.38	641.65	630.71	533.13	484.05	492.37	444.65	434.29	502.01	567.09	516.66	458.04	520.34	543.11	501.73	469.88	481.4	483.7	430.96	380.51	365.8	389.45	390.04	385.06	421.92	416.77	404.4
551.95	573.56	535.26	522.49	561.46	562.29	505.83	447.39	426.33	428.07	458.94	452.26	444.87	513.39	610.91	672.64	627.95	593.19	600.12	518.44	397.94	382.29	490.63	563.98	588.08	595.54	526.54	498.52	511.23	454.38	413.87	487.16	555.8	492.14	441.94	511.18	539.02	495.02	441.19	458.59	482.11	441.67	380.15	356.15	378.38	371.98	360.17	388.73	400.91	386.44
543.57	550.45	505.38	505.01	559.65	552.56	487.7	401.17	383.2	436.99	509.63	505.15	461.85	511.57	600.51	644.41	592.68	543.62	577.45	532.9	404.73	362.42	448.7	508.46	508.35	542.69	535.67	529.64	537.8	458.28	389.11	469.42	548.16	464.17	416.83	497.71	518.52	471.54	430.93	464.79	487.52	435.17	380.31	353.23	369.72	375.88	355.32	371.04	401.74	378.47
546.07	528.7	487.37	502.46	563.69	550.45	488.01	392.67	368.71	461.98	556.64	556.2	494.05	507.69	558.47	589.09	573.37	520.89	555.74	540.89	435.74	377.88	424.31	458.4	430.65	484.26	539.71	557.96	571.58	468.59	373.43	461.49	562.84	465.59	411.1	491.06	489.7	445.53	443.78	492.68	500.13	423.64	381.72	356.31	371.98	409.4	394.63	399.74	420.44	386.34
573.8	528.65	510.01	531.13	583.81	575.76	524.42	443.69	413.91	504.86	586.59	584.54	532.73	512.89	513.2	553.81	590.87	538.35	560.69	564.4	483.75	416.26	432.43	433.31	376.53	430.96	525.94	575.07	606.52	497.36	386.58	478.74	604.84	518.81	456.73	500.61	468.55	436.82	466.33	520.74	515.57	428.08	393.57	371.85	395.2	462.09	472.93	471.81	455.93	411.91
624.04	569.43	577.3	597.9	630.33	628.56	592.14	534.08	510.83	561.21	600.4	595.51	565.13	531.21	504.15	575.84	645.27	596.11	601.09	611.26	536.22	468.29	470.49	437.39	357.28	397.1	504.11	586.29	631.71	537.98	432.25	520.22	655.86	607.54	545.37	528.13	472.41	453.39	487.62	534.04	526.74	456.27	422.48	406.34	436.31	513.42	554.7	553.17	506.86	453.2
672.72	636.33	661.62	683.68	686.43	676.93	649.22	610.63	607.34	611.84	600.7	598.2	579.96	547.98	539.57	643.37	709.92	664.94	650.42	652.24	579.1	524.25	514.01	454.43	369.22	393.75	491.09	591.93	634.96	563.06	483.06	560.43	683.34	680.11	624.4	557.44	497.47	478.01	502.95	535.01	529.89	492.25	463.78	455.92	475.39	538.9	597.91	606.21	562.03	498.21
687.21	683.56	720.69	742.87	707	676.72	646.05	625.58	644.36	629	583.15	582.34	572.39	548.9	583.59	700.23	742.03	691.37	659.61	647.01	599.6	565.47	534.95	459.16	393.81	412.51	487.26	580.93	608.03	546.75	501.76	566.78	662.47	687.31	639.67	559.43	514.16	484.11	506.01	530.29	525.2	510.18	502.17	500.65	489.97	522.62	583.03	612.05	598.8	525.41
651.59	675.45	725.06	736.38	661.06	611.12	577.55	571.69	599.83	600.46	547.84	538.49	548.11	539.54	593.64	693.14	709.74	639.74	599.02	589.98	592.24	577.56	525.41	443.3	411.98	429.24	475.41	547.24	552.92	490.08	476.88	526.66	594.7	624.49	580.44	520.57	498.99	466.45	492.72	516.02	509.24	499.68	519	515.14	471.65	471.99	523.75	573.4	596.85	518.4
582.53	615.69	675.53	667.22	566.01	509.45	488.89	483.99	504.19	540.69	509.34	487.67	521.46	531.93	561.66	618.29	619.12	530.82	492.19	514.76	564.18	566.93	501.43	425.36	420.61	428.64	444.04	499.12	483.19	420.14	428.61	455.72	507.79	535.59	486.64	460.19	460.81	444.87	469.51	484.28	475.98	472.97	504	489.57	430.67	413.74	451.07	507.44	554.54	481.1
515.27	536.9	596.42	573.59	468.51	420.82	425.09	409.82	416.44	476.51	483.91	464.69	503.9	522.67	510.85	518.58	510.74	424.71	398.41	455.76	528.89	548.12	483.73	428.15	429.29	415.12	402.98	447.32	416.99	366.87	383.31	382.25	434.12	471.02	414.34	409.96	423.26	435.72	447.14	438.21	429.96	447.18	464.61	436.77	386.17	370.46	386.7	437.44	492.91	435.24
471.82	469.81	513.54	488.22	399.57	370.79	393.43	375.55	376.29	428.51	470.92	473.93	491.98	498.08	463.4	437.76	424.47	363.8	356.97	420.3	491.17	518.8	476.12	451.21	440.66	398.4	368.88	397.04	369.99	345.33	354.26	327.89	386.63	444.99	391.52	382.56	394.6	432	427.88	391.78	387.54	427.37	420.51	378.21	350.99	345.37	335.54	383.59	441.65	401.7
447.66	424.46	441.25	418.42	359.7	349.69	378.91	376.72	376.57	403.38	456.47	483.27	472.28	455.21	423.89	388.01	371.9	344.58	357.17	397.68	445.56	465.29	463.55	469.22	442.43	379.93	344.73	356.11	351.9	353.52	344.5	301.86	357.7	437.43	403.26	368.47	369.14	417.57	406.13	356.96	359.64	408.08	386.23	330.23	326.67	330.16	301.48	356.22	417.74	387.9
427.72	396.18	387.52	364.78	339.12	338.24	373.24	391.51	384.32	392.56	432.4	465.1	440.32	407.7	388.7	358.78	343.68	342.87	364.09	379.67	394.01	393.19	430.4	456.02	421.94	356.97	325.39	336.13	359.94	375.2	352.24	303.52	337.34	425.37	414.69	355.93	346.01	390.26	379.42	336.88	343.5	383.73	361.52	302.67	312.09	319.32	293.85	354.31	416.47	391.99
405.6	380.03	360.85	338.25	333.52	330.61	376.71	398.51	377.7	378.3	402.55	426.55	408.26	373.67	358.01	338.4	331.04	345.15	358.06	365.3	354.68	333.39	379.29	410.83	382.19	332.57	314.71	338.97	374.61	387.36	368.64	323.88	323.95	400.53	403.89	343.02	330.73	360.94	352.47	328.56	332.48	353.17	338.41	297.87	309.48	312.85	310.02	366.41	421.43	408.54
385.34	372.74	364.15	347.77	339.54	331.36	386.11	388.12	355.24	349.22	371.52	392.16	389.89	362.51	335.62	320.89	330.08	347.83	342.77	355	343.05	311.54	332.82	360.21	340.68	315.99	321.05	352.2	373.43	376.92	379.71	347.04	318.36	366.17	374.99	332.33	324.68	337.29	331.21	326.12	322.17	318.39	312.68	305.79	318.48	310.29	326.62	374.25	418.88	424.8
373.56	367.28	383.96	382.75	351.62	343.07	393.36	366.88	325.84	311.28	339.28	371.72	385.08	370.15	323.38	303.83	333.08	345.83	328.53	348.29	352.32	324.63	316.77	332.74	316.23	312.76	339.32	361.88	353.81	352.17	376.1	356.58	317.05	333.03	347.02	323.91	323.58	320.35	317.08	322.26	307.84	283.96	286.79	309.73	329.77	306.58	321.35	363.97	402.72	422.36
373.04	357.08	395.06	417.23	368.7	362.85	392.22	348.5	302	280.83	310.36	358.2	384.65	383.82	319.48	287.68	329.33	335.91	317.84	343.41	362.68	351.82	337.97	335.63	315.17	316.42	351.05	362.61	334.44	332.78	359.03	344.97	314.11	315.06	334.81	318.26	323.44	313.51	308.61	312.35	288.7	258.25	265.94	302.65	329.77	294.01	295.07	336.96	372.27	392.6
378.3	344.32	381.16	427.68	392.61	384.51	381.69	336.14	291.14	269.75	296.66	347.32	384.72	392.91	320.04	275.4	316.26	322.24	304.92	335.32	363.95	375.6	376.54	355.79	325.91	314.06	342.8	355.27	332.31	330.48	337.89	318.55	305.51	316.88	339.75	321.22	325.15	322.97	306.83	298.82	273.15	250.57	255.95	292.21	313.01	270.73	265.16	305.8	331.78	346.62
376.38	336.2	348.89	407.46	417.22	401.68	365.04	318.78	287.08	277.98	302.3	341.9	388.73	396.38	320.97	270.89	302.3	310.19	286.38	319.55	360.12	388.73	403.49	372.26	329.14	301.23	317.5	342.85	347.02	343.31	324.34	292.42	290.62	326.54	354.85	339.58	336.46	348.56	316.74	289.59	269.75	261.86	262.22	288.68	291.13	249.71	247.12	280.72	292.03	305.07
358.05	333.97	319.59	370.84	429.66	412.49	346.45	288.2	278.98	295.84	313.18	340.23	397.63	399.57	320.36	275.88	296.27	301.13	269.64	301.49	358.45	393.21	406.17	366.73	315.88	287.02	289.55	329.59	367.51	363.51	325.18	277.71	273.01	328.15	372.26	371.8	365.87	381.37	341.75	292.29	274.97	278.82	283.33	295.68	286.81	253.67	249.27	265.21	265.98	280.73
330.17	331.68	310.13	341.67	424.99	420.53	328.76	252.57	267.35	311.31	311.95	334.55	404.92	404.25	319.58	285.34	297.39	295.72	266.16	295.18	363.09	398.06	393.07	336.04	292.6	282.37	273.44	320.14	383.15	382.92	336.47	274.8	260.62	319.07	382.82	405.08	407.91	409.98	377.6	311.02	277.99	283.73	306.52	313.38	312.84	293.7	274.53	261.28	257.48	271.46
312.48	325.59	321.18	332.58	412.07	428.27	315.73	230.53	262.45	318.8	299.62	321.43	401.7	403.44	319	288.43	297.55	295.36	278.04	306.97	374.01	409.82	377.37	297.09	270.11	287.56	275.54	317.31	385.54	391.75	345.97	280.12	261.83	308.38	375.73	421.9	439.86	426.25	414.07	345.39	277.24	273.03	318.33	339.73	357.37	354.7	317.39	269.14	256.52	266.84
318.56	319.66	338.39	336.71	402.63	432.71	314.12	235.46	270.71	321.81	292.95	304.49	382.56	387.64	313.37	278.7	291.2	298.8	295.97	324.29	383.14	421.12	364.62	270.51	253.8	294.58	292.53	320.06	369.78	380.77	344.72	293.88	278.47	303.07	348.99	411.29	442.11	428.91	441.36	387.13	285.32	262.57	320.18	364.36	392.83	406.48	361.75	281.39	250.56	260.83
340.93	319.28	344.13	339.27	397.36	429.38	328.56	265.02	289.96	326.2	301.81	287.96	348.03	356.92	297.46	261.63	280.57	302.03	307.45	326.67	375.6	414.27	354.69	262.05	243.92	297.54	315.87	324.59	340.09	350.9	335.37	314.84	302.73	304.07	318.22	378.06	417.47	423.97	452.48	419.11	314.14	272.15	323.77	370.47	397.16	425.77	386.9	285.84	238.8	257.63
358.47	323.24	332.37	330.41	383.55	415.37	353.02	303.34	313.65	333.17	318.14	273.56	306.97	324.64	276.66	247.68	271.65	300.97	304.63	307.19	343.59	379.93	345.11	265.6	238.87	295.72	337.15	329.59	310.41	317.51	327.49	332.3	322.12	311.38	303.27	340.15	382.97	416.16	443.02	424.37	356.26	306.32	331.89	350.28	366.12	405.43	378.41	276.78	231.28	264.08
358.04	324.96	311.76	306.51	347.67	386.96	370.96	334	335.18	341.32	327.17	262.23	275.51	306.45	264.04	240.06	266.71	293.63	290.05	278.75	298.21	329.23	331.04	273.84	237.07	289.5	350.49	337.64	295.04	298.19	325.56	332.83	327.59	322.07	304.79	311.74	348.63	399.24	413.91	399.64	386.2	349.47	334.95	314.02	313.29	352.13	337.75	260.19	236.33	279.91
343.98	319.56	292.26	269.3	292.23	342.39	367.56	350.46	351.24	350.45	321.09	254.23	265.13	305.38	264.11	233.63	262.08	282.43	275.86	258.37	260.94	284.66	309.62	279.05	237.93	279.8	352.39	347.61	297.14	295.86	324.32	315.7	318.11	325.18	304	290.35	313.34	363.95	373.94	358.05	383.75	376.63	325.57	279.03	261.77	284.97	283.51	247.56	252.7	298.37
326.66	308.54	274.41	228.48	236.74	289.68	342.36	353.31	361.72	358.08	300.8	246.8	269.27	309.62	266.53	223.72	253.68	273.54	269.91	249.28	243.3	260.1	285.56	274.66	241.11	270.68	341.36	350.22	305.86	299.26	317.31	295.74	301.12	310.43	286.97	265.22	276.94	317.5	335.7	318.3	353.54	371.34	305.96	254.59	230.64	230.13	239.35	245.77	271.75	312.11
311.22	300.58	256.39	199.17	199.41	244.49	308.46	343.67	364.99	356.26	273.26	234.52	268.84	305.09	259.95	212.34	244.35	270.06	264.53	241.81	239.51	252.22	267.07	262.93	245.18	266.08	318.78	337.58	306.47	298.4	307.06	289.14	287.93	282.14	258.2	234.47	245.77	284.1	309.11	292.91	317.96	338.22	282.63	241.32	225.52	206.26	217.62	251.68	283.81	314.83
301.18	306.19	244.58	191.21	183.41	216.82	279.66	323.94	356.75	339.77	249.59	216.1	253.76	288.39	246.2	206.1	242.12	268.52	249.15	227.94	237.34	249.86	255.85	252.58	247.99	263.57	290.62	314.25	295.46	292.5	301.8	298.16	282.9	254.04	228.49	206.13	226.26	279.73	299.46	285.67	294.06	298.44	262.09	238.4	241.39	214.18	215.58	255.56	283.58	302.9
302.99	325.25	247.75	201.91	183.69	205.79	261.71	301.52	337.15	315.65	238.08	200.35	232.27	267.36	236.77	210.23	248.88	265.59	230.29	210.08	231.05	247.06	246.14	246.28	248.32	257.58	265.68	292.94	283.65	284.84	303.06	310.1	277.32	231.18	202.63	186.54	219.45	294.47	307.02	294.78	282.71	270.28	248.49	244	269.49	241.99	224.73	251.7	272.55	280.52
317.84	342.62	263.2	220.94	198.83	209.43	256.19	287.63	315.86	297.41	236.89	198.62	218.48	253	240.22	224.93	256.09	264.17	227.49	198.63	224.44	245.62	234.5	239	248.62	249.67	248.76	281.16	282.98	278.83	303.2	310.85	261.2	209.01	184.02	177.72	223.34	307.1	324.92	314.41	278.63	256.03	239.85	252.52	299.01	275.28	238.37	245.5	258.05	260.03
334.51	343.98	277.97	241.12	229.81	231.4	266.33	291.14	305.25	291.62	240.58	212.16	221.23	254.45	257.64	247.57	258.93	270.86	250.95	206.23	227.12	251.19	227.32	231.6	257.33	249.76	237	275.97	294.74	279.52	297.27	299.37	240.74	190.93	180.28	184.13	237.34	310.68	341.27	334.58	282.32	249.66	232.47	259.02	319.6	302.38	252.63	248.4	250.65	253.18
339.33	332.14	285.54	263	271.65	272.71	293.48	311.06	310.25	298.39	253.59	237.37	246.87	277.25	286.63	277.49	269.06	290.76	292.43	240.33	248.3	270.06	237.09	237.69	282.52	263.8	225.62	270.79	312.76	292.11	291.33	287.86	235.39	192.66	196.18	210.35	261.81	314.63	347.99	345.32	297.29	251.44	230.97	264.73	327.12	317.31	268.06	266.77	259.88	262.48
331.62	320.64	293.97	289.03	311.07	320.52	329.93	336.3	329.02	321.31	287.37	278.76	297.43	317.24	321.58	314.85	301.48	323.73	335.74	294.28	288.15	303.76	269.88	268.68	318.86	283.06	215.17	264.06	331.38	315.96	293.9	287.07	255.42	222.59	225.65	249.93	292.3	325.49	345.66	344.21	319.03	266.94	243.83	272.37	323.57	320.42	289.03	296.66	286.68	280.64
321.32	316.48	311.84	314.02	331.54	351.17	358.86	356.23	358.83	362.38	340.52	337.94	357.45	355.08	349.85	353.37	350.61	359.38	366.92	345.79	331.18	340.03	314.24	313.55	345.95	290.19	209.73	259.16	345.29	340.7	301.9	292.54	287.66	265.79	255.07	284.65	316.5	335.91	337.49	335.87	333.36	293.01	267.22	278.01	310.7	314.11	313.88	324.8	316.79	295.35
311.21	315.73	332.16	324.72	322.53	346.42	363.89	367.86	392.3	405.38	389.39	391.99	394.82	365.81	355.5	378.92	390.32	377.8	374.29	368.14	352.02	354.67	344.26	342.82	345.26	276.54	209.37	256.62	346.3	349.8	300.98	287.11	304.84	294.37	272.81	299.3	322.37	333.68	322.71	321.79	327.92	313.42	284.86	274.6	288.98	299.56	327.4	332.9	326.25	295.21
291.55	311.73	338.57	312.22	288.89	308.45	341.52	369.6	411.99	420.67	404.2	406.14	387.55	339.82	332.62	379.3	397.5	363.95	349.11	346.38	334.48	332.39	339.58	336.92	315.7	250.01	208.72	250.94	327.27	331.86	280.83	258.86	288.16	291.77	276.03	294.12	311.13	315.9	299.65	296.89	303.06	312.65	286.59	262.73	262.99	279.71	313.05	308.25	300.84	276.3
258.26	303.07	324.93	283.66	251.49	261.16	305.36	356.41	403.01	395.94	374.96	372.44	345.85	291.13	291.88	353.95	369.07	322.96	294.37	287.71	285.74	284.79	303.98	304.45	271.63	224.66	204.27	238.44	290.89	291.47	246.67	216.75	244.36	265.39	270.63	281.2	296.54	292.62	271.98	260.7	269.98	290.77	277.11	250.84	241.61	260.15	273.52	256.85	251.54	245.94
227.25	294.43	300.18	256.69	233.03	234.17	275.02	327.86	371.39	351.73	321.18	319.13	300.58	243.04	250.15	312.63	319.76	276.53	231.38	218.84	229.51	238.66	260.61	269.71	232.13	207.74	199.64	224.38	252.09	246.68	213.43	184.88	202.1	237.45	263.34	270.31	289.06	278.23	247.39	224.43	239.37	260.92	264.98	243.99	230.62	244.26	230.73	203.18	206.31	217.67
218.46	289	275.47	242.62	239.24	238.84	259.66	293.66	337.77	318.33	275.32	278.63	273.03	210.11	216.34	267.28	270.62	243.59	188.13	168.54	186.42	207.55	229.73	249.82	211.99	199.2	200.6	218.13	228.54	214.63	191.86	179.29	187.45	224.16	253.38	259.52	285.73	278.38	231.23	199.97	214.36	235.08	252.46	239.51	229	232.26	204.73	172.36	185.13	199.93
229.95	281.77	255.26	239.23	255	258.43	254.03	265.13	313.93	305.33	255.11	259.44	260.78	194.54	190.35	226.26	236.25	226.89	175.76	148.62	163.7	185.62	214.99	246.85	214.45	197.14	206.41	222.76	226.58	201.59	184.2	194.92	202.16	223.03	235.42	240.39	277.59	284.38	223.34	187.77	194.31	216.32	238.38	234.9	233.07	226.44	199.65	172.01	186.13	191.22
240.32	265.59	239.52	237.81	260.09	265.64	248.2	246.03	296	299.94	252.34	250.43	249.89	191.99	171.58	193.99	217.15	217.45	181	152.31	158.98	167.62	209.08	253.29	229.36	199.29	210.09	231.31	236.79	204.39	189.66	217.28	227.76	220.78	210.89	212.74	261.17	282.09	219.91	181.6	180.38	202.71	223.74	231.91	240.19	231.25	208.86	190.2	194.78	186.8
235.14	242.31	226.69	231.43	247.27	249.8	236.59	233.44	276.76	286.19	248.33	240.23	234.47	195.86	163.06	173.25	205.32	207.94	184.99	167.09	165.81	158.7	205.35	259.42	243.6	204.56	208.02	233.36	243.71	215.14	206.16	237.69	245.75	211.22	189.5	189.74	240.49	266.3	217.28	178.74	172.63	192.17	211.28	229.9	247.02	245.43	223.5	207.74	200.05	185.87
219.06	220.92	214.23	218.76	224.57	222.22	219.51	222.67	253.93	259.22	234.47	227.04	221.02	200.6	167.97	166.97	196.81	198.83	182.8	182.88	175.85	161.32	202.86	258.77	252.67	214.97	204.98	224.88	238.23	224.7	225.64	250.44	248.34	200.13	177.81	183.26	222.1	244.01	214.92	178.94	166.3	182.48	201.88	223.21	248.33	258.37	234.48	213.09	200.52	190.57
202.93	207.16	201.36	204.1	203.11	197.6	200.69	210.78	229.95	226.49	214.73	214.67	215.61	205.01	184.73	176.69	194.48	193.37	180.29	191.97	182.41	168.09	203.97	250.78	257.95	230.15	206.77	210.93	221.56	227.17	235.2	246.18	235.35	193.58	173.08	187.79	209.72	225.81	214.72	179.31	157.55	171.41	193.05	209.43	240.5	257.39	234.63	207.87	200.92	202.03
191.68	200.81	190.03	191.27	186.27	180.03	184.1	198.85	210.71	200.24	195.23	205.17	213.58	209.83	205.71	197.94	199.57	191.54	179.69	190.44	183.6	173.56	209.35	239.35	256.51	240.77	210.46	197.97	202.27	222.38	227.57	220.77	211.32	190.05	170.95	187.95	201.79	217.59	216.82	177.02	149.45	159.01	181.04	194.25	224.59	238.16	222.67	199.42	205.33	218.01
187.25	199.47	181.03	176.78	170.4	167.93	172.74	191	201.24	186.11	178.91	197.38	206.32	211.6	220.29	218.7	207.12	191.06	176.86	180.19	180.53	180.64	215.36	228.47	242.6	235.7	206.61	187.38	190.77	213.99	207.72	185.61	185.61	186.56	172.18	179.45	195.31	218.51	218.35	173.81	146.06	147.5	165.31	183.95	205.02	208.57	203.33	191.58	212.14	231.13
191.81	200.2	173.05	155.9	152.65	161.98	170.19	189.7	199.06	178.9	167.59	190.34	193.66	204.28	221.27	226.35	210.76	190.52	169.46	165.14	173.79	190.24	216.38	217.78	218.04	215.65	191.84	179.75	192.71	206.76	187.13	159.05	168.48	184.61	177.95	172.8	191.62	222.67	217.69	173.53	145.04	138	149.77	177.74	187.66	183.41	184.08	185.62	215.69	231.57
202.72	201.03	167.08	134.53	136.27	163.11	179.16	192.72	195.67	170.93	162.27	184.47	183.06	188.33	209.49	218.31	208.25	188.72	160.35	147.45	162.86	194.57	208.83	202.91	192.42	192.66	174.87	179.29	205.19	204.59	174.03	149.54	163.64	185.48	184.6	176.1	193.93	223.2	216.49	177.49	142.58	129.59	138.53	170.76	178.23	174.07	172.35	183.61	212.5	216.33
211.76	203	166.44	125.35	127.92	168.22	195.36	195.34	186.18	161.14	160.75	179.82	179.15	172.8	192.15	203.81	201.39	183.91	153.75	129.93	147.32	185.83	192.96	182.48	173.08	177.18	167.26	187.59	219.52	207.11	169.85	152.82	166.04	185.16	187.34	184.44	198.86	217.55	215.72	183.89	140.87	122.54	132.06	161.5	178.18	180.96	171.82	184.47	203.49	193.37
215.02	207.86	170.76	132.06	130.76	172.09	206.86	195.47	174.6	153.01	158.53	175.34	179.64	165.66	176.46	192.54	192.74	177.36	151.97	117.88	128.7	165.97	172.95	162.7	161.84	171.47	170.84	198.07	227.71	208.98	171.8	160.94	167.98	178.8	185.33	188.07	197.09	207.97	212.87	189.82	144.66	120.05	129.31	152.98	182.3	195.07	179.87	182.52	191.28	173.21
218.41	214.77	175.45	146.02	141.74	171.51	204.43	195.15	168.68	148.17	153.35	170.14	179.76	165.66	165.21	184.64	184.37	174.93	155.29	115	112.41	144.83	155.73	152.14	159.77	173.09	177.59	202.67	227.02	205.9	176.21	168.36	166.23	167.4	180.14	183.34	184.48	196.72	205.51	193.17	154.39	125.35	130.97	148.53	184.85	207.61	192.09	177.31	179.59	160.61
228.41	221.17	178.07	157.72	155.34	166.92	190.28	195.5	170.58	146.28	147.19	164.27	176.36	165.68	157.67	175.75	179.07	180.43	162.22	120.28	105.53	131.48	146.92	153.38	166.26	178.43	179.69	200.39	220.84	200.01	180.25	172.3	162.44	156.89	172.61	173.05	167.58	184.01	195.11	194.35	167.11	137.95	138.05	149.48	187.14	217.35	207.47	177.95	173.67	157.23
240.79	223.84	179.31	164.17	167.21	162.11	174.23	192.83	174.45	147.92	143.47	158.34	169.39	161.68	153.1	167.37	179.44	188.74	169.31	130.15	110.68	128.68	147.13	161.18	174.32	182.63	175.89	195.09	214.84	196.44	182.24	171.81	158.18	151.49	163.48	161.56	156.19	171.82	185.58	195.51	180.01	153.72	148.58	155.87	194.22	227.17	223.98	190.11	176.53	164.17
243.06	218.46	177.42	166.21	173.56	161.23	164.28	183.36	174.19	153.84	143.42	153.41	162.61	156.66	151.87	165	183.52	190.16	171.82	140.7	124.09	134.71	153.24	166.82	175.57	181.42	169.42	188.99	210.2	195.97	181.13	166.21	151.99	149.85	154.69	151.48	153.41	164.68	179.19	196.21	189.71	167.22	157.48	165.87	205.03	235.51	233.3	205.1	184.54	176.55
226.19	202.64	168.32	164.01	171.13	164.3	162.47	169.23	170.69	162.29	146.28	151.81	161.27	156.29	153.75	168.13	184.18	181	165.66	147.52	140.32	148.1	161.81	165.17	169.52	174.47	163.53	181.38	202.23	193.96	176.53	154.91	141.93	147.7	147.78	142.67	154.16	163.42	174.02	191.83	191.83	173.22	159.4	173.39	210.5	235.77	228.61	209.55	190.16	182.76
192.77	179.9	152.22	156.71	161.17	167.72	166.57	156.81	167.68	169.39	151.91	157.19	167.12	161.36	157.4	170.13	176.52	165.85	150.8	147.23	155.51	166.43	169.86	159.74	161.7	164.41	158.84	171.27	187.18	185.93	169.01	140.21	129.21	142.96	142.1	133.43	151.42	161.48	165.07	178.87	184.7	168.93	152.57	170.74	202.19	224.17	214.42	200.97	188.85	176.22
156.48	157.58	135.44	146.07	152.02	170.27	173	151.68	164.85	172.09	160.88	171.19	176.8	166.13	161.5	167.93	164.84	150.72	132.9	140.64	166.04	181.92	174.34	157.32	154.42	152.27	152.97	159.52	167.89	171.45	159.23	128.29	118.48	136.95	135.52	123.81	142.78	151.91	149.92	160.89	172.11	157.04	141.11	157.27	181.41	203.57	199.65	186.85	181.85	164.32
133.35	141.53	125.07	139.08	154.2	175.51	179.41	156.57	160.54	170.16	171.9	189.75	185.19	165.35	164.22	165.11	158.91	139.49	119.38	132.1	168.06	184.56	172.31	157.28	145.66	137.49	142.95	149.07	151.57	153.61	147	124.23	114.91	131.71	127.47	116.74	131.55	136.36	133.37	146.46	159.96	144.78	132.26	142.06	159.01	179.15	184.23	172.65	172.95	159.83
129.26	134.41	124.56	142.65	171.02	186.2	185.61	169.68	158.12	165.78	181.33	205.02	189.11	160.36	162.46	164.55	163.45	136.03	113.4	124.73	160.66	171.51	161.39	152.39	135.49	123.08	129.33	142.51	143.84	137.93	133.49	126.82	120.52	128.78	121.02	114.76	122.23	122.92	123.34	140.85	151.19	137.67	129.73	134.93	145.73	154.32	161.44	157.81	164.61	165.45
135.56	136.25	132.75	155.21	193.99	198.53	191.51	184.68	163.42	162.94	186.29	211.27	188.66	155.82	154.79	163.91	172.99	142.38	113.13	118.75	147.87	150.18	142.05	140.27	128.07	115.94	117.87	140.1	145.52	130.61	123.26	130.63	132.57	130.33	121.01	116.94	116.28	116.11	121.5	141.46	145.54	135.79	131.51	137.42	142.79	132.05	132.17	141.75	157.44	171.73
139.1	144.06	144.45	167.67	208.63	204.38	194.44	195.44	175.85	165.99	186.86	207.53	186.15	153.03	144.15	160.08	178.25	152.9	115.14	114.78	136.47	132.08	120.89	126.74	127.07	119.63	115.81	141.55	153.29	133.73	120.54	132.31	145.55	138.76	129.38	120.57	112.58	113.15	121.7	141.59	142.43	136.1	134.22	144	143.67	116.7	107.98	127.23	151.16	169.41
134.46	152.55	153.87	172.98	205.82	198.34	190.49	199.36	186.06	174.37	184.38	196.48	182.72	149.64	134.25	153.89	175.95	156.53	115.99	114.78	131.06	124.61	108.27	118.45	131.66	130.43	125.94	148.56	163.33	142.4	123.74	132.59	155.2	153.88	143.19	124.41	110.44	110.26	118.69	137.12	141.05	135.39	135.67	148.19	143.73	112.08	98.781	117.05	144.78	159.18
124.8	156.99	159.4	170.87	188.37	182.14	179.28	194.76	184.28	178.47	178.56	182.81	176.3	143.45	125.19	147.54	169.53	147.5	112.46	117.67	130.81	126.61	109.42	117.76	136.98	141.96	144.11	162.9	174.84	151.08	127.73	132.83	160.35	171.44	157.06	128.22	110.36	108.31	114.34	129.19	138.21	130.82	132.57	145.75	143.71	117.66	102.57	111.46	137.37	148.18
115.26	155.61	162.9	165.13	167.28	163.46	166.03	180.36	169.78	167.05	167.32	170.52	164.83	134.05	115.75	140.57	161.24	130.28	103.81	117.43	131.02	130.83	119.96	123.22	138.42	149.72	162.67	182.81	189.19	160.75	131.6	132.02	161.09	184.46	165.9	129.67	111.8	110.45	113.2	121.2	130.65	121.68	121.78	135.96	144.05	127.33	109.45	110.05	130.17	141.1
109.25	149.67	164.53	159.75	152.52	150.96	156.8	159.66	150.23	140.72	149.58	160.52	151.11	123.11	108.07	131.69	148.98	113.04	92.924	109.57	127.73	132.18	131.57	130.97	135.16	150.68	175.39	203	205.78	174.58	138.79	128.61	156.61	186.71	166.17	125.45	111.82	116.53	115.94	114.87	119.88	111.66	106.57	122.5	141.85	133.3	112.54	112.4	126.18	137.58
107.73	142.32	162.47	156.28	146.73	148.52	152.38	140.85	133.17	113	128.38	152.3	141.19	114.98	106.02	122.59	132.34	100.41	84.298	97.887	121	131.65	139.4	137.22	129.45	143.29	178.81	217.05	220.33	189.03	148.52	123.58	146.79	177.07	157.61	116.3	108	122.43	119.56	110.2	111.82	106.51	96.842	112.02	135.85	131.94	112.18	116.32	126.07	135.63
108.94	137.03	156.95	152.13	145.5	152.29	148.69	129.47	121.7	97.086	111.1	146.4	137.68	113.87	109.87	116.23	115.72	93.26	81.653	91.229	114.57	130.76	142.72	140.29	122.98	129.76	171.62	219.58	226.94	195.88	153.55	119.97	135.4	160.99	144.51	107.91	102.31	124.16	121.84	108.44	110.7	108.42	98.992	110.15	129.62	124.87	110.55	118.34	126.71	133.97
110.02	135.57	149.87	142.8	142.16	153.06	141.67	123.84	116.37	95.937	104.52	142.44	136.99	118.5	115.28	112.64	103.09	91.008	86.195	93.867	112.39	127.57	141.57	138.96	115.67	115.37	155.88	208.81	221.82	191.72	149.83	119.95	128.72	145.98	132.86	104.74	99.712	121.05	122.25	112.14	115.81	113.84	108.32	117.05	126.3	115.32	106.95	116.99	125.03	131.51
110.45	136.31	140.95	126.87	132.59	143.16	129.56	118.6	116.12	104.52	108.66	136.99	133.6	122.09	117.33	109.51	94.639	91.751	94.609	101.7	114.55	121.42	135.56	131.91	107.47	104.61	137.96	188.39	205.94	180.27	142.85	123.49	129.23	135.53	124.77	105.1	102.11	115.1	119.88	121.21	123.84	117.23	114.74	125.57	123.28	105.41	100.51	113.45	121.47	127.53
112.73	135.12	128.61	108.12	117.13	122.36	112.87	111.85	118.66	116.17	116.84	127.12	125.15	119.2	114.64	105.71	89.756	92.549	100.66	108.16	117.48	116.17	125.21	120.5	99.833	98.756	124.49	165.12	184.17	166.52	140.09	128.97	132.5	127.86	117	104.48	105.99	109.1	114.39	131.26	131.74	116.21	113.81	126.21	115.26	96.016	94.129	109.87	118.94	123.54
119.45	129.08	114.54	93.087	99.892	97.922	95.298	107.53	122.97	126.43	122.37	114.89	113.34	110.66	109.48	102.11	88.64	92.111	101.35	110.78	118.63	115.25	113.35	108.77	94.849	96.974	116.91	143.88	160.99	152.35	140.94	133.56	131.99	119.81	106.26	101.26	107.4	106.07	109.69	137.58	136.96	113.09	109.27	116.37	101.35	87.118	91.866	108.58	119.75	123
129.53	119.48	103.49	86.833	86.729	79.134	83.259	109.54	129.01	133.71	123.73	105.74	101.54	101.06	104.27	99.549	90.5	92.516	99.674	110.64	118.82	117.37	104.15	99.344	93.258	98.356	112.24	126.24	138.61	137	138.75	134.3	125.4	110.33	94.722	97.172	107.36	108.8	112.73	139.3	137.29	111.31	106.2	103.1	86.919	79.244	93.761	110.94	123.42	127
137.48	110.43	98.194	89.638	82.192	71.372	81.288	115.18	133.84	136.86	123.26	103.1	92.345	93.522	99.022	97.236	93.775	96.701	99.758	108.4	118.78	119.18	100.57	92.522	93.655	102.16	108.95	114.05	119.71	120.49	129.83	129.97	115.34	100.68	87.956	94.54	109.96	117.55	125.19	138.13	132.12	111.27	105.2	94.879	78.934	75.311	96.066	114.79	126.6	131.37
137.52	105.44	97.411	97.397	86.678	74.516	87.629	118.15	132.83	133.52	122.86	105.55	86.492	88.053	92.926	93.346	97.558	104.45	101.94	103.91	116.53	118.83	102.2	88.354	94.015	106.71	109.5	111.37	108.83	105.96	116.37	121.7	105.58	92.164	87.522	94.82	115.6	128.2	138.39	134.32	123.41	110.7	103.5	93.108	80.348	78.458	96.108	115.12	125.88	130.83
129.42	105.67	99.115	105.57	96.575	84.712	95.832	116.41	125.24	123.51	122.05	108.92	83.863	84.08	87.002	87.863	100.88	111.96	103.57	98.131	110.28	116.23	105.44	86.759	93.756	110.04	115.98	119.98	108.86	97.446	102.66	111.96	98.176	84.558	88.725	97.775	119	133.95	140.56	126.27	114.25	107.9	99.183	93.119	88.085	87.474	94.823	109.47	120.91	125.82
119.27	109.65	103.47	112.45	107.1	96.428	100.7	112.69	115.17	112.02	119.31	110.67	85.245	83.064	83.76	84.469	102.98	115.67	102.48	92.948	102.1	112.34	106.02	86.901	93.766	111.89	125.68	134.61	118.04	96.141	92.631	103.73	92.972	77.111	86.936	100.47	115.62	130.13	129.17	114.49	106.63	102.68	92.842	91.332	95.487	97.02	94.405	100.91	114.91	122.17
113.33	114.3	111.88	118.7	114.37	104.78	102.03	109.08	107.66	105.23	114.24	111.46	92.131	87.275	84.954	87.028	105.76	115.55	98.742	89.707	96.873	108.59	102.58	88.181	94.83	113.27	132.74	146.31	131.11	100.84	89.627	99.163	88.665	70.722	82.981	99.349	107.42	118.15	113.09	103.61	101.09	95.614	86.642	89.047	97.668	102.15	94.904	94.539	112.32	124.15
112.08	117.39	123.6	124.31	115.86	108.42	102.55	105.42	104.97	103.54	107.81	112.21	103.59	95.694	90.034	94.554	112.75	114.5	94.189	89.113	97.794	106.22	97.928	90.34	96.292	113.61	133.56	150.38	142.32	109.96	94.307	97.619	84.464	67.887	80.263	94.503	99.476	104.39	102.32	98.086	97.316	88.211	82.662	89.3	95.107	100.39	93.879	92.13	115.24	130.5
111.4	118.84	133.47	126.15	111.26	109.3	103.28	101	104.45	102.11	100.65	111.23	113.92	102.83	95.665	102.69	123.87	114.74	90.72	91.118	103.36	105.68	95.803	92.38	95.69	109.91	128.96	148.65	147.98	119.91	101.97	95.789	80.608	69.725	79.204	89.358	92.948	94.259	98.667	96.709	93.8	82.771	81.55	91.685	91.579	91.521	88.885	91.413	120.8	136.53
108.33	118.47	134.21	119.9	103.03	108.41	102.48	95.313	100.72	97.086	92.683	105.79	115.72	103.3	97.339	108.86	133.52	115.62	89.277	94.183	108.54	105.83	96.536	92.886	90.301	99.951	121.74	144.34	147.77	124.45	104.45	90.544	77.396	73.634	77.284	85.187	85.75	87.916	96.702	93.943	88.355	80.426	82.1	92.352	89.307	78.662	79.939	90.01	122.84	137.09
103.45	114.41	122.58	105.72	94.324	103.81	98.861	88.546	92.414	89.368	85.028	95.679	106.69	96.672	93.43	112.45	135.36	114.74	89.796	96.138	109.1	103.88	96.829	91.194	80.432	85.72	113.98	138.13	142.82	119.7	96.627	81.146	74.378	75.145	73.369	79.474	78.125	82.75	91.136	86.611	80.691	79.776	82.242	89.026	87.506	68.053	70.233	88.334	117.99	128.89
97.854	105.13	103.05	89.666	86.407	94.698	93.339	82.228	83.728	82.698	79.922	84.23	92.263	87.02	87.042	111.83	127.47	110.02	90.618	95.703	104.14	97.912	93.694	87.693	70.309	73.022	106.18	128.9	132.67	107.66	81.172	69.413	70.73	72.505	69.56	71.379	72.493	78.163	81.71	76.715	73.116	77.905	80.22	83.407	84.849	64.403	64.555	87.586	108.37	113.02
90.87	91.925	83.918	77.566	79.041	84.269	87.062	77.618	77.918	79.342	77.455	75.644	80.474	78.878	82.309	105.74	112.74	100.66	88.54	91.929	95.177	89.494	87.615	83.441	64.128	66.166	97.154	115.99	116.63	93.094	66.193	59.084	66.256	68.366	68.489	65.134	69.14	75.285	72.632	68.066	67.724	72.569	75.062	78.216	81.442	66.931	65.292	86.573	97.843	95.115
82.05	78.137	70.447	70.089	72.58	76.295	80.211	73.968	74.358	78.195	74.842	71.431	75.007	74.441	79.84	96.159	95.909	87.866	81.923	83.702	84.904	82.393	81.633	79.465	62.164	63.141	85.334	100.45	97.724	79.914	58.137	53.814	61.897	66.121	70.094	65.166	66.666	73.542	68.418	63.032	64.382	64.231	67.427	74.516	78.335	71.075	69.255	82.951	88.111	81.008
73.321	67.198	63.496	65.804	68.313	71.523	73.291	69.862	72.447	77.068	70.407	69.802	73.684	72.538	77.078	86.977	81.745	75.782	73.373	72.161	76.551	78.784	78.007	76.325	61.925	58.702	71.857	85.488	81.929	70.972	57.17	53.895	58.885	65.781	71.922	70.204	65.49	71.094	69.633	62.29	61.873	56.34	60.346	72.031	75.961	72.807	70.429	76.678	79.103	72.295
67.152	61.606	62.51	65.307	67.293	69.174	67.575	65.627	72.468	75.253	65.878	68.304	71.978	69.454	72.112	80.715	74.187	69.265	67.117	62.085	71.603	77.547	76.394	74.434	61.626	52.095	61.089	74.957	72.637	66.987	58.874	55.651	57.196	64.729	71.903	74.953	67.093	68.285	72.593	64.86	59.557	52.613	57.182	69.732	73.228	70.705	66.773	69.905	70.921	66.802
64.064	62.07	66.216	69.305	69.668	68.971	63.832	63.307	72.97	72.77	63.382	65.644	67.019	62.795	66.086	77.854	73.899	68.555	64.34	57.862	68.442	75.811	75.084	73.647	61.179	47.784	56.406	70.233	68.443	65.077	58.843	55.295	55.601	61.42	69.776	76.135	70.808	67.31	73.547	68.173	57.97	53.736	58.016	66.573	68.543	65.746	62.169	64.49	64.353	62.466
63.089	66.43	71.135	75.24	74.358	69.983	61.855	63.909	71.822	69.148	62.385	61.275	59.504	54.916	62.07	77.46	76.463	68.272	62.89	58.668	65.138	71.67	72.779	72.323	60.838	48.547	56.664	69.281	66.404	61.48	55.57	52.712	53.48	56.844	66.268	74.488	73.764	68.106	71.9	69.878	58.366	57.208	59.699	63.096	62.293	60.552	60.995	61.48	60.307	59.305
63.38	70.51	73.069	78.681	78.93	70.231	61.005	65.267	68.657	64.691	60.878	55.702	52.709	50.359	61.599	77.573	76.251	64.032	60.789	60.119	62.039	65.649	68.851	68.738	60.181	52.13	58.133	69.136	65.006	55.949	50.952	50.74	51.507	52.993	62.263	71.766	73.248	67.299	68.582	69.586	60.985	60.077	59.855	60.882	57.442	57.997	63.52	61.646	58.773	57.735
64.957	71.748	70.953	77.717	81.07	69.252	60.812	64.812	64.862	61.206	57.978	51.159	49.131	50.19	62.671	76.424	72.819	58.404	59.009	60.455	60.21	59.782	63.629	63.736	58.811	54.941	58.473	68.55	64.187	51.987	49.093	51.72	50.581	51.091	58.787	68.524	68.824	62.431	63.915	68.567	64.315	61.562	59.007	59.869	56.527	59.384	67.778	64.924	58.836	56.976
68.91	71.975	68.05	74.956	80.846	69.314	61.926	64.496	63.609	60.037	54.55	49.69	48.441	51.545	62.257	73.856	70.697	58.252	61.155	62.696	60.192	56.05	59.275	60.418	58.125	56.278	58.241	68.517	65.124	53.473	53.418	55.81	51.506	51.407	57.096	65.518	63.769	55.913	59.525	68.948	67.615	63.42	58.808	58.798	58.926	64.005	73.261	70.386	60.399	56.773
76.281	75.137	68.949	74.533	80.196	72.557	65.972	68.902	68.247	60.867	52.346	50.927	49.261	52.357	60.201	70.99	72.927	67.381	70.089	70.076	63.424	56.268	58.65	61.539	61.394	59.305	60.524	71.342	69.971	61.666	63.784	62.229	55.405	54.201	58.574	65.164	63.429	53.564	59.881	73.054	72.688	67.375	60.258	58.304	62.269	70.451	80.468	76.974	64.466	59.333
85.509	81.943	74.903	76.853	79.528	77.283	72.676	77.511	77.064	62.966	52.786	53.179	51.227	53.432	58.768	68.545	77.868	82.818	84.156	81.281	71.116	61.582	62.306	67.421	70.227	68.103	68.837	78.541	79.265	74.055	76.226	70.219	62.466	59.728	63.55	69.209	69.656	59.006	67.856	81.308	80.701	72.178	63.491	60.267	65.386	77.246	87.741	82.665	70.468	66.712
91.783	88.107	81.597	77.493	76.357	78.132	77.783	83.498	82.608	65.606	55.389	55.064	53.794	55.699	58.856	65.96	81.74	96.753	97.277	91.093	80.371	70.078	67.556	74.536	80.853	81.363	82.2	88.065	89.325	85.2	85.231	77.487	69.982	66.305	69.129	74.975	77.642	69.324	79.234	90.188	88.549	74.707	67.11	63.79	67.955	81.915	90.727	83.659	74.916	76.331
90.222	88.496	82.732	72.234	68.354	70.936	76.139	81.28	79.35	66.691	57.181	54.922	54.937	57.927	58.938	62.202	81.143	101.47	102.89	94.201	84.811	76.484	70.59	76.817	85.797	90.254	92.581	94.231	94.336	89.436	86.48	79.538	73.273	69.52	69.85	76.186	80.184	76.583	85.086	93.942	90.858	73.702	67.958	64.781	68.08	81.238	85.983	77.127	74.003	81.715
80.052	82.065	76.47	61.824	56.604	57.441	66.894	71.446	69.023	63.27	54.913	51.238	53.079	57.877	57.678	57.215	74.081	94.216	97.694	87.926	80.434	76.415	68.921	71.13	80.418	86.799	91.464	92.356	91.418	84.267	79.102	73.576	69.365	65.712	62.874	68.893	74.15	74.626	80.385	89.181	85.113	70.06	63.659	60.283	63.097	73.912	74.665	65.156	67.006	78.415
65.815	72.189	66.78	50.889	44.805	44.153	54.425	58.48	57.18	54.956	48.495	45.148	49	54.629	55.55	52.262	61.815	78.572	83.268	73.681	69.039	70.074	62.821	60.505	67.325	73.289	79.667	83.682	82.532	72.433	66.641	62.577	59.671	56.148	51.55	55.719	62.063	64.606	68.329	77.282	73.585	64.179	55.416	51.638	53.584	62.234	61.753	54.008	57.164	67.747
54.01	62.698	58.501	43.515	36.145	36.313	44.421	47.099	47.732	45.614	41.446	40.37	44.63	49.57	53.564	48.745	49.16	61.152	65.666	57.077	55.863	60.859	55.306	50.405	53.891	59.742	66.96	74.519	72.073	60.277	55.048	52.757	49.106	45.962	41.745	43.349	49.394	52.96	55.788	62.523	60.701	56.106	46.788	42.939	44.246	50.313	51.659	48.557	49.539	54.826
47.71	54.583	53.475	40.737	31.749	34.048	39.716	40.125	41.385	40.083	37.662	39.393	41.567	45.541	52.004	47.01	40.732	47.197	51.771	44.728	45.522	52.057	49.838	44.421	46.153	53.674	61.567	70.451	64.229	52.527	48.365	47.477	42.567	39.154	35.959	36.688	41.281	44.621	46.757	49.03	49.467	47.52	40.209	37.482	39.451	41.292	45.302	48.245	47.13	44.609
45.427	47.607	51.446	41.53	31.338	34.455	39.556	37.823	37.855	40.086	38.851	41.374	41.426	45.078	51.319	46.666	37.707	39.362	44.855	39.947	40.323	46.193	48.203	44.484	45.877	55.488	63.856	72.484	62.007	49.327	46.457	46.227	42.162	36.537	33.406	36.581	40.171	40.605	41.738	39.898	40.961	40.959	36.559	36.774	39.949	36.896	41.577	49.166	48.999	40.106
45.958	44.397	52.357	45.427	34.608	36.318	42.484	39.994	39.2	45.053	45.234	44.905	45.658	49.412	53.395	48.125	39.526	39.133	44.646	42.658	41.468	46.112	51.549	51.377	52.44	62.188	70.535	78.679	66.806	49.942	47.713	48.686	47.652	38.596	34.891	42.404	45.697	41.877	41.691	37.955	36.986	38.542	37.845	42.488	45.367	38.892	40.942	49.614	53.055	42.791
51.239	49.638	57.177	53.292	42.101	41.971	49.09	48.012	48.886	55.356	56.511	51.216	54.064	58.365	60.169	53.137	46.673	47.26	50.877	52.15	50.281	54.264	61.325	63.509	64.704	71.877	80.047	87.444	77.956	56.794	52.955	56.15	58.125	47.546	44.184	54.401	56.69	51.015	49.11	45.138	40.94	42.929	47.426	56.498	56.949	49.129	46.174	52.205	59.42	52.84
61.671	63.188	66.447	64.586	53.956	53.603	60.236	62.016	65.751	70.797	70.369	61.776	64.284	69.598	70.005	62.174	58.903	61.769	63.209	66.447	65.975	69.534	76.015	76.895	79.383	83.203	91.102	97.317	92.086	71.437	63.866	67.912	71.255	63.787	62.423	71.479	71.366	67.13	63.732	59.704	53.724	55.748	65.196	76.509	74.164	66.113	58.125	59.82	68.951	67.657
71.529	76.418	76.893	74.844	66.668	67.519	72.542	76.719	81.838	85.935	81.288	72.748	72.444	77.904	76.634	71.019	71.367	76.198	77.062	79.423	82.109	85.164	88.421	86.012	89.331	91.771	99.026	104.26	102.65	87.68	76.893	78.371	81.613	80.993	82.374	87.563	84.616	81.984	78.899	74.66	69.456	72.194	83.314	93.312	89.883	81.861	71.285	70.32	79.147	80.62
72.946	78.619	80.963	77.938	72.843	74.563	78.43	83.392	88.45	91.603	83.25	75.918	74.168	77.676	73.863	72.423	75.972	82.088	83.411	82.918	88.776	91.857	90.141	85.148	86.973	90.844	97.548	102.26	102.18	94.073	82.624	80.035	82.948	88.556	91.816	93.475	88.577	85.396	84.984	81.064	77.953	81.11	89.937	96.127	93.424	85.89	76.6	76.672	83.773	83.88
63.739	66.913	73.111	71.247	67.33	68.685	72.73	77.193	82.372	83.321	74.57	67.605	67.222	67.785	61.78	63.049	68.537	75.317	76.003	73.658	80.962	84.782	79.231	72.654	71.343	78.115	84.888	88.761	88.217	84.873	74.926	70.245	73.647	81.102	84.489	84.654	79.391	74.769	77.56	74.704	72.993	74.691	79.423	81.91	80.459	74.904	70.011	72.902	77.658	74.64
49.229	48.365	56.085	57.792	53.356	53.719	58.309	61.681	66.583	65.755	59.561	53.479	54.555	53.252	46.957	47.365	53.311	59.817	58.088	56.46	63.397	67.61	61.685	54.398	50.658	59.554	66.425	68.582	66.974	65.842	58.593	54.129	58.468	63.702	65.85	65.965	61.912	57.153	61.374	59.703	57.811	56.588	57.974	58.364	58.147	56.369	55.963	59.613	61.835	58.03
36.912	32.799	38.445	43.517	39.789	39.524	43.673	45.457	47.947	47.584	44.946	41.986	42.756	41.132	36.185	33.374	38.839	43.892	39.748	39.834	45.647	49.203	45.671	39.511	35.72	43.978	50.259	50.403	48.834	48.25	44.242	39.933	44.087	46.283	46.786	47.244	45.093	41.822	45.377	44.599	41.619	37.834	37.692	37.39	38.722	40.559	41.733	43.164	43.259	42.286
30.459	25.003	26.924	33.083	32.47	32.737	35.33	34.557	33.292	34.177	34.738	35.972	36.139	34.993	31.157	25.782	30.33	33.246	28.472	29.309	33.765	36.479	35.668	32.385	30.492	35.454	40.549	39.496	39.624	39.084	37.279	32.068	34.198	34.889	33.89	34.788	34.063	32.63	34.625	34.836	31.049	26.263	25.937	25.948	28.824	31.41	31.077	29.842	28.971	31.761
28.554	23.583	22.811	27.703	30.521	32.68	33.189	29.041	25.249	26.145	28.786	32.887	33.759	33.38	29.398	24.013	27.305	28.289	24.085	24.881	27.745	30.401	31.375	30.655	30.451	32.29	35.806	34.971	37.424	37.493	35.292	29.466	29.043	29.301	26.943	28.311	28.558	27.934	28.282	29.888	26.259	21.998	21.727	22.916	26.313	26.706	24.122	21.787	21.262	25.706
28.406	24.884	23.347	25.681	30.157	34.436	32.796	26.329	22.284	22.226	25.31	29.951	32.355	32.594	28.38	25.028	26.984	26.694	22.556	23.355	25.004	27.934	30.031	29.609	29.507	30.882	32.613	33.09	37.138	38.261	34.023	28.902	27.315	26.383	22.85	24.743	26.644	25.424	24.175	26.862	24.448	21.354	20.729	23.269	25.864	23.77	20.093	17.963	18.462	22.122
28.948	26.242	24.379	24.336	28.924	33.937	30.709	24.86	22.043	21.157	23.227	26.572	29.952	30.207	27.296	26.495	27.523	26.435	21.636	22.113	23.824	26.538	29.004	26.715	25.936	28.856	29.257	31.339	35.857	36.929	31.576	27.864	27.047	23.627	19.522	22.435	26.737	24.576	22.076	24.358	23.783	21.619	20.546	23.498	24.714	21.904	18.244	16.753	18.126	20.16
30.138	26.534	23.252	22.067	26.388	30.663	27.127	23.829	22.628	21.589	22.109	23.496	26.261	26.295	26.006	27.651	28.302	26.584	21.487	20.864	23.741	25.95	27.268	22.905	21.691	25.949	26.032	29.478	33.502	32.543	27.781	25.324	26.109	20.654	16.949	21.384	27.119	25.099	22.055	22.344	23.259	21.753	20.883	22.968	23.1	21.034	17.878	16.887	18.441	19.219
30.947	25.661	20.656	19.45	23.394	26.626	24.035	22.392	22.351	22.211	21.577	21.395	22.02	22.263	24.268	28.282	29.02	26.868	22.255	20.564	24.533	26.398	25.489	20.543	19.021	23.177	23.833	28.208	30.661	27.102	23.26	21.853	23.592	18.635	16.011	21.356	26.407	25.64	22.654	20.738	22.083	21.247	21.321	22.191	22.011	20.785	18.622	17.529	18.461	18.274
29.851	23.905	18.959	18.215	21.212	23.521	22.298	20.485	20.847	22.416	21.351	20.094	18.734	19.305	22.228	27.925	29.237	27.087	23.133	21.476	25.56	26.973	24.69	20.445	18.831	21.502	23.171	27.432	27.653	22.92	19.33	18.898	20.48	18.37	16.638	21.289	24.609	24.93	22.36	19.451	20.576	20.051	20.929	21.529	21.817	20.954	20.042	18.407	18.187	16.831
26.794	21.519	18.927	18.872	20.288	21.625	21.313	18.791	19.244	22.236	21.177	19.019	17.5	17.98	20.617	26.267	28.489	26.787	23.258	22.718	25.78	26.385	24.73	21.595	20.539	21.451	23.855	26.02	24.892	20.634	17.065	17.296	18.338	19.168	17.551	20.266	22.487	23.02	21.13	18.656	19.715	18.733	19.449	21.022	22.099	21.593	21.073	19.278	17.869	15.473
23.418	19.163	19.273	20.02	20.004	20.864	20.639	17.757	18.402	21.664	20.551	18.039	17.643	18.283	19.948	23.631	26.738	25.6	22.574	23.294	24.486	24.316	24.457	22.99	22.71	23.11	25.125	23.596	22.762	19.634	16.488	16.842	17.671	19.712	17.735	18.295	20.342	20.73	19.458	18.328	19.497	17.778	17.544	20.469	22.243	22.373	20.728	19.394	17.471	15.062
21.436	17.996	18.937	20.179	19.979	21.251	20.54	17.423	18.369	20.601	19.036	17.225	17.619	19.384	19.89	20.822	24.584	23.891	21.74	22.876	22.138	21.555	23.159	24.068	24.319	25.57	26.094	21.657	21.293	19.418	17.081	17.039	17.779	19.335	17.184	16.098	18.173	18.586	17.445	18.197	19.257	17.075	15.875	19.69	22.225	22.506	19.205	18.175	17.044	15.839
21.172	18.406	18.345	19.295	20.517	22.153	20.917	17.562	19.023	19.267	16.826	16.342	17.165	19.916	19.765	18.905	22.747	22.453	21.276	21.732	19.998	19.268	21.229	24.177	25.194	27.08	26.134	21.707	20.561	19.685	18.183	17.367	17.689	18.226	16.271	14.484	16.265	16.723	15.505	18.156	18.983	16.304	14.618	18.779	22.337	21.737	17.699	16.068	16.67	17.272
21.64	19.473	18.233	18.215	21.37	22.553	21.085	17.914	19.867	18.113	14.8	15.392	17.297	19.316	19.464	18.752	21.393	21.402	21.003	20.474	18.849	18.143	19.471	23.212	25.255	26.417	25.148	23.079	20.782	19.864	18.746	17.099	16.93	16.944	15.35	13.84	14.989	15.358	14.6	18.197	18.96	15.364	13.719	17.908	22.291	20.888	17.171	14.279	16.12	18.486
21.822	20.318	18.246	17.519	21.411	22.293	21.039	18.921	20.194	17.426	13.924	14.982	18.238	18.425	19.392	20.066	20.138	20.015	20.409	19.641	18.536	17.96	18.323	21.837	24.2	23.716	23.533	23.888	21.511	19.49	17.891	15.741	15.623	15.857	14.801	13.954	14.503	14.809	15.092	18.213	18.914	14.361	13.014	17.086	21.528	20.717	17.607	13.855	15.456	18.836
21.439	20.64	17.468	16.977	20.165	22.118	21.751	21.156	20.044	17.208	14.302	15.488	18.691	18.116	19.505	21.24	18.637	17.845	19.157	19.069	18.55	18.042	17.683	20.345	22.042	20.238	21.684	23.277	21.621	18.767	15.995	13.595	14.055	14.911	14.68	14.268	14.725	14.977	16.179	18.135	18.405	13.496	12.319	16.302	20.207	20.726	18.363	14.934	15.239	18.193
20.531	19.905	15.913	15.912	18.582	22.422	23.574	23.619	19.827	17.116	14.935	16.331	17.621	17.963	19.112	20.747	16.99	15.371	17.216	18.133	18.426	18.006	17.165	18.388	19.3	17.642	19.738	21.604	20.619	18.242	14.36	11.498	12.398	13.986	14.61	14.346	15.17	15.189	16.719	17.909	17.411	12.976	11.866	15.634	18.833	19.86	18.839	16.526	15.481	16.921
19.128	17.896	14.594	14.391	17.648	22.639	25.38	24.51	19.323	16.581	14.919	16.522	15.78	17.038	17.873	18.469	15.512	13.348	15.08	16.88	17.846	17.827	16.507	15.912	16.681	16.699	17.994	19.491	19.212	18.036	13.603	10.165	10.992	13.292	14.343	14.047	15.138	14.88	16.083	17.251	16.201	12.854	12.146	15.074	17.19	17.904	18.642	17.265	15.536	15.693
17.587	15.764	14.247	13.568	17.063	22.011	25.901	23.674	18.15	15.53	14.587	15.844	14.703	15.464	16.299	15.682	14.337	12.129	13.61	16.038	16.877	17.446	15.652	13.417	14.69	16.605	17.034	17.779	18.239	17.615	13.105	9.8259	10.449	13.098	13.945	13.381	14.516	14.265	14.378	15.82	15.007	12.935	12.939	14.399	14.718	15.484	17.51	16.606	15.154	14.936
16.434	14.707	14.745	14.032	16.011	20.555	24.975	22.158	16.661	14.752	14.76	15.197	14.762	14.257	14.973	13.915	13.414	11.808	13.128	15.685	15.838	16.639	14.486	11.558	13.3	16.213	17.022	17.383	17.761	16.48	12.272	10.262	11.108	13.284	13.337	12.452	13.868	13.946	12.341	13.703	13.849	12.859	13.232	13.345	11.807	13.268	15.569	15.048	14.52	14.395
15.742	14.368	15.474	14.759	14.662	18.945	22.981	20.163	15.699	14.893	15.365	15.334	15.007	13.869	14.011	13.552	12.768	12.364	13.156	15.06	14.733	15.201	13.019	10.793	12.194	15.31	17.326	18.135	17.414	15.011	11.573	11.11	12.588	13.505	12.375	11.551	13.423	13.947	10.902	11.568	12.707	12.409	12.565	12	9.7857	11.73	13.519	13.417	13.754	13.727
15.245	13.921	15.601	14.705	13.981	17.589	20.062	17.473	15.67	15.504	15.632	15.6	14.652	13.692	13.426	13.684	12.545	13.367	13.262	13.813	13.335	13.263	11.752	10.919	11.42	14.131	17.028	18.488	16.991	14.107	11.734	12.038	13.972	13.568	11.445	11.022	12.768	13.565	10.449	10.265	11.873	11.848	11.671	10.969	9.514	11.121	12.185	12.289	13.19	13.328
14.798	13.419	14.546	14.155	14.182	16.261	16.549	14.732	15.861	15.666	15.235	15.019	13.922	12.995	13.247	13.6	12.844	14.01	13.314	12.345	11.827	11.407	11.171	11.131	11.157	12.742	15.553	17.114	16.386	13.884	12.413	12.629	14.307	13.422	11.212	10.92	11.758	12.288	10.542	10.072	11.655	11.684	11.364	10.801	10.491	11.22	11.88	11.852	13.202	13.695
14.227	13.016	12.638	13.526	14.258	14.702	13.414	12.822	15.115	15.057	14.504	14.113	13.37	11.822	13.099	13.531	13.459	13.737	12.974	11.076	10.732	10.14	11.015	10.901	10.961	11.33	13.082	14.379	15.321	13.547	12.536	12.488	13.271	12.966	11.59	10.917	10.823	10.538	10.443	10.374	11.755	11.977	11.544	11.298	11.549	11.495	12.21	11.968	13.446	14.251
13.213	12.229	10.723	12.318	13.292	13.136	11.632	11.936	13.474	13.884	13.79	14.102	13.087	10.822	12.393	13.536	13.701	12.612	11.9	10.253	10.162	9.4165	10.702	10.281	10.209	10.131	10.635	11.791	13.561	12.681	11.817	11.672	11.62	12.124	11.623	10.651	10.22	9.2556	9.8491	10.366	11.6	12.164	11.619	11.788	12.045	11.686	12.375	12.362	13.33	13.96
11.709	10.744	9.1237	10.209	11.55	11.991	11.29	11.695	11.958	12.372	13.084	14.784	12.824	10.485	11.136	12.983	12.834	11.089	10.417	10.041	9.7265	9.0738	10.191	9.5026	9.0955	9.1992	9.2666	10.342	11.431	11.678	11.072	10.652	10.458	11.046	10.735	10.067	9.7902	8.9002	9.1113	9.9222	11.037	11.673	11.27	11.894	12.044	11.87	11.868	12.669	12.857	12.868
10.132	9.05	7.7823	8.0015	9.914	11.286	11.532	11.409	10.724	10.8	12.234	14.779	12.453	10.678	10.055	11.707	11.024	9.7042	9.3109	10.185	9.2018	9.251	9.8395	8.8951	8.2788	8.7185	8.9973	9.7977	9.7242	10.858	10.889	9.7122	9.8797	9.9684	9.5224	9.3121	9.4629	9.1689	8.8395	9.4431	10.185	10.432	10.572	11.568	11.679	11.926	10.987	12.436	12.2	11.944
9.0369	7.9852	6.9774	6.7882	8.79	10.515	11.303	10.555	9.3067	9.575	11.332	13.48	12.013	10.818	9.7342	10.398	9.39	8.9316	9.0645	10.146	8.8984	9.8575	9.7359	8.7348	7.9367	8.7636	9.0437	9.4428	8.8613	10.07	10.741	8.7294	9.0285	8.9248	8.8533	8.537	9.2628	9.5632	9.2891	9.2152	9.1655	8.8752	9.7126	10.724	10.869	11.404	10.387	11.54	11.335	11.578
8.6532	7.9511	6.9829	6.7953	8.0549	9.3212	10.2	9.3237	8.1476	8.8511	10.603	11.641	11.538	10.487	9.9151	9.599	8.7233	8.8504	9.4173	9.7656	9.1767	10.272	9.6061	8.7681	7.8085	8.7568	8.8986	9.0231	8.5177	9.1177	9.7996	7.6053	7.5747	7.9302	8.7048	7.977	9.0779	9.8145	10.086	9.3072	8.3655	7.6704	8.7921	9.3523	9.5701	10.119	10.173	10.429	10.497	11.184
8.5445	8.4434	7.4678	7.3422	7.6601	8.2018	8.7327	8.1928	7.7513	8.3506	9.9514	10.326	11.02	9.8824	9.9133	9.2461	8.6581	8.8737	9.5192	9.2309	9.758	10.02	9.2144	8.5717	7.7336	8.247	8.6283	8.7473	8.2731	7.9939	8.1586	6.5889	6.2412	7.2881	8.4841	7.9327	8.9688	9.8714	10.591	9.6449	8.2303	7.2656	7.8707	7.7813	7.9803	8.5475	9.8539	9.5492	9.9512	10.246
7.9344	8.5274	7.8961	7.6324	7.6627	7.942	7.7544	7.3842	7.5375	7.8215	9.0951	9.8058	10.433	9.5083	9.5428	9.0517	8.457	8.2931	8.785	8.6039	9.7957	9.2083	8.693	8.2844	7.7704	7.7311	8.4523	8.7515	8.1008	6.9457	6.7491	6.0402	5.7184	7.1475	8.0014	8.3363	9.2175	9.8741	10.513	9.8743	8.6379	7.5264	7.1563	6.495	6.5712	7.3616	9.0518	8.8521	9.4756	9.0427
6.7002	7.9171	8.0531	7.4342	7.7933	8.3091	7.6281	7.1373	7.2339	7.4379	8.1634	9.4194	9.694	9.3898	9.1623	8.7348	8.0252	7.2577	7.5787	7.8898	8.7987	8.1911	8.4053	8.2663	8.0653	7.7778	8.5249	8.8878	7.9961	6.4271	6.1807	6.0092	5.8183	6.996	7.4823	8.6274	9.6372	9.9567	10.036	9.5746	8.9939	7.9125	6.8562	5.8151	5.8925	6.798	7.8684	8.164	8.8795	8.1284
5.6222	7.1214	7.9133	7.0108	7.6266	8.2563	8.0084	7.536	7.4747	7.4862	7.5638	8.5706	8.7437	9.0238	8.8442	8.2485	7.7462	6.6857	6.6054	7.1449	7.2788	7.3455	8.397	8.4764	8.5962	8.2555	8.8252	8.8393	7.7065	6.5628	6.1685	6.1686	5.9016	6.2941	6.9997	8.4175	9.5503	9.8707	9.382	8.7401	8.7837	7.8941	6.7735	5.7529	6.0409	6.6512	6.7209	7.509	8.3305	7.5648
5.3301	6.6065	7.5108	6.6646	7.2259	7.5875	8.357	7.9919	8.0915	7.8054	7.3395	7.5826	7.7206	8.2196	8.2055	7.8576	7.7526	6.9888	6.0378	6.3444	6.2427	6.9877	8.3029	8.6297	8.9836	8.924	9.0781	8.3034	7.1191	6.8974	6.1729	6.2007	5.6726	5.3009	6.4678	8.006	8.8213	9.2707	8.5795	7.7214	7.8285	7.1701	6.4465	6.0015	6.4834	6.6166	6.0385	6.915	7.7694	7.0921
5.5852	6.3965	7.0412	6.5802	7.0343	7.2354	8.4377	7.928	8.0961	7.8662	7.1969	7.0165	6.9212	7.4126	7.2268	7.6292	7.7675	7.5314	5.7861	5.6049	6.1828	7.133	7.9833	8.4459	8.8702	9.6459	9.0354	7.3273	6.5508	7.0737	6.1358	6.1522	5.3661	4.6406	5.9698	7.887	8.1417	8.4508	7.7824	6.8196	6.4331	5.893	5.7763	6.1695	6.7143	6.5164	5.9135	6.3797	6.9974	6.7641
5.8381	6.245	6.727	6.7332	7.0646	7.6169	8.234	7.5043	7.4379	7.3947	6.9082	6.6811	6.4986	6.9338	6.5039	7.2997	7.5576	7.6629	5.8714	5.2718	6.7295	7.5242	7.7013	7.8386	8.4003	9.9722	8.7116	6.455	6.4331	7.2262	6.3629	6.2778	5.3321	4.5157	5.7084	7.9982	8.018	8.0831	7.3784	6.2331	5.2697	4.7401	5.1513	6.1119	6.7574	6.4373	6.0353	5.9685	6.254	6.7638
5.9117	5.8833	6.564	6.7355	6.815	7.9345	7.6808	7.0041	6.7962	6.63	6.3222	6.0838	6.2587	6.5926	6.4447	6.8865	7.2626	7.5356	6.0706	5.3579	7.1267	7.8602	7.5095	7.2284	7.965	9.5285	8.1901	6.1697	6.7846	7.4415	6.9943	6.6245	5.621	4.7994	5.7132	7.8319	8.1883	8.222	7.499	6.1059	4.7533	4.3017	4.9399	5.9532	6.7938	6.598	6.1174	5.666	5.8012	6.782
5.9696	5.4576	6.3281	6.2596	6.0512	7.4404	6.8113	6.4704	6.3591	5.9479	5.4545	5.2597	5.839	6.1568	6.7668	6.6728	7.1163	7.4763	6.0517	5.4706	6.9067	7.7866	7.1355	7.0274	7.6969	8.5313	7.5245	6.2732	7.1092	7.5069	7.7459	6.9285	6.0111	5.294	5.7558	7.1633	8.1686	8.3106	7.7542	6.3282	4.7648	4.4377	5.1155	5.8325	6.7684	6.8986	6.1647	5.3887	5.4472	6.3608
6.1838	5.4785	5.8356	5.5785	5.1079	6.3582	6.0057	6.1021	6.0956	5.4963	4.7606	4.5848	5.1025	5.6511	6.8869	6.5599	6.9784	7.3094	5.9711	5.498	6.1907	7.0995	6.5106	6.8004	7.4202	7.4219	6.8659	6.2231	6.9827	7.3224	8.0285	6.8817	6.2273	5.6269	5.5672	6.3217	7.7711	8.0188	7.699	6.5268	5.0318	4.6252	5.2839	5.7052	6.5369	6.9288	6.2154	5.167	5.0333	5.6939
6.5191	5.9346	5.2344	5.1094	4.4228	5.3014	5.6808	5.9737	6.0672	5.234	4.7506	4.3456	4.3164	5.1498	6.4607	6.1909	6.4867	6.806	6.1082	5.589	5.4218	6.1593	5.8184	5.9336	6.8342	6.4922	6.3225	5.9409	6.6143	7.0207	7.4332	6.4056	6.022	5.4678	5.1269	5.7028	7.0664	7.4201	7.2551	6.4097	5.2901	4.6595	5.0021	5.3477	6.0222	6.5994	6.1794	4.9825	4.6716	5.3525
6.7712	6.2321	4.9407	4.7878	4.2106	4.5961	5.7835	5.8	6.0174	5.1048	5.2844	4.6809	3.9327	4.7807	5.6346	5.5185	5.6377	6.1691	6.2107	5.5431	4.8887	5.5292	5.2071	4.7611	5.8181	5.8727	5.7995	5.8147	6.4498	6.7156	6.2399	5.6699	5.3469	4.9183	4.6393	5.2898	6.2796	6.661	6.5563	5.9527	5.256	4.6059	4.271	4.6308	5.2527	6.2474	6.0107	4.6859	4.4015	5.4371
6.8116	6.252	5.1422	4.4787	4.4428	4.3586	5.8991	5.5963	5.6877	5.0937	5.7467	5.4808	4.23	4.7289	4.9224	4.7989	4.845	5.631	5.8891	5.061	4.5854	5.2449	4.8337	4.0269	4.7732	5.4368	5.2574	5.9916	6.4447	6.38	5.1738	4.8793	4.5621	4.3234	4.2066	4.8437	5.6709	5.9561	5.7692	5.2798	4.9304	4.4213	3.6085	3.8339	4.4949	6.0082	5.7683	4.354	4.2382	5.5634
6.6528	6.3451	5.5199	4.4043	4.8452	4.621	5.7424	5.5775	5.2343	5.2142	5.8775	6.3978	5.0972	4.8538	4.6684	4.3912	4.4354	5.0774	5.1776	4.354	4.3879	5.0091	4.7668	3.9102	4.3062	5.0209	4.903	6.1361	6.2623	5.838	4.5884	4.1442	4.1141	3.8887	3.738	4.3503	5.3118	5.5435	5.1464	4.5743	4.6194	4.0508	3.4046	3.447	4.1316	5.7014	5.5465	4.2601	4.2583	5.418
6.3425	6.3968	5.6173	4.6865	5.1529	5.1701	5.319	5.4439	4.8784	5.5319	6.093	7.1086	5.9942	4.7664	4.7602	4.6026	4.4183	4.4339	4.4217	3.8947	4.1898	4.7359	4.7528	4.2649	4.5012	4.7854	4.9271	5.9482	5.8832	5.0303	4.3158	3.6275	4.0045	3.6529	3.252	4.0129	5.1143	5.4254	4.905	4.1088	4.4874	3.7131	3.5085	3.6054	4.2672	5.3651	5.4518	4.3924	4.3547	5.0463
6.0862	6.1677	5.3774	5.1165	5.4364	5.6033	4.8417	5.0468	4.9172	6.2015	6.9838	7.4404	6.2729	4.552	5.0556	5.3745	4.7496	4.0871	4.1314	3.9736	4.013	4.4507	4.643	5.002	5.0342	4.9361	5.2493	5.5929	5.5283	4.4554	4.3144	3.6195	4.0062	3.5932	3.0598	3.9933	5.0803	5.5097	5.0678	4.2214	4.5741	3.829	3.6899	4.0159	4.6857	5.316	5.4973	4.5738	4.457	4.8849
6.278	6.106	5.2925	5.5913	5.8827	5.7364	4.6694	5.0889	5.7846	7.3527	8.5773	7.5469	5.9151	4.7637	5.6411	6.4012	5.5576	4.6004	4.7343	4.7427	4.1355	4.2562	4.8255	5.9295	5.8269	5.4964	5.6362	5.4691	5.3864	4.824	4.8711	4.2776	4.2491	3.7931	3.5313	4.389	5.3056	5.906	5.6682	5.1484	5.0994	4.6248	4.0429	4.4442	5.1566	5.6973	5.6018	4.9414	4.8771	5.4648
7.0006	6.6702	5.9469	6.1887	6.419	5.795	5.0321	5.9765	7.2655	8.8062	10.192	8.0021	5.7701	5.5198	6.405	7.5407	6.912	6.0194	5.9926	6.0668	4.87	4.5544	5.5837	6.7727	6.8856	6.5445	6.0008	5.7239	5.6758	6.0588	6.0163	5.4233	5.0349	4.5316	4.69	5.1774	5.7875	6.6925	6.8289	6.7426	6.1523	5.7697	4.6419	4.9245	5.5631	6.3135	5.8543	5.7202	5.8662	6.7458
7.674	7.4257	7.1699	6.8072	6.8282	6.0335	5.6726	6.9911	8.4103	9.9715	11.086	9.0094	6.4688	6.2626	6.8984	8.4812	8.3161	7.5619	7.1079	7.2323	6.0128	5.4982	6.4312	7.2254	7.7344	7.813	6.4517	6.1246	6.396	7.2129	7.1512	6.6281	6.1637	5.7855	6.0268	5.9761	6.3732	7.5794	8.2781	8.3049	7.2635	6.5041	5.1949	5.4381	5.8442	6.7721	6.4185	6.6863	7.1313	7.9452
7.528	7.5422	7.8881	7.1173	6.9216	6.2636	6.0001	7.2775	8.5859	10.185	10.987	9.6814	7.3266	6.4642	6.852	8.448	8.7391	8.1702	7.553	7.4186	6.7697	6.3516	6.6612	6.9456	7.6697	8.2584	6.8898	6.3199	6.9719	7.4505	7.4395	7.3137	6.9135	6.7753	6.8123	6.2421	6.7964	8.0829	9.1502	8.8948	7.6631	6.2883	5.2952	5.6729	5.917	6.6694	6.9642	7.2611	8.0228	8.2519
6.3646	6.6931	7.2987	6.819	6.4722	5.9912	5.6556	6.6479	7.7552	9.2069	9.9275	9.0273	7.1329	6.0449	6.3717	7.1326	7.6103	7.4736	7.2417	6.5341	6.5042	6.2627	6.1431	5.9885	6.4862	7.1806	6.8023	6.1301	6.7907	6.6734	6.5406	6.9535	6.715	6.6854	6.67	5.8806	6.7696	7.9087	8.7521	8.0623	6.8878	5.2538	4.8375	5.2968	5.6163	5.879	6.7422	7.0166	7.8826	7.4676
4.7943	5.2785	5.8395	5.9144	5.4378	5.0343	4.7875	5.4298	6.1999	7.4549	8.1724	7.2828	5.82	5.2183	5.5967	5.3324	5.6026	6.0532	6.1999	5.2292	5.4061	5.368	5.2399	4.8916	4.7089	5.2872	5.9274	5.645	5.9605	5.393	4.9953	5.5871	5.6636	5.6572	5.7557	5.2571	6.2237	7.1573	7.3346	6.2925	5.2365	3.982	4.1335	4.4311	4.8722	4.6858	5.5358	6.0208	6.5441	5.9744
3.7015	4.0432	4.5033	4.8041	4.2326	3.8165	3.8453	4.269	4.7073	5.7724	6.3827	5.4748	4.4262	4.3176	4.6119	4.0128	3.94	4.716	4.7516	4.1256	4.2102	4.4269	4.3498	3.9616	3.2163	3.7306	4.8114	5.0853	5.0148	4.3083	3.7646	3.9941	4.377	4.4706	4.4833	4.5897	5.4058	6.2455	5.7757	4.5868	3.6786	3.06	3.6478	3.6334	3.957	3.5209	4.0389	4.7945	4.7794	4.4147
3.3742	3.3264	3.7002	3.9097	3.345	2.9705	3.203	3.6044	3.9897	4.795	5.16	4.2647	3.6107	3.6016	3.6487	3.4156	3.1722	3.7988	3.5521	3.3187	3.4266	3.8156	3.7022	3.2017	2.5604	2.8955	4.0929	4.5471	4.2136	3.7347	3.2727	2.9874	3.4073	3.5915	3.3286	3.8099	4.5949	5.4958	4.6958	3.5827	2.9474	2.7917	3.5355	3.3058	3.2327	2.654	3.0342	3.8298	3.5908	3.3207
3.3272	2.853	3.2537	3.2496	2.8686	2.7457	2.9223	3.1762	3.7411	4.4298	4.4318	3.6905	3.152	3.0564	3.0147	3.2861	3.0558	3.2447	2.9395	2.6752	3.0565	3.4231	3.3368	2.8484	2.5389	2.6011	3.6547	3.948	3.5613	3.4026	3.1419	2.6749	2.8499	3.01	2.6826	2.9848	3.8716	4.8429	4.109	3.1874	2.8442	3.0029	3.5263	3.3428	2.7432	2.1239	2.5988	3.1942	3.0797	2.8264
3.101	2.5041	2.9547	2.6964	2.6852	2.8806	2.854	2.6968	3.439	4.1125	3.8281	3.3809	2.7389	2.5681	2.8029	3.2409	3.1881	2.955	2.7043	2.2961	2.8614	3.11	3.1853	2.9555	2.5701	2.5156	3.0872	3.2696	3.0927	3.0331	2.9239	2.6315	2.5374	2.6119	2.5343	2.3797	3.2519	4.1197	3.7127	2.9957	2.8232	3.1699	3.368	3.4427	2.403	1.8174	2.3207	2.7469	2.7913	2.7711
2.779	2.5378	2.7243	2.3576	2.7192	3.0192	2.8992	2.4441	3.338	3.5757	3.2949	2.9174	2.3902	2.2031	2.7957	3.0076	3.2591	2.8299	2.5682	2.3148	2.6407	2.8854	3.1557	2.9665	2.3805	2.2847	2.45	2.6783	2.8159	2.7396	2.6354	2.5181	2.3743	2.3493	2.4962	2.103	2.7996	3.3961	3.2588	2.7952	2.7671	2.993	3.1337	3.4208	2.2985	1.668	1.9803	2.4371	2.6506	2.959
2.5681	2.7966	2.5772	2.331	2.8296	3.0954	3.0134	2.6052	3.5638	3.1058	2.8708	2.3995	2.1844	2.0769	2.6898	2.725	3.0907	2.7042	2.4209	2.4572	2.3587	2.8037	3.1019	2.6191	2.1092	1.9549	2.0546	2.3103	2.6334	2.628	2.441	2.3032	2.3097	2.2369	2.336	2.0237	2.5045	2.8174	2.7362	2.6193	2.7714	2.7083	2.9637	3.1758	2.4155	1.7515	1.7447	2.2003	2.7062	3.1616
2.4718	2.7765	2.5592	2.4577	2.8494	3.2102	3.0741	2.9585	3.5925	3.0436	2.4492	2.2605	2.1352	2.1189	2.4128	2.6498	2.7998	2.486	2.2348	2.3532	2.1648	2.8044	2.8935	2.3787	1.9869	1.9189	1.986	2.1274	2.4344	2.5461	2.3077	2.0982	2.2305	2.2373	2.1691	2.0038	2.2669	2.3994	2.3348	2.5422	2.8084	2.6576	2.8349	2.7584	2.457	2.0288	1.7802	1.9566	2.6818	3.1405
2.4765	2.5492	2.6116	2.539	2.7692	3.293	3.0006	3.3502	3.304	3.296	2.1124	2.4207	2.2103	2.1754	2.1225	2.6344	2.6353	2.2821	2.0607	2.1076	2.1816	2.6954	2.6062	2.4589	2.1227	2.1921	2.1066	2.0452	2.1671	2.4022	2.1814	1.9754	2.0761	2.1579	2.0759	1.9962	2.053	2.1194	2.1916	2.5373	2.8587	2.7965	2.7057	2.4531	2.2623	2.2108	1.9506	1.7869	2.4081	2.8673
2.5422	2.5505	2.6451	2.481	2.6434	3.1175	2.8649	3.5501	3.0608	3.4173	2.1139	2.4014	2.2509	2.1732	1.8996	2.4574	2.587	2.2311	1.941	2.0197	2.2663	2.3965	2.4482	2.5286	2.3735	2.3938	2.1788	2.0025	1.8873	2.2592	2.1376	1.9073	1.8955	1.8703	1.9482	1.9575	1.899	1.9588	2.1882	2.4707	2.8345	2.8303	2.6063	2.4374	2.0346	2.1203	2.0175	1.7525	2.0347	2.5108
2.5389	2.7453	2.6898	2.2911	2.4826	2.6393	2.7083	3.164	2.8315	3.0893	2.4151	2.1676	2.1274	2.0798	1.6985	2.26	2.4628	2.2621	1.8511	2.0347	2.1742	2.0833	2.4807	2.4502	2.4049	2.3152	2.0261	1.9033	1.7247	2.1377	2.1864	1.8351	1.731	1.5283	1.7318	1.8224	1.783	1.8714	2.1067	2.2389	2.5333	2.6285	2.5454	2.5163	1.9624	1.9069	1.9494	1.7052	1.7049	2.2024
2.5227	2.84	2.7274	2.1447	2.3288	2.1555	2.4922	2.4009	2.4887	2.4729	2.6909	2.0729	1.99	1.875	1.5861	2.158	2.2473	2.1848	1.8361	1.9543	1.8997	1.9606	2.5591	2.308	2.0826	1.9655	1.7554	1.6978	1.7057	2.041	2.1781	1.755	1.5884	1.3305	1.5054	1.6085	1.6538	1.8525	1.9214	1.9094	2.0628	2.3061	2.4942	2.4422	1.95	1.7678	1.8727	1.5682	1.5314	1.9957
2.6866	2.7902	2.5968	2.1705	2.2008	2.0353	2.3023	1.9471	2.2342	2.0056	2.7083	2.2483	2.0352	1.6204	1.6543	2.0061	2.0754	1.9888	1.9183	1.8126	1.651	2.0344	2.4962	2.0604	1.6499	1.5052	1.5724	1.4791	1.711	1.9832	2.0143	1.6851	1.4767	1.272	1.3673	1.4564	1.5542	1.8813	1.764	1.6402	1.8135	2.0094	2.3829	2.2288	1.8498	1.7749	1.8633	1.4807	1.5841	1.9033
2.9246	2.6723	2.2964	2.1839	2.0529	2.2806	2.2619	1.8651	2.0504	1.88	2.4763	2.5484	2.1371	1.4351	1.7375	1.7754	1.9791	1.8472	1.9081	1.6972	1.5781	2.1518	2.2327	1.7816	1.4005	1.3026	1.4459	1.3525	1.65	1.8885	1.7895	1.6037	1.3832	1.2778	1.3784	1.4562	1.5723	1.828	1.6885	1.5185	1.8338	1.7837	2.0837	2.0065	1.7442	1.937	1.9074	1.5074	1.6646	1.8487
2.9699	2.5865	2.0711	2.0197	1.9476	2.4812	2.27	1.7513	1.7596	1.9255	2.208	2.7246	2.0402	1.3604	1.6115	1.597	1.8761	1.828	1.7056	1.5829	1.6563	2.138	1.9263	1.6786	1.4089	1.4678	1.3097	1.314	1.539	1.7257	1.6507	1.4958	1.2978	1.3189	1.4913	1.5056	1.6849	1.677	1.6811	1.5633	1.8578	1.6194	1.6124	1.8479	1.8381	2.1244	1.9546	1.5555	1.5774	1.7599
2.8527	2.6251	2.067	1.864	1.9859	2.3339	2.17	1.6217	1.5723	1.9554	2.1073	2.5453	1.7615	1.3223	1.3788	1.5141	1.7244	1.8368	1.5504	1.4867	1.7282	1.9405	1.7907	1.7412	1.5824	1.6133	1.304	1.3312	1.4553	1.6321	1.6445	1.4176	1.2759	1.3738	1.5483	1.4876	1.7643	1.654	1.806	1.7512	1.8368	1.4999	1.2722	1.7617	2.0866	2.1191	1.9555	1.5697	1.474	1.6802
2.7266	2.6332	2.1777	1.8959	2.037	2.0224	2.0179	1.6567	1.658	1.9341	2.0734	2.0877	1.5255	1.2862	1.3171	1.5397	1.5907	1.8216	1.6142	1.4645	1.6341	1.6785	1.8106	1.8639	1.7644	1.5405	1.4665	1.3898	1.492	1.6769	1.7462	1.4533	1.3705	1.4592	1.473	1.4574	1.7407	1.86	2.0852	1.96	1.8607	1.4058	1.3069	1.6856	2.1468	1.9263	1.8956	1.5475	1.4897	1.6314
2.5596	2.4524	2.238	2.0123	1.936	1.8757	1.8917	1.7498	1.7939	1.8474	1.8845	1.6938	1.4427	1.3578	1.4677	1.6444	1.5779	1.7991	1.7227	1.4741	1.3948	1.467	1.7957	1.9916	1.8562	1.4839	1.5792	1.4417	1.6242	1.7378	1.8889	1.5998	1.5338	1.5808	1.3569	1.4611	1.657	2.0592	2.3029	2.0473	1.8696	1.3589	1.5361	1.577	1.8664	1.7452	1.7719	1.4997	1.4979	1.5358
2.3288	2.3085	2.2064	2.0836	1.8116	1.9011	1.71	1.7925	1.8532	1.6902	1.6282	1.5035	1.4341	1.5815	1.6198	1.6661	1.679	1.7303	1.6757	1.423	1.1707	1.2849	1.6635	1.9525	1.8819	1.5033	1.5211	1.443	1.6602	1.7175	1.9161	1.713	1.6433	1.6202	1.298	1.3737	1.5598	2.018	2.1897	1.9921	1.8003	1.4138	1.6237	1.5216	1.5422	1.6166	1.567	1.4674	1.4473	1.3697
2.1033	2.333	2.1986	2.0619	1.8214	1.9051	1.4589	1.7171	1.8104	1.5285	1.5158	1.4265	1.3874	1.7521	1.6161	1.5855	1.7547	1.5854	1.4673	1.264	1.0193	1.1102	1.4561	1.6992	1.8306	1.4612	1.3799	1.3982	1.5031	1.6174	1.7053	1.6407	1.5908	1.4936	1.2956	1.1391	1.4414	1.7647	1.7765	1.8236	1.6573	1.5229	1.5309	1.5748	1.446	1.4383	1.326	1.4064	1.3838	1.2002
1.8499	2.2239	2.2848	1.9132	1.8458	1.811	1.2801	1.4338	1.5356	1.4075	1.4839	1.4234	1.2925	1.6652	1.5341	1.5852	1.7116	1.4475	1.2136	1.0372	0.89504	0.98987	1.2233	1.5045	1.6202	1.4188	1.241	1.303	1.2966	1.4488	1.3812	1.4188	1.3933	1.3189	1.2891	0.94435	1.3004	1.4553	1.3564	1.5361	1.4275	1.5197	1.4329	1.6143	1.447	1.2224	1.1617	1.2185	1.244	1.0853
1.5535	1.9033	2.2437	1.727	1.743	1.6591	1.2275	1.1678	1.2387	1.3079	1.4047	1.429	1.2263	1.4364	1.5451	1.652	1.6029	1.3897	1.0915	0.88631	0.82148	0.92329	1.0518	1.4518	1.3368	1.3991	1.1771	1.1802	1.1839	1.2862	1.1795	1.2168	1.2305	1.2214	1.209	0.95305	1.1723	1.2231	1.1196	1.2139	1.2126	1.3426	1.3665	1.5136	1.336	1.0691	1.0977	1.01	1.0657	1.0719
1.3625	1.6783	1.8404	1.611	1.5528	1.5161	1.2323	1.1988	1.2856	1.2436	1.346	1.3473	1.2228	1.3177	1.6309	1.6373	1.5034	1.355	1.1417	0.888	0.81869	0.87635	1.0026	1.3162	1.1766	1.2615	1.2424	1.1666	1.1884	1.2451	1.1178	1.1039	1.2354	1.1761	1.0665	1.0881	1.1005	1.1105	1.0086	1.0357	1.1691	1.1338	1.2268	1.2892	1.1427	1.0183	1.0531	0.97577	1.0088	1.1465
1.3286	1.5467	1.3095	1.4543	1.3287	1.4421	1.2766	1.2963	1.4509	1.2497	1.3378	1.2688	1.2262	1.3407	1.5955	1.5979	1.4052	1.2564	1.1505	0.91736	0.8054	0.86118	0.98418	1.1157	1.1137	1.0823	1.3191	1.3517	1.3445	1.3154	1.0713	1.0289	1.2829	1.1323	0.97946	1.2023	1.1252	1.0421	0.92613	1.045	1.2125	1.0407	1.018	1.0304	0.97983	1.0203	1.0069	1.0298	1.014	1.1675
1.3089	1.2781	1.0771	1.1806	1.109	1.388	1.351	1.2113	1.401	1.2905	1.2759	1.2623	1.192	1.3552	1.3901	1.5496	1.2697	1.0902	1.0155	0.88903	0.76827	0.85575	0.89782	1.0168	0.99226	1.009	1.2555	1.5713	1.6043	1.392	1.0638	0.9694	1.1857	1.0562	1.0008	1.2543	1.2421	0.96578	0.89843	1.1167	1.1799	1.0569	0.89395	0.86893	0.90143	0.96094	0.99555	0.96172	0.94757	1.0536
1.2331	0.9969	1.1269	0.96921	0.98507	1.2471	1.3608	1.1558	1.3588	1.3028	1.1415	1.1645	1.1296	1.2662	1.1752	1.3215	1.0963	0.91596	0.93245	0.91455	0.80384	0.80794	0.80019	0.92043	0.83914	0.92094	1.13	1.5897	1.7242	1.4189	1.1584	0.92113	0.98653	0.91357	1.0389	1.2449	1.3463	0.94524	0.96022	1.156	1.1298	1.0839	0.93413	0.91292	0.93115	0.81248	0.98143	0.80772	0.90036	0.93206
1.1417	0.90313	1.1407	0.90032	0.9552	1.0851	1.2507	1.1979	1.4127	1.2756	0.9984	0.96071	1.0349	1.0995	1.0373	0.99538	0.93872	0.80768	0.97495	1.0268	0.90303	0.7682	0.76194	0.78599	0.76022	0.78588	1.093	1.4066	1.5695	1.3827	1.2194	0.84309	0.84176	0.77606	1.0217	1.1584	1.3181	0.99239	1.0219	1.1451	1.1266	1.0318	1.0193	1.0725	1.0191	0.7511	0.90951	0.71438	0.91814	0.9124
1.0353	0.89365	1.0313	0.85293	0.91276	1.0539	1.0838	1.1253	1.2693	1.2311	0.88946	0.88004	0.91131	0.95315	0.93484	0.84524	0.87121	0.80814	0.96786	1.0822	0.95661	0.79951	0.76964	0.78874	0.75208	0.80268	1.1066	1.1895	1.3245	1.2993	1.098	0.75614	0.77674	0.7533	0.96163	1.0217	1.1755	1.0099	0.98537	1.0786	1.0919	0.89705	1.001	1.1534	1.0682	0.8883	0.82534	0.68978	0.87513	0.92791
0.92087	0.88261	0.92632	0.86057	0.86115	1.0822	0.93142	1.0315	1.0597	1.1908	0.87894	0.92132	0.83351	0.90875	0.88071	0.82305	0.89255	0.88045	0.87836	1.0261	0.95167	0.82596	0.8134	0.86066	0.79861	0.92945	1.0512	1.0213	1.173	1.2181	0.88836	0.74712	0.73728	0.79066	0.86809	0.91043	1.0339	0.98466	0.9114	1.0023	1.0468	0.7899	0.89841	1.123	1.0619	1.0373	0.80456	0.68879	0.78805	0.90562
0.83748	0.90341	0.89724	0.99979	0.8763	0.98475	0.81148	1.0447	1.1011	1.1477	0.95243	0.89478	0.8595	0.93559	0.89941	0.75814	0.90237	0.93298	0.83009	0.91569	0.93578	0.77801	0.85846	0.81164	0.88007	0.96023	0.9149	0.88453	1.0607	1.1217	0.77753	0.80191	0.70805	0.78001	0.76986	0.84941	0.9477	0.99431	0.92844	0.99146	1.0695	0.79607	0.81877	1.0397	1.0169	1.0167	0.83989	0.68366	0.74927	0.85269
0.78243	0.8907	0.93457	1.0891	0.92331	0.79473	0.71877	0.9382	1.1585	1.0486	0.94019	0.83686	0.92833	0.9562	0.91782	0.73702	0.83316	0.90375	0.82267	0.77805	0.90082	0.72434	0.82477	0.75878	0.89493	0.93969	0.79403	0.77481	0.91093	0.96388	0.81348	0.80695	0.67736	0.73849	0.72562	0.77677	0.9001	1.0264	1.0287	1.025	1.0841	0.84261	0.77362	0.87821	0.90746	0.90784	0.86003	0.64545	0.70905	0.79032
0.77337	0.83146	0.96644	1.0015	0.93705	0.6889	0.64277	0.72831	1.0185	0.88813	0.79219	0.84451	0.94069	0.96661	0.8881	0.80107	0.73302	0.80554	0.81097	0.70426	0.83885	0.72471	0.74099	0.7975	0.81741	0.93482	0.80186	0.70413	0.79317	0.84474	0.91851	0.72287	0.63234	0.68009	0.7115	0.66457	0.88063	1.0071	1.0895	1.0154	1.0259	0.82654	0.70751	0.66535	0.7708	0.81371	0.81655	0.62295	0.68812	0.76841
0.84286	0.81546	0.90351	0.89717	0.91918	0.71826	0.60721	0.74407	0.93711	0.77655	0.68415	0.84246	0.87428	0.96842	0.84852	0.80585	0.67261	0.71452	0.81298	0.80809	0.77025	0.74685	0.71228	0.76509	0.76346	0.86033	0.92366	0.67054	0.79712	0.89548	0.9715	0.61089	0.60186	0.57159	0.66455	0.60316	0.87302	0.92788	1.0376	0.94236	0.93693	0.77313	0.63201	0.54124	0.69255	0.71594	0.74702	0.67581	0.76844	0.80568
0.89253	0.79165	0.79742	0.86399	0.85622	0.80545	0.66687	0.88428	0.97174	0.78275	0.69367	0.81482	0.77457	0.90677	0.80234	0.74969	0.66093	0.70726	0.79701	0.96848	0.7068	0.75587	0.71283	0.65871	0.76604	0.7838	0.98586	0.67968	0.90203	1.0373	0.88764	0.53965	0.61092	0.49177	0.61996	0.65853	0.83685	0.81865	0.88713	0.83963	0.79428	0.74235	0.60516	0.54431	0.64864	0.64234	0.72997	0.72354	0.80283	0.7886
0.81559	0.72191	0.78165	0.81877	0.75153	0.85319	0.7858	0.85008	0.93087	0.80739	0.71144	0.80902	0.70109	0.78601	0.72846	0.71073	0.68124	0.77087	0.75531	0.97058	0.68276	0.73202	0.66511	0.62562	0.74331	0.80843	0.8911	0.73742	0.98868	1.1018	0.7279	0.54517	0.64287	0.53273	0.62441	0.73235	0.75597	0.71762	0.69859	0.72737	0.61757	0.71835	0.63387	0.59399	0.58267	0.64722	0.75528	0.70216	0.6769	0.65381
0.70695	0.7373	0.84273	0.78127	0.6941	0.79422	0.8263	0.77281	0.87699	0.74898	0.68507	0.73656	0.68185	0.68267	0.66985	0.65372	0.72935	0.81172	0.77459	0.84338	0.70702	0.67342	0.61861	0.62932	0.68926	0.80467	0.75346	0.81202	0.9607	1.0484	0.6428	0.59876	0.67094	0.61754	0.6383	0.70787	0.65442	0.67481	0.58119	0.63686	0.576	0.68105	0.67662	0.66141	0.55067	0.68825	0.74201	0.69985	0.58921	0.5491
0.67803	0.79536	0.8688	0.79178	0.7098	0.66716	0.74617	0.79244	0.83884	0.66389	0.63877	0.58114	0.67522	0.62408	0.66795	0.63335	0.78777	0.77859	0.82453	0.72855	0.68863	0.635	0.62758	0.65352	0.6564	0.73941	0.70038	0.84551	0.86324	0.91868	0.6738	0.62131	0.6635	0.64716	0.64114	0.6229	0.57452	0.67589	0.61873	0.61088	0.6744	0.64999	0.69735	0.72544	0.59717	0.7172	0.69936	0.73182	0.63691	0.58559
0.66496	0.71274	0.81603	0.75917	0.695	0.60007	0.66749	0.77032	0.69293	0.6418	0.57649	0.50319	0.62022	0.61687	0.70621	0.73064	0.79883	0.71233	0.78147	0.64079	0.59682	0.63538	0.64076	0.77027	0.66011	0.76781	0.72753	0.80554	0.801	0.78194	0.73558	0.60083	0.60475	0.62337	0.64381	0.55706	0.56523	0.64693	0.73814	0.64308	0.71278	0.62126	0.68264	0.70972	0.65792	0.72272	0.70251	0.68783	0.65815	0.65939
0.61935	0.59028	0.68853	0.65967	0.60271	0.65004	0.69027	0.74579	0.62055	0.65594	0.54095	0.52792	0.53682	0.68611	0.75561	0.78055	0.70755	0.66555	0.68956	0.57921	0.5581	0.59995	0.62727	0.82315	0.71301	0.81278	0.76281	0.7181	0.76966	0.72792	0.75505	0.5968	0.54612	0.54117	0.60033	0.4999	0.62078	0.58049	0.77548	0.68137	0.6711	0.56748	0.63843	0.61622	0.68277	0.66654	0.72499	0.58863	0.64197	0.6654
0.60518	0.58204	0.54946	0.5739	0.50707	0.75049	0.77597	0.80915	0.76569	0.63206	0.56635	0.56011	0.50204	0.76128	0.77176	0.68396	0.5561	0.64434	0.64169	0.57582	0.60929	0.52199	0.6052	0.69103	0.77906	0.71094	0.72346	0.64706	0.71405	0.73515	0.70898	0.59898	0.54245	0.42312	0.50511	0.44432	0.63508	0.53019	0.69325	0.68861	0.6661	0.49495	0.57875	0.53575	0.67283	0.57532	0.68095	0.54367	0.66898	0.61807
0.62961	0.55853	0.53437	0.50918	0.47457	0.80482	0.83527	0.77933	0.81101	0.57181	0.584	0.62835	0.53545	0.73041	0.71769	0.64089	0.47538	0.62385	0.58654	0.57503	0.61144	0.49815	0.56601	0.61397	0.7458	0.59179	0.60846	0.62758	0.66409	0.69017	0.60809	0.54947	0.55546	0.38158	0.45025	0.43658	0.53324	0.51432	0.6073	0.67044	0.65597	0.44202	0.51579	0.50472	0.62159	0.55406	0.57748	0.52162	0.62592	0.54016
0.64285	0.4918	0.63964	0.46846	0.51273	0.75765	0.81873	0.65126	0.65517	0.53817	0.56366	0.72032	0.58468	0.64516	0.64508	0.69378	0.51816	0.5779	0.51771	0.52401	0.5293	0.53583	0.52589	0.68672	0.61153	0.55667	0.55503	0.63092	0.65804	0.61283	0.51471	0.48079	0.53005	0.43269	0.45455	0.46933	0.41558	0.53093	0.60386	0.65287	0.58773	0.43715	0.46737	0.50645	0.55211	0.58587	0.48194	0.45679	0.48706	0.46526
0.65525	0.56441	0.67991	0.49668	0.57645	0.64579	0.72777	0.64837	0.60864	0.55289	0.56975	0.70279	0.60638	0.6242	0.61766	0.64592	0.58498	0.5119	0.51159	0.4728	0.47689	0.55301	0.52394	0.65231	0.51651	0.48662	0.61318	0.61402	0.65346	0.60683	0.48672	0.45321	0.49211	0.46097	0.44588	0.47904	0.42757	0.57113	0.6468	0.63199	0.53472	0.46635	0.44786	0.52011	0.5007	0.56198	0.43516	0.39837	0.43115	0.45304
0.68479	0.6986	0.6027	0.52699	0.58508	0.57464	0.60877	0.66427	0.64133	0.56496	0.58659	0.61318	0.60537	0.63548	0.59704	0.53544	0.58568	0.46635	0.5129	0.45123	0.47372	0.54111	0.51861	0.48928	0.50404	0.42814	0.62324	0.5713	0.61153	0.63501	0.51083	0.44205	0.48008	0.44732	0.42548	0.44793	0.53426	0.58205	0.65653	0.57321	0.5068	0.48506	0.44593	0.49636	0.44631	0.49763	0.45955	0.39304	0.45915	0.47598
0.70835	0.68062	0.54364	0.48341	0.53018	0.56037	0.52364	0.53481	0.54642	0.54268	0.55485	0.59891	0.60848	0.60964	0.55177	0.52819	0.55618	0.46646	0.46105	0.45802	0.45865	0.52461	0.46027	0.42736	0.50011	0.51755	0.53369	0.51634	0.54894	0.61471	0.555	0.42589	0.48209	0.45246	0.42477	0.40785	0.57427	0.53584	0.60081	0.49046	0.47622	0.48189	0.44761	0.42931	0.39924	0.46511	0.53646	0.43095	0.44654	0.46009
0.70523	0.59729	0.5411	0.45108	0.48999	0.52178	0.50085	0.48359	0.51678	0.53317	0.52965	0.63092	0.62632	0.58977	0.53707	0.55269	0.55419	0.50656	0.45898	0.53387	0.44832	0.48489	0.40511	0.46188	0.49879	0.62787	0.51444	0.46105	0.50046	0.58398	0.60379	0.44107	0.48438	0.44827	0.41385	0.39913	0.49927	0.48782	0.51908	0.45322	0.49169	0.48324	0.46123	0.40865	0.4409	0.46071	0.59403	0.49959	0.44719	0.43187
0.6599	0.58946	0.52975	0.47656	0.47545	0.48221	0.51948	0.58904	0.64256	0.56834	0.55482	0.64831	0.64239	0.59984	0.55848	0.54328	0.56767	0.58171	0.53069	0.63063	0.46867	0.45091	0.4126	0.49953	0.5367	0.64291	0.59685	0.43371	0.50846	0.59129	0.61534	0.4735	0.48331	0.41188	0.41083	0.44892	0.42301	0.48017	0.48515	0.47424	0.50913	0.47596	0.48253	0.47254	0.55058	0.49459	0.60565	0.54309	0.48866	0.44971
0.60639	0.60422	0.52622	0.47596	0.43402	0.53505	0.53173	0.60004	0.65885	0.59121	0.56375	0.68315	0.63929	0.5839	0.55356	0.59069	0.56481	0.66083	0.55649	0.60807	0.48998	0.48338	0.46244	0.57085	0.59231	0.66077	0.62513	0.46536	0.57257	0.62094	0.56566	0.46899	0.46037	0.39763	0.46869	0.51301	0.44249	0.4947	0.5187	0.49053	0.43693	0.42561	0.48685	0.54636	0.59891	0.57674	0.60985	0.50946	0.4644	0.49126
0.64635	0.63238	0.55894	0.46348	0.39532	0.6073	0.50579	0.53871	0.58095	0.55004	0.54034	0.67062	0.61255	0.53828	0.52914	0.64833	0.53762	0.66462	0.54246	0.48969	0.50472	0.54082	0.51994	0.5934	0.62919	0.66395	0.59139	0.53891	0.60642	0.65485	0.51657	0.45098	0.41382	0.39564	0.5177	0.50146	0.51464	0.5112	0.54244	0.47267	0.38725	0.36861	0.47953	0.57887	0.56089	0.61803	0.60638	0.45682	0.42176	0.511
0.75896	0.67395	0.58582	0.5075	0.40736	0.55683	0.45953	0.56215	0.58636	0.4773	0.52473	0.54829	0.55101	0.50688	0.52506	0.61034	0.49879	0.56379	0.55748	0.42687	0.50994	0.53832	0.53855	0.49224	0.61157	0.56236	0.59472	0.59097	0.56034	0.63666	0.52399	0.4643	0.36928	0.35559	0.47262	0.42414	0.53562	0.49636	0.47467	0.4427	0.45448	0.3578	0.47907	0.56653	0.51268	0.58055	0.56752	0.43357	0.45481	0.47804
0.75245	0.60755	0.59456	0.53215	0.41989	0.43575	0.43022	0.51648	0.53301	0.4233	0.48081	0.44803	0.45604	0.48702	0.51509	0.55166	0.47812	0.4405	0.53282	0.42475	0.4765	0.47891	0.46963	0.43275	0.51747	0.47365	0.59844	0.57516	0.50277	0.51573	0.54497	0.46746	0.33947	0.31453	0.40504	0.37935	0.47728	0.41255	0.34689	0.40608	0.4712	0.35883	0.45862	0.49647	0.4739	0.55101	0.51713	0.39499	0.45394	0.38024
0.5694	0.47063	0.59076	0.47355	0.39398	0.38346	0.41645	0.37007	0.40615	0.40123	0.39481	0.44017	0.38139	0.46411	0.4755	0.50649	0.47801	0.37815	0.4419	0.4084	0.4283	0.41261	0.3643	0.45907	0.42181	0.46974	0.55553	0.50229	0.47837	0.40141	0.51808	0.41165	0.32446	0.30251	0.39579	0.38157	0.39463	0.30981	0.27098	0.36104	0.35819	0.3231	0.39353	0.40728	0.43224	0.52441	0.47621	0.36081	0.37811	0.29291
0.38845	0.42854	0.53209	0.39936	0.37023	0.40026	0.39182	0.36866	0.45202	0.4101	0.34855	0.41993	0.37562	0.43949	0.42557	0.39826	0.4492	0.37231	0.38909	0.40636	0.40195	0.37165	0.31292	0.39127	0.4043	0.43226	0.52229	0.4183	0.44247	0.41636	0.44603	0.33101	0.32375	0.27848	0.398	0.36795	0.33515	0.27077	0.29605	0.32445	0.28693	0.28043	0.32375	0.36886	0.39921	0.42119	0.41923	0.38951	0.3634	0.30491
0.344	0.40845	0.4265	0.33457	0.35565	0.41989	0.35692	0.45009	0.55946	0.43389	0.35849	0.39307	0.40009	0.40399	0.37389	0.3063	0.37559	0.38639	0.38902	0.43596	0.35751	0.36999	0.29569	0.27288	0.39823	0.37466	0.48685	0.35632	0.38601	0.45975	0.36393	0.27844	0.31939	0.24567	0.3637	0.33765	0.30518	0.27694	0.3545	0.30138	0.31176	0.27086	0.28619	0.35397	0.36386	0.31775	0.35418	0.40015	0.38583	0.35925
0.41003	0.3239	0.35133	0.2721	0.31996	0.4222	0.3359	0.3867	0.49767	0.44159	0.36494	0.42643	0.39397	0.3802	0.34765	0.32919	0.31804	0.39958	0.3873	0.43367	0.29808	0.37405	0.26833	0.272	0.33936	0.38431	0.39025	0.31585	0.34755	0.40338	0.30832	0.26582	0.29961	0.23515	0.30692	0.32721	0.30527	0.2782	0.36101	0.29164	0.3372	0.28646	0.2625	0.30378	0.32474	0.31773	0.32586	0.3207	0.33373	0.36317
0.50725	0.34299	0.32916	0.27616	0.28266	0.39071	0.34487	0.30773	0.44823	0.43541	0.37225	0.42847	0.37628	0.40936	0.3885	0.36456	0.31778	0.39638	0.40593	0.39701	0.31655	0.3368	0.26703	0.30846	0.30142	0.37348	0.30207	0.28749	0.32371	0.32811	0.30701	0.28672	0.28571	0.231	0.24586	0.32623	0.33093	0.29123	0.31768	0.31019	0.37845	0.31596	0.25105	0.25496	0.319	0.33962	0.32984	0.25789	0.28939	0.35978
0.53527	0.47285	0.34584	0.32877	0.27186	0.33385	0.38051	0.35676	0.50411	0.4477	0.3962	0.36663	0.38676	0.4572	0.45173	0.37314	0.34954	0.38384	0.42339	0.37458	0.39738	0.29101	0.29594	0.31385	0.31202	0.32449	0.3063	0.28188	0.30629	0.33082	0.34708	0.32482	0.28994	0.24662	0.22356	0.31913	0.35217	0.32277	0.2927	0.34437	0.44234	0.35559	0.28312	0.25093	0.33127	0.30335	0.33145	0.27913	0.31351	0.40072
0.46532	0.47819	0.40349	0.32999	0.28669	0.32369	0.41708	0.41865	0.46914	0.4741	0.40164	0.36488	0.39446	0.47285	0.46672	0.44464	0.38944	0.38668	0.37329	0.3584	0.41486	0.29382	0.3074	0.37642	0.30191	0.36372	0.35328	0.31279	0.31469	0.3614	0.38731	0.35264	0.30355	0.29987	0.27407	0.3135	0.3473	0.34639	0.32213	0.35425	0.43158	0.38725	0.33798	0.27212	0.31388	0.27922	0.32852	0.29703	0.31707	0.43179
0.4309	0.38691	0.44433	0.32302	0.33433	0.38906	0.43097	0.49044	0.44508	0.47266	0.39361	0.40505	0.36395	0.48669	0.46656	0.50806	0.42592	0.39271	0.32353	0.33618	0.35905	0.32755	0.31872	0.41335	0.29268	0.42272	0.37734	0.35896	0.32752	0.36867	0.40569	0.35381	0.33551	0.30905	0.32988	0.30039	0.33937	0.36807	0.36581	0.33787	0.36419	0.39346	0.35647	0.31414	0.29581	0.31251	0.33037	0.28068	0.32134	0.42262
0.50345	0.38689	0.40303	0.37881	0.3888	0.46454	0.43853	0.60412	0.59192	0.43238	0.39077	0.37869	0.33694	0.50863	0.48841	0.4632	0.4246	0.36878	0.34174	0.32405	0.31434	0.35916	0.3475	0.31782	0.3356	0.37109	0.37328	0.37039	0.31013	0.3593	0.39434	0.32683	0.37604	0.23709	0.31891	0.27303	0.3552	0.37479	0.35951	0.31405	0.32197	0.35984	0.33742	0.36336	0.30659	0.35838	0.33489	0.27948	0.38413	0.4041
0.53991	0.40805	0.34449	0.39847	0.38604	0.49417	0.46463	0.58835	0.64399	0.39498	0.35612	0.35086	0.35787	0.47589	0.47728	0.41075	0.37238	0.32534	0.33762	0.31103	0.29524	0.37986	0.33464	0.25146	0.35811	0.31863	0.3452	0.32273	0.28726	0.32847	0.34752	0.28065	0.36317	0.1919	0.27732	0.2488	0.3691	0.32106	0.29555	0.27444	0.26319	0.28603	0.32201	0.35521	0.29984	0.38074	0.336	0.27712	0.39791	0.37537
0.46198	0.36813	0.34935	0.33239	0.34558	0.47597	0.48551	0.45874	0.50345	0.39899	0.30386	0.37621	0.38583	0.39518	0.41562	0.39812	0.30918	0.29112	0.28066	0.29721	0.28745	0.35003	0.27663	0.28789	0.31654	0.33075	0.32636	0.25117	0.27627	0.29216	0.28619	0.24143	0.27936	0.20997	0.24301	0.22922	0.3317	0.24885	0.23534	0.23054	0.19636	0.22667	0.3184	0.29497	0.27353	0.34742	0.31763	0.25374	0.32977	0.33961
0.38625	0.36197	0.37123	0.29211	0.34478	0.42858	0.46338	0.44055	0.46366	0.41863	0.29922	0.36096	0.35733	0.345	0.36184	0.34426	0.26718	0.26186	0.2608	0.30819	0.2929	0.2624	0.24463	0.27615	0.28355	0.29478	0.35001	0.21128	0.24562	0.27956	0.24474	0.2283	0.20237	0.20538	0.20375	0.20721	0.2509	0.23814	0.22983	0.22463	0.22665	0.2351	0.31644	0.26444	0.28036	0.26074	0.28465	0.23983	0.29501	0.32814
0.36533	0.35737	0.36089	0.29688	0.36147	0.38778	0.4064	0.46055	0.50063	0.38898	0.30636	0.31019	0.28881	0.33155	0.32718	0.30413	0.24316	0.23357	0.26103	0.31363	0.27075	0.20687	0.23689	0.24489	0.26951	0.25733	0.36618	0.21222	0.20238	0.26896	0.23367	0.22985	0.19425	0.18422	0.18942	0.19885	0.19895	0.25125	0.25374	0.24418	0.29393	0.26432	0.3189	0.2638	0.29034	0.21893	0.28614	0.22323	0.27164	0.31455
0.34415	0.27879	0.34601	0.27248	0.32819	0.37049	0.34391	0.36684	0.40108	0.30663	0.26901	0.30402	0.25245	0.31957	0.29511	0.33837	0.23602	0.22732	0.22523	0.27579	0.21232	0.22907	0.21932	0.29382	0.23128	0.32079	0.33492	0.21931	0.19413	0.25427	0.24995	0.23441	0.23554	0.20409	0.22164	0.20448	0.21557	0.22456	0.25568	0.23292	0.27342	0.24528	0.31311	0.24801	0.25196	0.2681	0.3321	0.19442	0.19849	0.26209
0.33708	0.25723	0.32748	0.24808	0.27274	0.34324	0.29245	0.31888	0.32837	0.24949	0.2472	0.28703	0.27116	0.31686	0.28942	0.32856	0.24485	0.24412	0.22191	0.2366	0.20002	0.25483	0.2229	0.28936	0.21387	0.35104	0.30966	0.21873	0.2223	0.26488	0.28227	0.24301	0.28503	0.21552	0.23825	0.20406	0.24996	0.19576	0.23629	0.19246	0.23529	0.21016	0.27758	0.24949	0.21505	0.31059	0.35217	0.20336	0.18123	0.21722
0.35957	0.32663	0.28826	0.25566	0.2464	0.29966	0.26992	0.36562	0.38191	0.26575	0.26981	0.23563	0.29167	0.31489	0.30191	0.26136	0.25012	0.25464	0.26974	0.22753	0.25028	0.23893	0.24524	0.20118	0.24246	0.27504	0.31181	0.22794	0.25362	0.26301	0.29401	0.23993	0.3116	0.18881	0.21548	0.211	0.24498	0.1905	0.22012	0.16977	0.2506	0.21113	0.23264	0.28143	0.22652	0.29009	0.30644	0.23131	0.23799	0.21536
0.35258	0.31858	0.26096	0.24841	0.23523	0.29009	0.28289	0.32619	0.35141	0.3151	0.26481	0.24785	0.26829	0.29031	0.29295	0.26324	0.24025	0.24251	0.27987	0.22783	0.27062	0.2186	0.23289	0.2076	0.24902	0.24317	0.30137	0.24255	0.26409	0.2181	0.26275	0.21261	0.29468	0.18614	0.21084	0.23766	0.22318	0.17313	0.19698	0.17692	0.24172	0.22008	0.22126	0.27955	0.24912	0.25296	0.24062	0.20841	0.24001	0.22245
0.32232	0.2527	0.26143	0.2441	0.22439	0.3198	0.30488	0.27555	0.28732	0.34246	0.23596	0.29572	0.2276	0.27841	0.2805	0.2791	0.22445	0.21665	0.26169	0.2516	0.23569	0.21367	0.20935	0.25839	0.23046	0.26589	0.28943	0.2401	0.23705	0.21673	0.22013	0.18898	0.25383	0.20067	0.22887	0.24841	0.22575	0.16056	0.15978	0.19464	0.20544	0.20934	0.2429	0.24305	0.25787	0.21136	0.20059	0.17274	0.21743	0.23125
0.31909	0.2598	0.2704	0.27112	0.22054	0.33304	0.31452	0.34911	0.35849	0.33574	0.24823	0.28113	0.22024	0.29858	0.27972	0.21945	0.21037	0.19604	0.26898	0.29618	0.2093	0.22304	0.22065	0.21124	0.23858	0.23509	0.29141	0.23394	0.19465	0.2877	0.20028	0.19185	0.22741	0.18287	0.22933	0.23128	0.23396	0.18229	0.14825	0.20453	0.2066	0.2047	0.25695	0.2349	0.25879	0.17338	0.19167	0.17421	0.24941	0.2489
0.30819	0.26909	0.29397	0.26038	0.21913	0.30844	0.31895	0.36694	0.38438	0.31137	0.27755	0.26564	0.24321	0.29617	0.25179	0.20365	0.20407	0.20068	0.26036	0.28889	0.22103	0.25525	0.22739	0.20478	0.24164	0.21394	0.27533	0.2501	0.1929	0.31053	0.19719	0.19433	0.21563	0.17278	0.22352	0.22168	0.22108	0.19286	0.18782	0.19642	0.20446	0.21087	0.2416	0.24668	0.24051	0.19242	0.20539	0.15972	0.24111	0.23485
0.27695	0.24373	0.31626	0.21423	0.23326	0.27075	0.31605	0.27194	0.29818	0.29763	0.29185	0.3003	0.25273	0.25845	0.21327	0.26675	0.21649	0.23173	0.24215	0.23858	0.26106	0.28338	0.20427	0.30692	0.21691	0.24731	0.2703	0.26482	0.23121	0.24877	0.20052	0.17134	0.20171	0.19348	0.22134	0.21663	0.20811	0.17706	0.23658	0.18677	0.18715	0.20336	0.21433	0.23908	0.21386	0.23692	0.22018	0.13448	0.18102	0.19077
0.28877	0.2886	0.29201	0.22608	0.27327	0.25082	0.29257	0.2686	0.32885	0.30669	0.31733	0.30544	0.23399	0.23671	0.2219	0.26808	0.24277	0.26347	0.27593	0.24238	0.29713	0.27208	0.19046	0.32201	0.22137	0.24104	0.31769	0.24075	0.25828	0.20697	0.20892	0.14446	0.19078	0.19235	0.20536	0.19113	0.21145	0.18576	0.24524	0.201	0.21888	0.18555	0.19998	0.22317	0.20094	0.22417	0.22252	0.17874	0.197	0.17978
0.32007	0.33026	0.25557	0.26442	0.29293	0.27906	0.26263	0.31554	0.40504	0.31051	0.32358	0.28511	0.21574	0.23425	0.24411	0.22968	0.25806	0.2732	0.29722	0.28169	0.26965	0.24087	0.18976	0.24397	0.24796	0.22475	0.33037	0.19903	0.26288	0.21756	0.20984	0.1438	0.18713	0.17753	0.19982	0.174	0.21221	0.20581	0.21971	0.22092	0.24302	0.17187	0.19818	0.20464	0.1793	0.19276	0.22869	0.24692	0.23814	0.20161
0.30048	0.2513	0.2648	0.2525	0.26315	0.34056	0.25255	0.26966	0.33126	0.2885	0.26871	0.29484	0.2199	0.22636	0.22579	0.25576	0.2466	0.26137	0.24672	0.2705	0.19438	0.21276	0.19175	0.23559	0.23769	0.26541	0.24674	0.18497	0.25202	0.23358	0.19988	0.1667	0.18771	0.18545	0.21984	0.18552	0.20578	0.1835	0.19188	0.21025	0.19331	0.16136	0.19229	0.17881	0.15113	0.20237	0.2338	0.24166	0.20161	0.21432
0.27715	0.19215	0.27208	0.23729	0.22451	0.36088	0.26288	0.26175	0.28575	0.26347	0.21598	0.2721	0.23072	0.226	0.20391	0.26929	0.21857	0.24058	0.22129	0.2437	0.17352	0.1847	0.22051	0.24488	0.21855	0.25672	0.17449	0.1973	0.2143	0.24965	0.19487	0.18216	0.19844	0.17697	0.22221	0.18542	0.20699	0.14021	0.1745	0.17792	0.17243	0.15649	0.18251	0.17186	0.16407	0.19923	0.2093	0.19843	0.1881	0.22482
0.30034	0.24282	0.23632	0.23586	0.19697	0.31304	0.27706	0.32156	0.35347	0.24769	0.20915	0.20779	0.22493	0.23045	0.2069	0.22664	0.19736	0.22803	0.25319	0.25371	0.2146	0.17786	0.24518	0.20509	0.22242	0.18394	0.18421	0.20784	0.1792	0.25244	0.19618	0.16182	0.20862	0.14791	0.20761	0.16517	0.20795	0.11652	0.1653	0.15507	0.21554	0.15463	0.18329	0.17748	0.19369	0.16378	0.1796	0.16999	0.23311	0.22651
0.31445	0.2654	0.22428	0.19299	0.16938	0.25477	0.27784	0.27496	0.31559	0.22638	0.19691	0.20615	0.21024	0.22213	0.2033	0.22239	0.1934	0.23523	0.25165	0.24824	0.22416	0.19933	0.20644	0.20805	0.20528	0.18929	0.2061	0.20946	0.18823	0.21608	0.19362	0.12026	0.1922	0.15502	0.21434	0.16794	0.19405	0.11183	0.16326	0.15025	0.20449	0.14377	0.18727	0.15548	0.18024	0.15971	0.18744	0.13515	0.21197	0.19097
0.29997	0.24279	0.26344	0.16119	0.16908	0.22347	0.25157	0.20848	0.23031	0.21069	0.17476	0.24342	0.21038	0.22862	0.19741	0.23087	0.19337	0.2505	0.23137	0.20735	0.19205	0.20499	0.14931	0.22083	0.17202	0.22876	0.21203	0.20456	0.20423	0.18663	0.18951	0.10941	0.1593	0.17054	0.20642	0.19114	0.17604	0.13276	0.16758	0.16015	0.15323	0.13671	0.17162	0.13212	0.15849	0.17562	0.20569	0.11781	0.1623	0.16165
0.29351	0.26119	0.28922	0.19442	0.19836	0.2114	0.20735	0.2676	0.28222	0.21769	0.18018	0.23182	0.22481	0.25702	0.20689	0.18531	0.18716	0.25229	0.24646	0.18381	0.17088	0.19124	0.14318	0.17338	0.17417	0.18578	0.22856	0.18811	0.18721	0.19446	0.17947	0.14659	0.14459	0.1469	0.15692	0.19494	0.16546	0.16587	0.17117	0.17341	0.16676	0.1522	0.1434	0.15278	0.16817	0.16326	0.20023	0.14876	0.189	0.17793
0.27647	0.25201	0.27866	0.20522	0.19731	0.22323	0.17714	0.28495	0.3067	0.22245	0.18357	0.22326	0.23205	0.25575	0.20315	0.17564	0.18864	0.23552	0.23078	0.17909	0.15421	0.19723	0.16405	0.1873	0.18559	0.16119	0.22371	0.16693	0.17903	0.1877	0.15367	0.18459	0.15581	0.13753	0.13729	0.17883	0.15918	0.15783	0.16342	0.16953	0.19683	0.17001	0.13458	0.18406	0.16309	0.15385	0.19523	0.16459	0.19971	0.18452
0.24711	0.19653	0.25404	0.17756	0.16643	0.24735	0.18213	0.20677	0.23246	0.20874	0.16984	0.24623	0.22374	0.22189	0.1912	0.22652	0.20549	0.20591	0.17179	0.17494	0.13839	0.19729	0.1865	0.26427	0.17164	0.20891	0.19226	0.16037	0.20105	0.16923	0.13419	0.17808	0.18399	0.15913	0.17156	0.15997	0.15963	0.12094	0.14642	0.15198	0.18525	0.16527	0.15155	0.19191	0.1364	0.16231	0.19488	0.13667	0.14828	0.16227
0.25819	0.21143	0.21966	0.20429	0.16513	0.24211	0.2174	0.2217	0.26834	0.20131	0.18004	0.22877	0.20793	0.20453	0.20933	0.23189	0.21881	0.17434	0.16115	0.19398	0.15472	0.15822	0.21545	0.22543	0.16769	0.19944	0.1932	0.17021	0.20697	0.19478	0.14916	0.138	0.21453	0.14387	0.18811	0.14185	0.16527	0.11947	0.13992	0.14368	0.18549	0.14645	0.17038	0.19429	0.13995	0.15346	0.1718	0.12522	0.15064	0.17059
0.28291	0.25161	0.20557	0.2374	0.17748	0.21262	0.25564	0.26822	0.3436	0.20439	0.19652	0.20175	0.19198	0.20437	0.22555	0.21569	0.21448	0.16479	0.18441	0.21631	0.17698	0.13435	0.20586	0.1375	0.18097	0.14477	0.21538	0.1777	0.18874	0.22479	0.1814	0.10671	0.21209	0.1079	0.17585	0.13734	0.1578	0.13753	0.15281	0.1452	0.1832	0.12898	0.17638	0.18176	0.15486	0.14695	0.15111	0.13329	0.18639	0.19805
0.25944	0.2175	0.23744	0.18754	0.16078	0.20184	0.25612	0.20726	0.27856	0.1989	0.18406	0.2213	0.18341	0.20964	0.20114	0.2375	0.19796	0.18614	0.18077	0.19828	0.16554	0.15617	0.1472	0.17141	0.18362	0.15075	0.20919	0.1744	0.18007	0.20287	0.19776	0.11024	0.16783	0.11201	0.17568	0.14997	0.13901	0.13101	0.16523	0.14894	0.13991	0.12694	0.17556	0.14211	0.14462	0.16018	0.16492	0.12527	0.16225	0.1885
0.23011	0.20609	0.26111	0.14304	0.1481	0.21068	0.21085	0.20288	0.24547	0.19801	0.18136	0.21021	0.18782	0.23752	0.18102	0.21211	0.1755	0.20357	0.19211	0.17168	0.15356	0.16868	0.1245	0.21753	0.19287	0.15945	0.2004	0.17302	0.18067	0.17707	0.19331	0.13557	0.13379	0.12041	0.16745	0.15453	0.14283	0.1286	0.16018	0.1587	0.1358	0.15217	0.17541	0.12539	0.1453	0.1479	0.17556	0.12475	0.14856	0.16981
0.2379	0.24974	0.24	0.16888	0.159	0.21976	0.17037	0.30239	0.31568	0.21671	0.19042	0.16081	0.19533	0.25485	0.18888	0.14422	0.15707	0.18437	0.21617	0.1699	0.1621	0.15964	0.15421	0.18142	0.20927	0.14556	0.20601	0.1814	0.18614	0.18222	0.17557	0.14812	0.14147	0.10734	0.13805	0.14433	0.17991	0.14464	0.14892	0.15959	0.18187	0.17697	0.17607	0.15245	0.16202	0.12676	0.1554	0.13044	0.17277	0.17303
0.24262	0.22495	0.22106	0.17904	0.15379	0.22777	0.17253	0.29363	0.28216	0.23033	0.15788	0.1767	0.19248	0.2164	0.18081	0.15993	0.15521	0.14954	0.18792	0.16467	0.16273	0.16637	0.15759	0.18386	0.18973	0.19394	0.19008	0.18595	0.20316	0.18484	0.15225	0.13768	0.15474	0.1181	0.12808	0.13784	0.21289	0.14272	0.14574	0.137	0.17065	0.16172	0.17358	0.17163	0.14982	0.15242	0.13934	0.10557	0.14017	0.16383
0.23753	0.17769	0.21775	0.1598	0.13821	0.22005	0.18957	0.2172	0.21735	0.22291	0.12128	0.21606	0.18441	0.17927	0.15808	0.20948	0.15768	0.1412	0.16498	0.15839	0.16191	0.17066	0.13387	0.21116	0.15008	0.23098	0.16892	0.17584	0.2014	0.18951	0.13661	0.12524	0.14637	0.13365	0.13382	0.13365	0.20474	0.13456	0.14621	0.1203	0.12983	0.12852	0.16487	0.1657	0.13216	0.17225	0.14517	0.088421	0.10052	0.14532
0.23881	0.21415	0.20093	0.16989	0.14793	0.19382	0.19536	0.23731	0.29097	0.21008	0.14115	0.18849	0.18142	0.20615	0.16074	0.18565	0.1476	0.16916	0.20777	0.17518	0.1684	0.154	0.13344	0.16561	0.13605	0.16592	0.17822	0.16456	0.16756	0.20776	0.13282	0.12099	0.13314	0.11001	0.12842	0.12613	0.16057	0.1458	0.14428	0.12746	0.15252	0.12011	0.1557	0.16028	0.14663	0.13799	0.15803	0.1101	0.13976	0.147
0.21053	0.22906	0.19714	0.1747	0.15964	0.19635	0.20898	0.23753	0.31672	0.19994	0.16864	0.17286	0.18045	0.24448	0.1823	0.1697	0.14813	0.21139	0.22573	0.18579	0.14918	0.15733	0.13983	0.15062	0.1389	0.13815	0.19499	0.16656	0.1577	0.20281	0.1405	0.1202	0.13038	0.098101	0.14283	0.1318	0.12232	0.14427	0.14574	0.12578	0.17685	0.12599	0.15869	0.15622	0.15599	0.12727	0.17759	0.11189	0.15718	0.13971
0.18184	0.1782	0.22431	0.15903	0.1517	0.24202	0.23245	0.16927	0.22667	0.19539	0.17544	0.21784	0.18138	0.23604	0.20893	0.21363	0.18386	0.23725	0.19297	0.1882	0.13065	0.18388	0.15082	0.21076	0.16507	0.21451	0.22023	0.17533	0.19501	0.18984	0.1701	0.13136	0.1475	0.12938	0.1868	0.15771	0.13529	0.13358	0.15945	0.11567	0.15773	0.12988	0.1774	0.16396	0.15251	0.17213	0.19523	0.093553	0.11762	0.11891
0.24404	0.19732	0.23682	0.17974	0.15416	0.26918	0.2342	0.19899	0.25101	0.20673	0.21396	0.24177	0.19585	0.207	0.24248	0.23504	0.22449	0.22932	0.20824	0.23095	0.17912	0.18953	0.20124	0.21351	0.23547	0.25226	0.27549	0.18635	0.22593	0.21842	0.21085	0.15614	0.19114	0.15181	0.21195	0.19522	0.20053	0.16857	0.18779	0.14459	0.17401	0.14753	0.19939	0.20169	0.17991	0.19894	0.1949	0.12328	0.14069	0.14041
0.34126	0.25925	0.23594	0.20278	0.17572	0.24665	0.2133	0.26722	0.33267	0.22633	0.25753	0.25111	0.22221	0.19328	0.25368	0.24401	0.23038	0.20504	0.25283	0.28238	0.2482	0.18124	0.24218	0.1932	0.27909	0.23691	0.29999	0.20824	0.22376	0.24723	0.22443	0.17063	0.23219	0.16034	0.21211	0.23565	0.26016	0.22399	0.21865	0.19879	0.20872	0.17146	0.20871	0.22835	0.21181	0.19854	0.19775	0.16828	0.19657	0.19154
0.33705	0.23883	0.25983	0.18026	0.19731	0.21574	0.19965	0.23159	0.2855	0.241	0.23474	0.28018	0.23697	0.20819	0.2318	0.27412	0.20947	0.20008	0.24273	0.26735	0.24449	0.18537	0.21037	0.24916	0.23276	0.25113	0.25418	0.23076	0.20782	0.23002	0.20794	0.16835	0.23459	0.17697	0.2109	0.24776	0.25831	0.22918	0.22701	0.21176	0.18445	0.17579	0.20057	0.21029	0.20261	0.20667	0.21296	0.16552	0.1819	0.20675
0.25748	0.20325	0.26927	0.18232	0.214	0.20429	0.19813	0.22417	0.26642	0.25754	0.18504	0.24705	0.22289	0.24785	0.21791	0.24597	0.18484	0.21797	0.2186	0.21227	0.18831	0.18807	0.15937	0.26209	0.17268	0.23333	0.21786	0.22569	0.18254	0.21055	0.19321	0.16927	0.21163	0.16338	0.193	0.20271	0.20653	0.19595	0.20162	0.18016	0.15661	0.16825	0.18467	0.18933	0.1874	0.19345	0.19957	0.15444	0.16367	0.1908
0.2112	0.2083	0.2292	0.21624	0.20434	0.1992	0.19273	0.2892	0.34049	0.26719	0.16631	0.16827	0.18932	0.25908	0.2119	0.18287	0.16245	0.22445	0.21334	0.17949	0.14704	0.18634	0.14675	0.18877	0.16905	0.17579	0.22601	0.19356	0.15708	0.19882	0.17745	0.16683	0.18849	0.12493	0.16407	0.14008	0.16011	0.16559	0.16259	0.15201	0.16678	0.15724	0.17438	0.18263	0.18585	0.15516	0.15704	0.15383	0.17608	0.17017
0.20838	0.17501	0.1974	0.19071	0.15399	0.18873	0.18149	0.25688	0.3	0.2434	0.15838	0.17666	0.16102	0.20967	0.18075	0.19835	0.15147	0.19846	0.18288	0.16597	0.13311	0.1847	0.14331	0.18	0.17991	0.19086	0.21454	0.16309	0.15077	0.15912	0.1448	0.13727	0.15986	0.1236	0.15817	0.11858	0.14764	0.13926	0.137	0.13837	0.15032	0.131	0.17061	0.15807	0.16368	0.14036	0.14188	0.12046	0.1353	0.1345
0.22117	0.14523	0.20204	0.13988	0.11587	0.17468	0.17316	0.18522	0.21389	0.20156	0.15979	0.22267	0.15338	0.16761	0.15611	0.22233	0.16022	0.16244	0.16226	0.16331	0.14331	0.15562	0.13677	0.20766	0.17881	0.22465	0.18617	0.14435	0.14755	0.13997	0.12544	0.099737	0.13046	0.13197	0.1533	0.12693	0.15304	0.12645	0.13173	0.12309	0.12587	0.10896	0.16195	0.1365	0.13709	0.1333	0.15685	0.087202	0.093179	0.10603
0.23495	0.19124	0.20043	0.14518	0.12522	0.17307	0.17288	0.21161	0.26122	0.18039	0.17925	0.18404	0.15882	0.18042	0.16946	0.16557	0.17233	0.15283	0.19055	0.17051	0.15967	0.11198	0.14229	0.15829	0.18016	0.17766	0.18898	0.12891	0.13571	0.18183	0.14236	0.09294	0.12085	0.099999	0.12473	0.12895	0.15247	0.12969	0.13778	0.10489	0.14753	0.11792	0.14395	0.1473	0.13558	0.11081	0.15547	0.098441	0.13108	0.11397
0.21461	0.20721	0.19162	0.15113	0.13271	0.19629	0.17655	0.20653	0.28014	0.17695	0.16817	0.13563	0.15985	0.19163	0.1773	0.1351	0.1685	0.1721	0.1901	0.1576	0.14215	0.11428	0.13794	0.13726	0.16215	0.15275	0.19107	0.12018	0.14249	0.20043	0.15871	0.11094	0.12197	0.080152	0.11177	0.12601	0.14189	0.11434	0.14133	0.090378	0.1469	0.12956	0.12815	0.14691	0.12474	0.11821	0.13751	0.09998	0.14813	0.12217
0.17674	0.16469	0.19564	0.12907	0.11655	0.21464	0.17106	0.13469	0.20363	0.17347	0.12732	0.14894	0.15177	0.17372	0.16169	0.16597	0.15611	0.18439	0.14761	0.13506	0.11322	0.14729	0.12596	0.19006	0.13112	0.19026	0.16773	0.12188	0.16101	0.15002	0.14536	0.12088	0.11774	0.098258	0.12147	0.12074	0.13092	0.088162	0.1306	0.08928	0.10188	0.11432	0.1263	0.11839	0.098958	0.14476	0.12869	0.075349	0.10708	0.10988
0.18609	0.18131	0.18778	0.14689	0.11772	0.19531	0.15609	0.16282	0.22704	0.17545	0.12352	0.14908	0.14172	0.16789	0.15813	0.15341	0.15252	0.16635	0.14987	0.14837	0.12755	0.14622	0.138	0.17554	0.13518	0.16485	0.15913	0.12196	0.15132	0.10992	0.12601	0.1138	0.12242	0.097519	0.11377	0.10979	0.12634	0.093898	0.10951	0.10607	0.10372	0.096651	0.13444	0.111	0.10112	0.12576	0.12765	0.08266	0.11467	0.11092
0.21764	0.20835	0.17073	0.17186	0.13199	0.16578	0.15199	0.22089	0.27284	0.17893	0.1397	0.13959	0.13446	0.1697	0.15765	0.13675	0.15747	0.14099	0.17379	0.16831	0.14996	0.12579	0.14338	0.1249	0.14956	0.10821	0.16331	0.11576	0.12663	0.11932	0.12379	0.10112	0.14091	0.086415	0.10827	0.11325	0.12741	0.10624	0.095849	0.11878	0.13614	0.096484	0.13823	0.12363	0.1133	0.094631	0.13129	0.10025	0.13555	0.11892
0.20762	0.15083	0.17989	0.13944	0.12625	0.15847	0.16299	0.17401	0.18225	0.17197	0.12344	0.17365	0.13308	0.1553	0.13925	0.1862	0.15517	0.1387	0.15501	0.15151	0.1274	0.12697	0.11242	0.15196	0.12894	0.13145	0.15766	0.11379	0.11659	0.1387	0.13241	0.091002	0.14841	0.10377	0.13358	0.13037	0.13017	0.087299	0.095933	0.10811	0.12435	0.10143	0.13067	0.11993	0.10342	0.10425	0.13837	0.083117	0.089669	0.10845
0.18625	0.12401	0.19518	0.11822	0.11919	0.15392	0.16735	0.1672	0.15287	0.16687	0.11459	0.17995	0.14028	0.15602	0.13381	0.19623	0.13756	0.15217	0.14303	0.14193	0.1006	0.12991	0.095016	0.15815	0.11616	0.15641	0.17141	0.11625	0.10461	0.15217	0.13896	0.085367	0.1354	0.10392	0.14441	0.12396	0.12969	0.073484	0.098422	0.092629	0.11743	0.10831	0.12002	0.1197	0.10641	0.10859	0.13526	0.081961	0.077412	0.10781
0.18629	0.17637	0.18925	0.1391	0.12491	0.14478	0.15909	0.23725	0.25753	0.16928	0.13651	0.138	0.14877	0.17723	0.1461	0.14158	0.12001	0.15836	0.15295	0.16188	0.10675	0.12313	0.10823	0.10461	0.13679	0.13323	0.19328	0.11318	0.092027	0.15142	0.13275	0.083991	0.11807	0.072137	0.1233	0.097226	0.12285	0.085521	0.096743	0.09082	0.13981	0.11445	0.11705	0.13433	0.12608	0.093132	0.12948	0.11175	0.13168	0.12251
0.17724	0.17566	0.18887	0.12772	0.11986	0.15538	0.15316	0.20197	0.26068	0.16402	0.13656	0.14271	0.14809	0.17583	0.14372	0.14348	0.12195	0.15426	0.12928	0.15733	0.11678	0.12517	0.10532	0.12639	0.14036	0.15242	0.16927	0.10652	0.10757	0.12659	0.11521	0.08927	0.11009	0.071191	0.11599	0.092848	0.11481	0.089208	0.096431	0.092328	0.12124	0.10501	0.11934	0.12956	0.11481	0.10975	0.13729	0.10658	0.12695	0.11191
0.17359	0.14052	0.19492	0.10764	0.11167	0.17401	0.15183	0.12991	0.19899	0.15894	0.12141	0.16656	0.14251	0.16098	0.14312	0.17152	0.13623	0.14687	0.11777	0.12727	0.12543	0.1213	0.095315	0.17645	0.1252	0.17509	0.1349	0.10512	0.1264	0.11923	0.10599	0.10215	0.11593	0.091075	0.11928	0.11221	0.11647	0.088837	0.10052	0.090933	0.093705	0.090095	0.11814	0.1147	0.092527	0.13056	0.13711	0.078559	0.085194	0.091828
0.20302	0.17225	0.17686	0.13751	0.1186	0.17445	0.14966	0.17697	0.2441	0.16703	0.13161	0.1328	0.14213	0.16416	0.16119	0.13853	0.14185	0.13737	0.16083	0.11883	0.14206	0.10527	0.10743	0.13321	0.12874	0.12257	0.14641	0.10857	0.11296	0.14745	0.11128	0.10959	0.12656	0.081877	0.10581	0.12755	0.12979	0.10373	0.10524	0.091705	0.12408	0.089148	0.11487	0.11961	0.1018	0.10726	0.11672	0.079985	0.1058	0.099286
0.21166	0.18838	0.15734	0.14768	0.11882	0.17242	0.15002	0.20388	0.24957	0.16542	0.1307	0.11767	0.14318	0.16133	0.15918	0.12761	0.13622	0.12908	0.16505	0.12239	0.1349	0.11067	0.10682	0.1072	0.12907	0.10099	0.15866	0.11104	0.096282	0.15358	0.11578	0.099526	0.12363	0.077504	0.10436	0.1324	0.14207	0.10342	0.1076	0.091574	0.13972	0.088952	0.1161	0.11946	0.11081	0.090727	0.10956	0.078891	0.11742	0.10467
0.17935	0.14524	0.16354	0.11155	0.10962	0.17807	0.14964	0.14503	0.16297	0.14672	0.10471	0.16044	0.13718	0.14443	0.13781	0.16853	0.12826	0.12841	0.11473	0.12665	0.10644	0.12706	0.08878	0.15594	0.11555	0.15055	0.13995	0.108	0.099358	0.12744	0.11911	0.086748	0.11252	0.095653	0.12223	0.12386	0.13897	0.084443	0.10716	0.092406	0.1028	0.081752	0.11901	0.10556	0.1025	0.10861	0.12104	0.06154	0.080542	0.093314
0.17097	0.15038	0.16871	0.11455	0.11553	0.17291	0.14181	0.1613	0.18721	0.14425	0.10939	0.16795	0.12893	0.15033	0.14161	0.15889	0.12071	0.13521	0.11744	0.15375	0.10352	0.1156	0.099946	0.14427	0.12384	0.14755	0.13603	0.098501	0.10052	0.12125	0.12861	0.090327	0.11538	0.087475	0.12098	0.10415	0.12075	0.086802	0.10438	0.09849	0.096834	0.087136	0.11717	0.11262	0.11174	0.11117	0.11964	0.074	0.090207	0.10181
0.18702	0.17802	0.1675	0.14289	0.11888	0.16507	0.13744	0.20602	0.25189	0.16013	0.13347	0.14676	0.12857	0.17113	0.15147	0.13122	0.11819	0.14294	0.15557	0.17142	0.11496	0.10104	0.11866	0.10053	0.13522	0.10998	0.14623	0.090412	0.10416	0.12741	0.12978	0.10003	0.12501	0.068881	0.11285	0.1001	0.10457	0.0978	0.10113	0.095347	0.11561	0.099215	0.11269	0.12546	0.12405	0.10295	0.11464	0.092537	0.11952	0.11732
0.17767	0.14281	0.18085	0.13129	0.10383	0.1703	0.1455	0.15517	0.19108	0.16207	0.12656	0.16173	0.13536	0.17358	0.13598	0.1625	0.12522	0.14325	0.14412	0.14122	0.10869	0.11123	0.10267	0.13827	0.11874	0.12965	0.13785	0.092633	0.12323	0.11975	0.11688	0.099214	0.12174	0.083818	0.12323	0.11355	0.10793	0.088738	0.099869	0.079906	0.097843	0.094625	0.11031	0.11175	0.1097	0.11338	0.12795	0.075969	0.091065	0.1065
0.16915	0.13016	0.18636	0.12893	0.10643	0.169	0.15266	0.1442	0.17327	0.15354	0.11784	0.15789	0.14052	0.17015	0.13163	0.16734	0.13294	0.13305	0.12824	0.11347	0.11099	0.1121	0.090632	0.15967	0.11827	0.13516	0.13787	0.099367	0.12734	0.12826	0.1122	0.093113	0.11602	0.092104	0.11932	0.11008	0.12741	0.087161	0.10139	0.078432	0.093926	0.085774	0.10937	0.10478	0.1006	0.10898	0.13417	0.072226	0.084464	0.09971
0.18567	0.17314	0.17197	0.15291	0.12878	0.15728	0.15029	0.21219	0.25604	0.15578	0.12815	0.12274	0.14069	0.16873	0.15004	0.12015	0.13353	0.12292	0.14338	0.12429	0.12837	0.096634	0.10401	0.1155	0.14483	0.10318	0.154	0.10015	0.10838	0.14753	0.12062	0.089845	0.1204	0.073285	0.098505	0.094754	0.14063	0.097435	0.10309	0.094252	0.12355	0.089815	0.10943	0.12283	0.10526	0.092627	0.12099	0.097335	0.12593	0.11042
0.18762	0.16776	0.17385	0.13293	0.128	0.15884	0.14787	0.18878	0.23126	0.16067	0.11857	0.14038	0.14039	0.15407	0.15119	0.12602	0.13355	0.12552	0.13262	0.13205	0.12268	0.10118	0.10096	0.13143	0.13832	0.13489	0.14752	0.099327	0.10285	0.13519	0.1232	0.087398	0.12322	0.074704	0.10561	0.10255	0.13375	0.084346	0.10026	0.10059	0.11399	0.093823	0.11306	0.12597	0.09062	0.11242	0.11935	0.095346	0.11314	0.10043
0.18278	0.14887	0.18732	0.1039	0.11444	0.16201	0.14886	0.13271	0.17187	0.16203	0.10523	0.17087	0.14045	0.14757	0.1444	0.15629	0.13562	0.1361	0.11646	0.12862	0.10784	0.11562	0.089724	0.16958	0.10714	0.17867	0.13901	0.10516	0.11015	0.12257	0.12058	0.087775	0.12048	0.084171	0.12352	0.12026	0.11679	0.070732	0.093032	0.09635	0.091936	0.093465	0.11876	0.11375	0.083216	0.1327	0.13203	0.079544	0.080102	0.082797
0.20489	0.19044	0.17678	0.13068	0.11916	0.14918	0.14737	0.17866	0.24564	0.16711	0.12466	0.13823	0.13362	0.1645	0.1543	0.1363	0.13241	0.14283	0.14234	0.1382	0.11657	0.11551	0.10357	0.1204	0.10678	0.1391	0.16009	0.11153	0.10612	0.14267	0.12289	0.093494	0.11936	0.066889	0.11469	0.11776	0.10707	0.089809	0.089306	0.096142	0.11873	0.095461	0.12022	0.116	0.11358	0.10844	0.13495	0.089575	0.11015	0.094701
0.21328	0.19145	0.16347	0.14207	0.11902	0.14845	0.1428	0.18992	0.27048	0.16511	0.13561	0.12007	0.12069	0.16739	0.14962	0.14312	0.12311	0.14478	0.15071	0.13648	0.12044	0.12109	0.11006	0.093448	0.11822	0.11305	0.16634	0.10907	0.10476	0.14325	0.12118	0.098235	0.11492	0.066424	0.10898	0.10687	0.10879	0.10053	0.094228	0.091367	0.12798	0.087998	0.11503	0.11554	0.13113	0.092858	0.13109	0.085973	0.12189	0.10892
0.18699	0.12999	0.16869	0.10738	0.10354	0.1674	0.13751	0.12259	0.17556	0.15243	0.12078	0.15087	0.11646	0.14974	0.12672	0.18873	0.11304	0.14233	0.12596	0.11843	0.10445	0.13227	0.093987	0.14695	0.11626	0.14409	0.14376	0.1019	0.11322	0.11197	0.11234	0.098414	0.10965	0.094792	0.11946	0.10177	0.11413	0.081553	0.10195	0.079905	0.09379	0.072959	0.10895	0.10408	0.1136	0.10814	0.12491	0.061702	0.085784	0.10692
0.17902	0.13233	0.1631	0.11069	0.10202	0.16778	0.13533	0.14657	0.18209	0.15232	0.12526	0.1429	0.12557	0.14705	0.12871	0.16626	0.10699	0.13172	0.13834	0.12509	0.10124	0.12141	0.096179	0.14931	0.12616	0.12835	0.14252	0.10096	0.11168	0.10982	0.10971	0.095496	0.11778	0.093815	0.1113	0.098134	0.11619	0.075489	0.10309	0.078619	0.098822	0.075403	0.10911	0.10991	0.10853	0.10457	0.10897	0.071636	0.1015	0.11544
0.19048	0.16206	0.15167	0.13662	0.10668	0.15008	0.1403	0.20386	0.24226	0.16396	0.13132	0.1202	0.13248	0.14815	0.14401	0.11924	0.11218	0.11945	0.15783	0.13981	0.1064	0.10674	0.1091	0.1151	0.13337	0.10276	0.15319	0.10901	0.10985	0.132	0.1138	0.088018	0.12774	0.074121	0.099955	0.10381	0.11503	0.084455	0.094604	0.082238	0.12391	0.088914	0.11435	0.11875	0.11364	0.09748	0.10146	0.092465	0.13109	0.1176
0.1803	0.12818	0.16598	0.11621	0.098241	0.14864	0.1437	0.15641	0.18546	0.15987	0.10468	0.15171	0.12987	0.13351	0.14075	0.13811	0.12671	0.11676	0.127	0.12465	0.099793	0.11001	0.10056	0.14151	0.11087	0.1487	0.14113	0.1175	0.11972	0.13333	0.11532	0.080724	0.1179	0.07939	0.11391	0.11418	0.11289	0.079829	0.082144	0.076369	0.09966	0.088793	0.11647	0.10452	0.096456	0.11962	0.11492	0.076485	0.089455	0.088704
0.16913	0.12881	0.17793	0.10424	0.10075	0.15643	0.13597	0.13795	0.16505	0.14298	0.09801	0.16234	0.13032	0.13658	0.14258	0.14501	0.13335	0.1209	0.11074	0.11524	0.10345	0.10502	0.096303	0.14327	0.10023	0.16133	0.13907	0.11595	0.11486	0.13124	0.11358	0.0827	0.10153	0.07713	0.1171	0.10271	0.10861	0.079076	0.077666	0.072978	0.082215	0.085843	0.11314	0.098561	0.08438	0.12089	0.1225	0.065274	0.065151	0.073276
0.17272	0.19048	0.16144	0.13242	0.11421	0.15394	0.13048	0.19608	0.24218	0.13554	0.12982	0.12169	0.13805	0.16169	0.15338	0.11311	0.12595	0.12457	0.13419	0.13151	0.11525	0.091057	0.10628	0.09314	0.11916	0.10435	0.15439	0.10479	0.096125	0.13577	0.10627	0.086875	0.10051	0.057786	0.097842	0.081165	0.10171	0.088434	0.087609	0.078971	0.10462	0.092842	0.11057	0.11228	0.092907	0.089024	0.11615	0.076753	0.10004	0.091415
0.16383	0.17855	0.15315	0.1287	0.10541	0.15083	0.13832	0.16712	0.21709	0.13831	0.13473	0.1242	0.13934	0.166	0.13906	0.13854	0.11803	0.12965	0.12529	0.1288	0.10383	0.099136	0.097179	0.11298	0.12202	0.10483	0.14194	0.095019	0.098327	0.11957	0.094417	0.081927	0.10888	0.069822	0.097218	0.08416	0.098162	0.079296	0.10058	0.081084	0.1002	0.091836	0.10984	0.1071	0.090085	0.084852	0.11714	0.066324	0.094832	0.09828
0.16397	0.12576	0.16448	0.10616	0.092586	0.14783	0.14131	0.11149	0.15293	0.14602	0.11349	0.15299	0.12877	0.15597	0.12044	0.17855	0.11611	0.1349	0.10372	0.11068	0.092705	0.11275	0.085097	0.15229	0.11366	0.13992	0.12276	0.093055	0.11011	0.10681	0.094808	0.077401	0.11607	0.090292	0.10494	0.097875	0.10284	0.06682	0.1	0.082448	0.086038	0.079794	0.10395	0.090892	0.084427	0.098367	0.11681	0.056196	0.070153	0.092682
0.19309	0.14713	0.1663	0.12352	0.10447	0.13907	0.12841	0.16597	0.2111	0.15562	0.11325	0.13395	0.1179	0.15984	0.13029	0.1464	0.11655	0.13161	0.12391	0.11684	0.10817	0.10795	0.09712	0.10634	0.12519	0.11273	0.13798	0.095111	0.10484	0.12479	0.11033	0.083377	0.11972	0.073647	0.092536	0.096738	0.10991	0.075283	0.087782	0.08968	0.11138	0.074301	0.093722	0.097251	0.096753	0.087624	0.10325	0.080201	0.098987	0.10124
0.19205	0.16567	0.16626	0.12951	0.11009	0.14146	0.11906	0.19101	0.23016	0.15403	0.1088	0.12577	0.11576	0.15563	0.13637	0.12472	0.12037	0.11979	0.1298	0.12658	0.11262	0.10925	0.098665	0.08812	0.12419	0.10461	0.1476	0.097364	0.10209	0.13076	0.11906	0.088495	0.11368	0.062092	0.092423	0.096198	0.11118	0.075125	0.078971	0.085879	0.11301	0.073698	0.09076	0.10484	0.097531	0.087197	0.10187	0.084316	0.1059	0.09731
0.1525	0.13287	0.17517	0.10182	0.096067	0.15429	0.12465	0.13061	0.1578	0.1435	0.088568	0.15436	0.12021	0.1372	0.12513	0.15119	0.12264	0.10973	0.10416	0.12152	0.09695	0.11948	0.082552	0.14266	0.10013	0.15242	0.13027	0.099584	0.1077	0.11293	0.11567	0.084798	0.10317	0.076213	0.1122	0.10212	0.10817	0.061771	0.079025	0.070356	0.076676	0.073947	0.099108	0.098886	0.086215	0.10785	0.11612	0.056077	0.068929	0.073916
0.15111	0.1453	0.16946	0.10935	0.096708	0.1522	0.13414	0.14917	0.19729	0.14374	0.099682	0.14167	0.1258	0.13829	0.1312	0.13672	0.11395	0.10859	0.11658	0.12881	0.10063	0.1098	0.089965	0.13444	0.10034	0.14417	0.12951	0.099429	0.096549	0.11553	0.11409	0.08157	0.10392	0.070767	0.10822	0.096053	0.10592	0.071705	0.083182	0.06836	0.087249	0.082751	0.10819	0.10535	0.0989	0.10189	0.11573	0.058524	0.083973	0.073917
0.1834	0.17146	0.15664	0.1309	0.10709	0.14285	0.14122	0.19759	0.26736	0.14863	0.12307	0.11734	0.12883	0.14986	0.14294	0.11261	0.10433	0.1164	0.14055	0.13592	0.11086	0.095788	0.10419	0.096383	0.11578	0.10494	0.13973	0.094352	0.084098	0.12597	0.11137	0.082676	0.11032	0.061969	0.093435	0.088839	0.10329	0.086154	0.087908	0.078131	0.11926	0.088267	0.10807	0.11286	0.1097	0.087092	0.10586	0.076769	0.11128	0.08841
0.18506	0.13019	0.16039	0.10928	0.10169	0.14591	0.14364	0.14385	0.19085	0.14066	0.11064	0.14561	0.128	0.1449	0.13134	0.14602	0.10795	0.12644	0.11925	0.11771	0.099083	0.1003	0.09188	0.13621	0.10843	0.12585	0.13114	0.087234	0.094574	0.11224	0.10179	0.083248	0.10856	0.082907	0.10462	0.097107	0.099036	0.071698	0.090006	0.07937	0.09925	0.0781	0.10209	0.098004	0.087028	0.10012	0.10776	0.063574	0.074569	0.082127
0.17443	0.11382	0.15702	0.10125	0.099006	0.14598	0.13511	0.12067	0.14527	0.13266	0.10037	0.15202	0.12381	0.14347	0.12347	0.15178	0.11358	0.12852	0.11086	0.10998	0.095385	0.099987	0.086164	0.15211	0.10692	0.13066	0.13365	0.083283	0.10159	0.10796	0.098723	0.083876	0.1063	0.084121	0.11267	0.10223	0.098191	0.061864	0.086718	0.078213	0.081533	0.072381	0.10059	0.091638	0.074941	0.10085	0.10799	0.058526	0.064263	0.078981
0.18009	0.15572	0.13859	0.12806	0.1042	0.13804	0.12279	0.18127	0.21467	0.13668	0.11681	0.11254	0.11829	0.15265	0.13141	0.10918	0.1097	0.12141	0.13524	0.12529	0.10822	0.093111	0.097934	0.099375	0.12418	0.08976	0.15118	0.084404	0.093929	0.12522	0.10472	0.084337	0.10845	0.053508	0.099995	0.096904	0.10331	0.07523	0.08268	0.0825	0.098584	0.080301	0.10541	0.10599	0.091352	0.080367	0.1023	0.077062	0.10803	0.091225
0.17052	0.14471	0.14294	0.11725	0.092447	0.14327	0.12007	0.16449	0.1991	0.13988	0.11328	0.11988	0.1165	0.14672	0.1265	0.12153	0.10912	0.11465	0.12341	0.12208	0.10285	0.10682	0.089474	0.10799	0.11785	0.10727	0.13949	0.089024	0.098368	0.12324	0.10442	0.081406	0.10494	0.054304	0.099467	0.098065	0.10777	0.077266	0.084147	0.07981	0.088789	0.081588	0.10607	0.10524	0.094102	0.088449	0.10859	0.068203	0.097308	0.085943
0.15571	0.11368	0.1612	0.090895	0.083004	0.15184	0.12323	0.11555	0.14873	0.1421	0.096822	0.15056	0.12111	0.13942	0.12057	0.15377	0.11889	0.11441	0.10059	0.11004	0.094763	0.12046	0.078533	0.14561	0.099592	0.14474	0.11907	0.094397	0.10456	0.10908	0.098396	0.080604	0.10151	0.075725	0.10428	0.098235	0.10568	0.071794	0.087948	0.071165	0.075785	0.077585	0.097238	0.094797	0.089551	0.1044	0.115	0.051558	0.063039	0.076545
0.16968	0.14994	0.15494	0.11012	0.10072	0.14442	0.12686	0.16142	0.21727	0.15135	0.10806	0.13115	0.12486	0.15098	0.13309	0.1251	0.12538	0.11935	0.12276	0.12061	0.11004	0.10699	0.095642	0.10682	0.10823	0.11201	0.12978	0.098345	0.090433	0.11028	0.097798	0.086166	0.10908	0.068576	0.093109	0.087764	0.10137	0.081504	0.087896	0.068676	0.1072	0.083245	0.091384	0.10104	0.10328	0.088561	0.10777	0.070531	0.090243	0.092259
0.17625	0.16353	0.14548	0.12051	0.111	0.14095	0.13534	0.17759	0.23849	0.15209	0.11605	0.12387	0.12141	0.15181	0.13339	0.11473	0.12137	0.12586	0.13249	0.12199	0.11331	0.094912	0.10156	0.090755	0.11514	0.098994	0.13749	0.099262	0.083176	0.10601	0.10114	0.08831	0.11387	0.064936	0.09624	0.087587	0.10158	0.080179	0.085335	0.068536	0.1131	0.085272	0.099491	0.10116	0.10309	0.083183	0.10872	0.07978	0.099394	0.10005
0.15624	0.12042	0.15586	0.098323	0.097017	0.15061	0.14051	0.11981	0.1545	0.13852	0.10328	0.15197	0.11863	0.13554	0.11922	0.15006	0.11193	0.12712	0.10967	0.10413	0.094382	0.098856	0.083401	0.14003	0.10299	0.14279	0.12767	0.095887	0.096142	0.099529	0.10647	0.081501	0.10548	0.08046	0.11554	0.09836	0.10415	0.061621	0.084066	0.070452	0.077099	0.076336	0.11056	0.087634	0.082849	0.10165	0.11735	0.059784	0.060712	0.08503
0.15675	0.12921	0.15784	0.10975	0.092444	0.15005	0.13098	0.14078	0.17701	0.13227	0.10969	0.13455	0.12324	0.13795	0.12638	0.13612	0.10121	0.11925	0.12067	0.11209	0.093348	0.095318	0.085351	0.12664	0.1067	0.1312	0.13775	0.090099	0.10006	0.12091	0.11291	0.074779	0.097971	0.069716	0.10721	0.093794	0.10278	0.061771	0.083324	0.080671	0.085755	0.075347	0.10972	0.093088	0.084567	0.095707	0.10795	0.06258	0.074811	0.084274
0.17483	0.15628	0.15042	0.12953	0.097461	0.14301	0.11959	0.18481	0.24567	0.13551	0.11967	0.10549	0.12562	0.15078	0.1358	0.10795	0.095924	0.11117	0.13952	0.13232	0.10092	0.091646	0.09548	0.083964	0.11488	0.091721	0.14862	0.086695	0.095548	0.13595	0.10846	0.073324	0.098056	0.052383	0.085708	0.082019	0.098063	0.071367	0.081782	0.083847	0.11432	0.080264	0.10258	0.1061	0.094925	0.083677	0.098274	0.074964	0.10831	0.089537
0.17171	0.12025	0.1581	0.10178	0.091941	0.1467	0.11889	0.13511	0.18538	0.13376	0.098994	0.13412	0.1191	0.14579	0.11969	0.14084	0.10123	0.11203	0.11445	0.12084	0.090211	0.10255	0.080648	0.11824	0.099763	0.1182	0.12914	0.086239	0.099591	0.11375	0.09425	0.073983	0.10001	0.069658	0.088512	0.086209	0.09504	0.066302	0.081581	0.070147	0.091975	0.074975	0.10133	0.099428	0.083904	0.10113	0.11132	0.057378	0.078394	0.074192
0.16866	0.11664	0.16016	0.089554	0.09422	0.14494	0.1191	0.13083	0.15198	0.13566	0.0917	0.14585	0.11467	0.14082	0.11399	0.15219	0.10988	0.11689	0.10666	0.10702	0.091097	0.10483	0.076582	0.13523	0.097338	0.13366	0.12148	0.085198	0.094369	0.10242	0.092536	0.076514	0.10597	0.076766	0.09285	0.094697	0.094565	0.072681	0.08512	0.063137	0.078053	0.070579	0.10303	0.099522	0.083545	0.10345	0.11707	0.052025	0.067546	0.070965
0.17647	0.17183	0.14396	0.11851	0.1059	0.13309	0.11884	0.20458	0.21953	0.14659	0.11526	0.1148	0.12002	0.14431	0.13064	0.11508	0.11538	0.11982	0.13329	0.1188	0.11077	0.096009	0.097917	0.094265	0.11757	0.10052	0.13748	0.085438	0.080175	0.11747	0.10421	0.079732	0.11212	0.055252	0.08973	0.095943	0.09534	0.090832	0.090398	0.072677	0.10322	0.074999	0.099969	0.1143	0.10038	0.080367	0.1016	0.07467	0.1075	0.091365
0.16204	0.16168	0.14307	0.11518	0.098333	0.1354	0.12984	0.17776	0.19985	0.14869	0.11597	0.13073	0.12604	0.13527	0.1317	0.1259	0.1193	0.12304	0.12273	0.12463	0.10912	0.10056	0.099489	0.11458	0.11398	0.11535	0.12971	0.091256	0.087078	0.11475	0.10696	0.079386	0.10739	0.059786	0.10756	0.098419	0.098826	0.080407	0.091158	0.078584	0.095723	0.07406	0.095583	0.10632	0.092678	0.086872	0.097864	0.072798	0.095118	0.092815
0.14819	0.11843	0.1565	0.096442	0.087497	0.1454	0.14335	0.10902	0.14949	0.1426	0.10053	0.16242	0.12371	0.12823	0.12628	0.15051	0.11699	0.12422	0.10203	0.12154	0.096148	0.10468	0.086898	0.15319	0.098251	0.14407	0.11476	0.097222	0.1018	0.10591	0.099948	0.077952	0.10031	0.079339	0.12124	0.095414	0.10472	0.059517	0.084474	0.078519	0.075707	0.0727	0.09619	0.08604	0.077419	0.10522	0.10824	0.058488	0.059137	0.081068
0.16931	0.14167	0.15529	0.11799	0.098842	0.14231	0.14231	0.14949	0.21718	0.14363	0.11011	0.13198	0.11601	0.14023	0.13893	0.11573	0.106	0.11777	0.12706	0.12826	0.10226	0.093901	0.093606	0.10801	0.10829	0.10523	0.13104	0.094554	0.096617	0.12044	0.09781	0.079265	0.10225	0.067993	0.09913	0.082791	0.10776	0.066501	0.077159	0.081958	0.10137	0.082525	0.10001	0.088905	0.090078	0.091257	0.10799	0.070516	0.085288	0.088373
0.18076	0.15004	0.15449	0.12481	0.10398	0.14083	0.1322	0.17539	0.23717	0.14245	0.11289	0.11251	0.11088	0.14301	0.13875	0.10761	0.10072	0.10983	0.13414	0.12145	0.10305	0.09607	0.093181	0.087105	0.11355	0.08875	0.13921	0.08656	0.091823	0.12335	0.099326	0.079002	0.10173	0.059382	0.083437	0.08153	0.10459	0.073844	0.077553	0.078145	0.11134	0.085075	0.10228	0.095018	0.097678	0.084679	0.10525	0.071629	0.09912	0.090588
0.16275	0.10923	0.16345	0.097937	0.091597	0.14749	0.12372	0.12443	0.15405	0.13113	0.093348	0.14199	0.11331	0.13429	0.11888	0.15202	0.10799	0.11032	0.10156	0.10286	0.091223	0.11048	0.074626	0.13705	0.099485	0.13048	0.12185	0.082956	0.097803	0.1055	0.10052	0.075441	0.094975	0.072988	0.095776	0.091734	0.098184	0.06348	0.08289	0.067044	0.081883	0.072772	0.1024	0.089393	0.085112	0.10281	0.1085	0.0518	0.06697	0.075627
0.16346	0.12691	0.15353	0.10775	0.093171	0.14195	0.11719	0.14278	0.17375	0.12679	0.097372	0.13465	0.12031	0.14496	0.11869	0.14324	0.11292	0.1168	0.10621	0.1117	0.098696	0.10449	0.076579	0.12811	0.10549	0.1238	0.12545	0.08475	0.090868	0.10843	0.10392	0.074206	0.097304	0.066637	0.097627	0.091404	0.093741	0.066127	0.084314	0.068228	0.088398	0.069562	0.10225	0.097074	0.0889	0.097353	0.10349	0.060058	0.080804	0.076231
0.17518	0.16619	0.13504	0.12784	0.10116	0.13337	0.11658	0.18286	0.2339	0.13344	0.11302	0.10698	0.12284	0.15624	0.1276	0.10885	0.10893	0.12062	0.13027	0.12672	0.10868	0.09314	0.089406	0.088609	0.11767	0.095635	0.13982	0.085979	0.081722	0.11889	0.10347	0.075544	0.10581	0.054776	0.092544	0.088149	0.094238	0.074814	0.080801	0.075588	0.10838	0.077129	0.10167	0.10769	0.097343	0.080626	0.098909	0.075441	0.11004	0.082925
0.16063	0.13359	0.13976	0.098271	0.091137	0.14126	0.12285	0.1295	0.17005	0.13858	0.10074	0.12728	0.11838	0.14113	0.11741	0.1314	0.10652	0.11827	0.11437	0.11264	0.094252	0.10125	0.082625	0.12103	0.10157	0.12708	0.12667	0.083605	0.091719	0.10803	0.097856	0.075522	0.10549	0.071818	0.10454	0.094548	0.098646	0.064899	0.078198	0.071286	0.081815	0.076547	0.098796	0.097396	0.082824	0.090042	0.10773	0.058035	0.079505	0.072366
0.15303	0.11729	0.14687	0.081667	0.086133	0.14612	0.12499	0.11754	0.14584	0.14382	0.094941	0.13506	0.11321	0.13042	0.11585	0.13994	0.10806	0.11231	0.10888	0.10571	0.088458	0.10425	0.083203	0.13287	0.093309	0.13451	0.11807	0.080063	0.095987	0.10805	0.10011	0.075876	0.1018	0.075933	0.10407	0.09309	0.10221	0.061407	0.078957	0.06708	0.072111	0.07404	0.095159	0.091984	0.078658	0.091354	0.10897	0.052554	0.068253	0.075131
0.16813	0.15664	0.14029	0.1082	0.096167	0.13767	0.12199	0.18633	0.22722	0.14739	0.1113	0.10627	0.11008	0.13722	0.1308	0.10706	0.10766	0.10949	0.13194	0.12101	0.10114	0.094197	0.098242	0.087121	0.10959	0.090654	0.13136	0.080541	0.083817	0.12248	0.10824	0.077758	0.10195	0.054152	0.085169	0.083015	0.10169	0.07247	0.080877	0.072844	0.10419	0.077803	0.095433	0.10132	0.094186	0.076008	0.097885	0.073128	0.10213	0.09506
0.16219	0.14447	0.14706	0.10766	0.0935	0.13792	0.12323	0.16745	0.21168	0.13682	0.10366	0.11999	0.10821	0.13289	0.12713	0.12206	0.10588	0.11302	0.11711	0.11654	0.095562	0.096694	0.089872	0.10479	0.10703	0.10421	0.12737	0.086363	0.084122	0.11027	0.10605	0.077916	0.099754	0.05836	0.088927	0.086746	0.099412	0.06747	0.081701	0.07413	0.098793	0.075834	0.098736	0.095441	0.089043	0.088629	0.099332	0.066684	0.0842	0.089147
0.14775	0.1099	0.16077	0.094167	0.085985	0.14263	0.12455	0.11294	0.15281	0.12374	0.085152	0.14626	0.11106	0.12863	0.11812	0.1498	0.10386	0.11547	0.091842	0.10394	0.084975	0.10032	0.074737	0.1451	0.094831	0.14006	0.11633	0.090544	0.09316	0.095109	0.097186	0.076984	0.098694	0.073647	0.10261	0.095395	0.098183	0.060629	0.080549	0.070246	0.074459	0.071099	0.09818	0.085658	0.076569	0.10518	0.10726	0.050101	0.05158	0.0724
0.16344	0.1389	0.15452	0.11843	0.094109	0.13484	0.12075	0.15764	0.21035	0.12717	0.098134	0.11932	0.11817	0.14489	0.12986	0.1177	0.10156	0.11159	0.11438	0.11866	0.098103	0.087979	0.086601	0.10648	0.10861	0.10758	0.12943	0.08722	0.088965	0.11372	0.094197	0.076931	0.10366	0.058231	0.092855	0.090867	0.096579	0.076033	0.078366	0.07235	0.094982	0.075239	0.093107	0.096509	0.088299	0.085893	0.10254	0.065295	0.085246	0.082486
0.17363	0.1483	0.1495	0.12374	0.095071	0.13309	0.12144	0.17423	0.22753	0.13539	0.10995	0.11169	0.12096	0.14953	0.1299	0.10761	0.10319	0.10913	0.12636	0.12638	0.10367	0.086945	0.092318	0.090722	0.11565	0.09196	0.13463	0.081849	0.087116	0.12486	0.09387	0.075308	0.10274	0.051023	0.088597	0.087484	0.093573	0.079941	0.077694	0.07334	0.1045	0.077281	0.090854	0.10012	0.092377	0.075441	0.099481	0.071142	0.10042	0.090129
0.15743	0.10979	0.158	0.092683	0.084585	0.1452	0.12695	0.11298	0.14459	0.13586	0.10057	0.14779	0.11757	0.13312	0.11042	0.14477	0.10694	0.11283	0.10337	0.10779	0.09015	0.10134	0.076432	0.13782	0.098239	0.13199	0.12134	0.082094	0.093516	0.10875	0.094812	0.072731	0.095207	0.069666	0.10287	0.090772	0.091958	0.061682	0.079482	0.070078	0.077698	0.072521	0.094197	0.087296	0.077878	0.091483	0.10344	0.052598	0.062986	0.077468
0.15719	0.12993	0.15085	0.099188	0.092245	0.14495	0.12564	0.13336	0.16278	0.13695	0.10799	0.13724	0.11522	0.13331	0.11349	0.13144	0.10536	0.11508	0.11247	0.10558	0.092981	0.0995	0.077053	0.12155	0.09814	0.12416	0.12883	0.085859	0.087489	0.10748	0.10162	0.072961	0.09678	0.066867	0.099518	0.085605	0.093792	0.060816	0.08156	0.073145	0.085688	0.074891	0.098884	0.092247	0.083734	0.086697	0.097984	0.058643	0.072644	0.07869
0.16777	0.16706	0.1363	0.12142	0.10374	0.13311	0.12166	0.18628	0.22712	0.13635	0.11842	0.10538	0.11535	0.14466	0.12888	0.10119	0.10261	0.1127	0.13192	0.11784	0.10106	0.090958	0.086617	0.079289	0.10943	0.093764	0.14043	0.087414	0.0825	0.11524	0.10474	0.073715	0.10274	0.054987	0.087855	0.081888	0.09751	0.071192	0.081528	0.075446	0.10626	0.079008	0.10205	0.10421	0.096444	0.07611	0.095173	0.071057	0.10222	0.086725
0.15736	0.12933	0.14352	0.10019	0.092777	0.13129	0.12361	0.14025	0.17678	0.12867	0.09916	0.12661	0.11478	0.13853	0.12208	0.13231	0.10576	0.11172	0.10789	0.11109	0.088407	0.097748	0.077944	0.11615	0.098921	0.12101	0.12412	0.086388	0.096411	0.10301	0.097672	0.072752	0.099048	0.070146	0.095941	0.091827	0.10058	0.064438	0.079359	0.0676	0.081025	0.07377	0.10261	0.093564	0.083939	0.094808	0.10821	0.052374	0.073334	0.075252
0.15456	0.1101	0.1505	0.091544	0.085757	0.13185	0.12326	0.11948	0.16158	0.12885	0.089961	0.13646	0.11523	0.13355	0.11758	0.1455	0.10851	0.11249	0.098992	0.10703	0.086033	0.098575	0.079576	0.13372	0.094508	0.12634	0.11761	0.085024	0.10046	0.099604	0.094032	0.074297	0.094646	0.073685	0.096593	0.095168	0.10135	0.063433	0.07711	0.064787	0.07182	0.072614	0.099098	0.085945	0.078056	0.10024	0.11208	0.049352	0.06362	0.072509
0.16801	0.14982	0.14148	0.11822	0.094681	0.12874	0.11804	0.17426	0.23527	0.13775	0.10634	0.10656	0.11662	0.13971	0.12964	0.11064	0.10663	0.11073	0.12742	0.11743	0.10247	0.089018	0.096857	0.087563	0.10885	0.084918	0.13316	0.084595	0.084747	0.11359	0.098027	0.077907	0.097303	0.05354	0.082669	0.086401	0.099219	0.075294	0.076931	0.071507	0.10307	0.077726	0.094054	0.096309	0.092067	0.079624	0.10087	0.074931	0.10138	0.087366
0.15883	0.13877	0.1438	0.11036	0.0908	0.13536	0.11891	0.15274	0.20354	0.13558	0.10197	0.11874	0.11411	0.1329	0.12731	0.12091	0.10602	0.10852	0.12219	0.10992	0.099275	0.094958	0.088962	0.098267	0.1036	0.10188	0.12675	0.085363	0.08074	0.10794	0.098214	0.077526	0.097542	0.05882	0.090563	0.085934	0.09533	0.067544	0.0788	0.071	0.097527	0.071786	0.092615	0.095719	0.088498	0.083993	0.10058	0.070325	0.088729	0.083013
0.1474	0.10559	0.15302	0.089284	0.082572	0.1413	0.12319	0.10655	0.13527	0.12921	0.088661	0.14652	0.10943	0.1253	0.11856	0.14543	0.10562	0.10938	0.10076	0.09818	0.087194	0.10228	0.071633	0.13347	0.0916	0.13953	0.11253	0.085307	0.086638	0.097599	0.096756	0.074548	0.096978	0.073183	0.10468	0.088493	0.091883	0.054821	0.080834	0.067002	0.073209	0.063912	0.094786	0.090514	0.077611	0.09829	0.10496	0.050268	0.05742	0.072165
0.16684	0.13868	0.14597	0.11197	0.092839	0.13302	0.12119	0.15945	0.19458	0.13688	0.10254	0.12037	0.10931	0.13834	0.12693	0.11219	0.10187	0.11187	0.11779	0.11223	0.094988	0.090367	0.081042	0.098521	0.10625	0.10916	0.12621	0.082743	0.08302	0.1112	0.099916	0.073575	0.10215	0.058022	0.093106	0.081753	0.090506	0.066431	0.081728	0.072169	0.091978	0.070784	0.097024	0.10193	0.087815	0.083495	0.097133	0.062789	0.087275	0.084468
0.1724	0.15364	0.14391	0.12093	0.096932	0.1317	0.11927	0.17945	0.22079	0.14445	0.10752	0.10778	0.11299	0.14454	0.12596	0.10247	0.10176	0.11399	0.12162	0.11978	0.095654	0.086699	0.087532	0.090819	0.11289	0.095378	0.13349	0.08094	0.086624	0.11561	0.099189	0.072581	0.10219	0.053799	0.086751	0.082324	0.091847	0.073236	0.080878	0.074852	0.099942	0.076495	0.098196	0.10387	0.089623	0.078166	0.09649	0.070448	0.098319	0.087674
0.1488	0.1153	0.1553	0.092431	0.085081	0.14309	0.12287	0.11792	0.1486	0.13837	0.090822	0.13747	0.11498	0.13366	0.10948	0.14226	0.10608	0.11461	0.094753	0.10626	0.082918	0.099236	0.076102	0.14227	0.094615	0.13224	0.11949	0.083234	0.099036	0.10297	0.09465	0.07103	0.094664	0.073594	0.098797	0.091833	0.09535	0.062109	0.077784	0.069557	0.074182	0.071903	0.098027	0.088281	0.075118	0.095113	0.1072	0.052528	0.05952	0.069424
0.14995	0.12838	0.14958	0.097108	0.08722	0.14237	0.12465	0.13512	0.1724	0.13252	0.099317	0.1279	0.11388	0.13548	0.11281	0.13358	0.10466	0.11257	0.10521	0.10938	0.092725	0.097576	0.081311	0.12671	0.094797	0.11731	0.12346	0.086186	0.09246	0.11152	0.097617	0.072507	0.094577	0.066799	0.093844	0.088698	0.099206	0.065829	0.074259	0.070248	0.083862	0.073564	0.095854	0.088047	0.082095	0.087079	0.10387	0.0551	0.069404	0.071071
0.16801	0.15994	0.13628	0.11747	0.096594	0.13422	0.12399	0.18421	0.23315	0.13127	0.11699	0.10426	0.11115	0.14245	0.12405	0.10709	0.10001	0.11011	0.12988	0.12068	0.10723	0.089403	0.091679	0.085054	0.10871	0.08507	0.13258	0.085118	0.078794	0.12208	0.10152	0.074572	0.099831	0.050036	0.083337	0.081603	0.10144	0.074744	0.073936	0.072733	0.10533	0.077875	0.093298	0.094895	0.095451	0.073017	0.094486	0.067077	0.09938	0.086165
0.15993	0.12414	0.14382	0.097638	0.090031	0.137	0.12443	0.13623	0.17407	0.12832	0.10179	0.13239	0.10925	0.13288	0.11578	0.13795	0.10238	0.10988	0.11182	0.11075	0.093476	0.096615	0.079308	0.12046	0.10152	0.12013	0.11867	0.081981	0.082791	0.10332	0.095887	0.073385	0.098884	0.064676	0.095641	0.087782	0.10047	0.062837	0.076938	0.066134	0.08247	0.071268	0.092546	0.085489	0.083842	0.091839	0.099583	0.053918	0.070305	0.081374
0.15491	0.10838	0.14933	0.088658	0.087739	0.13591	0.12073	0.11503	0.15301	0.13207	0.090223	0.14272	0.11089	0.13027	0.11586	0.1463	0.10732	0.10974	0.10375	0.10767	0.084804	0.098037	0.075468	0.13265	0.097428	0.13454	0.11881	0.08131	0.084763	0.09471	0.091286	0.072667	0.099089	0.071055	0.10049	0.090268	0.095712	0.058253	0.079427	0.063472	0.076737	0.067667	0.093892	0.08562	0.078616	0.099793	0.10279	0.053163	0.059708	0.078242
0.17088	0.1477	0.13942	0.11011	0.096846	0.12688	0.11478	0.17071	0.22705	0.14011	0.10321	0.10891	0.11431	0.1422	0.1329	0.10562	0.10731	0.10834	0.12629	0.12048	0.097981	0.087224	0.089772	0.082706	0.10965	0.093246	0.13839	0.082703	0.077946	0.11088	0.094724	0.074614	0.1035	0.053778	0.087312	0.082056	0.089832	0.071705	0.079481	0.069811	0.10756	0.074274	0.096907	0.10178	0.090843	0.079725	0.097443	0.072691	0.09808	0.087406
0.16671	0.1369	0.14368	0.1003	0.091957	0.13302	0.11724	0.15207	0.19826	0.13453	0.099547	0.11659	0.11542	0.14026	0.13096	0.11502	0.10524	0.10856	0.11572	0.11162	0.096951	0.090963	0.084178	0.096676	0.10397	0.10296	0.12774	0.082497	0.087636	0.1089	0.097258	0.075399	0.099681	0.061329	0.092279	0.082909	0.087893	0.068864	0.078515	0.069682	0.096933	0.074788	0.098848	0.099369	0.084499	0.08253	0.10213	0.063032	0.088928	0.078873
0.15135	0.1075	0.15592	0.08738	0.084972	0.14574	0.12389	0.10766	0.13096	0.12367	0.090102	0.14202	0.11486	0.1337	0.12006	0.1445	0.10155	0.11063	0.09602	0.096929	0.088715	0.099667	0.072776	0.13774	0.092598	0.13493	0.10642	0.080815	0.10038	0.098374	0.098882	0.074744	0.092153	0.076644	0.10266	0.088734	0.091391	0.058523	0.077728	0.066228	0.069413	0.071893	0.095692	0.088904	0.074681	0.09683	0.10632	0.046523	0.060422	0.067512
0.15979	0.14179	0.14906	0.12024	0.095899	0.14128	0.12423	0.15772	0.18985	0.12657	0.10714	0.11721	0.11487	0.14291	0.12735	0.11558	0.095744	0.1116	0.11814	0.11125	0.099913	0.092242	0.086431	0.10208	0.10564	0.10353	0.12071	0.081975	0.090434	0.11109	0.10322	0.074763	0.094359	0.05897	0.089716	0.08543	0.096231	0.067242	0.077546	0.07075	0.090714	0.076837	0.090699	0.097756	0.089835	0.083972	0.095957	0.064142	0.088688	0.08051
0.16271	0.1522	0.14276	0.13029	0.097758	0.13335	0.12215	0.1734	0.21744	0.13323	0.11208	0.10842	0.11497	0.14334	0.12611	0.10524	0.095923	0.11123	0.12321	0.12108	0.10196	0.089861	0.091928	0.086446	0.11139	0.09048	0.1353	0.086354	0.08153	0.11667	0.10156	0.074095	0.098361	0.050111	0.085235	0.086345	0.098289	0.069676	0.07828	0.071749	0.10159	0.076676	0.091974	0.099875	0.094281	0.080013	0.09451	0.070099	0.09625	0.085864
0.14837	0.10976	0.14921	0.095935	0.084179	0.13416	0.12176	0.1114	0.14784	0.1339	0.091406	0.1411	0.11556	0.12925	0.10897	0.14255	0.10296	0.11028	0.094177	0.10721	0.084881	0.0987	0.076453	0.13226	0.096861	0.12945	0.12372	0.087608	0.088131	0.10413	0.094226	0.073593	0.096855	0.068172	0.10018	0.093408	0.097402	0.057547	0.078791	0.065484	0.073551	0.068675	0.097545	0.085085	0.077397	0.09751	0.10554	0.048548	0.056517	0.072721
0.15587	0.1235	0.14375	0.095905	0.08713	0.13058	0.11939	0.13097	0.17262	0.13786	0.093875	0.13158	0.11621	0.13055	0.11246	0.13178	0.10649	0.1089	0.10439	0.10727	0.086209	0.093845	0.079363	0.11987	0.1003	0.11829	0.12217	0.082836	0.086112	0.1103	0.093299	0.075403	0.098971	0.064196	0.095995	0.087602	0.095359	0.063551	0.077856	0.067685	0.079578	0.0706	0.0979	0.08751	0.081656	0.089567	0.10177	0.053989	0.067939	0.07828
0.16867	0.15691	0.13583	0.11382	0.095955	0.12986	0.11874	0.18139	0.2332	0.13985	0.10861	0.10536	0.11299	0.13676	0.12506	0.10181	0.10621	0.10939	0.13079	0.11679	0.097126	0.086798	0.090429	0.084504	0.1103	0.087204	0.12725	0.078093	0.080357	0.11918	0.095478	0.075606	0.10254	0.0511	0.08355	0.079096	0.093481	0.074586	0.07695	0.074083	0.10214	0.075868	0.093566	0.09942	0.095137	0.073706	0.093106	0.072234	0.099572	0.090043
0.15314	0.12169	0.14752	0.093067	0.085991	0.14291	0.12246	0.13484	0.17412	0.13069	0.097182	0.13007	0.1076	0.12691	0.11643	0.12952	0.10767	0.11212	0.11232	0.10712	0.088582	0.096789	0.079057	0.12111	0.095602	0.11854	0.11512	0.077782	0.089303	0.10096	0.093304	0.072457	0.098454	0.066848	0.093321	0.085839	0.092464	0.062916	0.077855	0.070922	0.081894	0.070063	0.092752	0.092523	0.083552	0.089392	0.10089	0.059642	0.071631	0.076587
0.14788	0.10803	0.1527	0.088193	0.083109	0.14654	0.1217	0.11793	0.15143	0.12557	0.092879	0.13833	0.10812	0.12665	0.1131	0.14003	0.106	0.11277	0.10224	0.10341	0.086753	0.098777	0.074908	0.13131	0.08851	0.13013	0.1168	0.078411	0.091884	0.094096	0.094942	0.071933	0.09486	0.071577	0.09678	0.090452	0.092642	0.057932	0.079156	0.067723	0.073817	0.068074	0.095415	0.088261	0.076501	0.096187	0.10408	0.053212	0.061236	0.067921
0.1671	0.15091	0.14016	0.11707	0.096768	0.13328	0.11692	0.17749	0.22269	0.13083	0.10987	0.10443	0.11345	0.14069	0.12697	0.10571	0.10054	0.11039	0.12487	0.11561	0.10103	0.086585	0.088665	0.082701	0.10366	0.091448	0.13628	0.077963	0.08045	0.11326	0.10045	0.074244	0.097122	0.051169	0.083972	0.083629	0.094086	0.071764	0.078498	0.069808	0.10074	0.075736	0.095946	0.097205	0.087787	0.077747	0.094559	0.068011	0.097603	0.079143
0.16434	0.14036	0.14031	0.1077	0.0942	0.1295	0.1187	0.15719	0.19553	0.13135	0.10374	0.11249	0.11441	0.137	0.12455	0.11906	0.10114	0.1089	0.11514	0.11019	0.095929	0.089395	0.082667	0.099984	0.10285	0.1042	0.13004	0.079658	0.081422	0.11483	0.097753	0.073011	0.096347	0.05637	0.091404	0.083978	0.096166	0.069769	0.076189	0.066036	0.092043	0.07455	0.094666	0.09185	0.082139	0.082096	0.097898	0.058263	0.084787	0.076735
0.15118	0.10749	0.14746	0.084714	0.08231	0.13544	0.123	0.10808	0.13533	0.12978	0.087608	0.13796	0.11113	0.12811	0.11391	0.14765	0.10625	0.10906	0.094071	0.10066	0.082787	0.097776	0.069954	0.14073	0.095079	0.13435	0.11529	0.083476	0.088626	0.10503	0.092698	0.070269	0.094698	0.072613	0.10464	0.0889	0.097166	0.059929	0.074609	0.062656	0.069379	0.06825	0.094381	0.082492	0.072121	0.095467	0.10682	0.044165	0.053996	0.069678
0.16471	0.14049	0.13951	0.10768	0.087828	0.13358	0.12128	0.15697	0.19875	0.13553	0.099175	0.11456	0.11034	0.13915	0.12128	0.1165	0.10614	0.10986	0.11625	0.11449	0.092057	0.08959	0.082001	0.10158	0.10892	0.099778	0.1268	0.085128	0.082806	0.11362	0.09628	0.071758	0.098365	0.058756	0.09143	0.08485	0.095898	0.068796	0.07536	0.069623	0.090983	0.071377	0.09379	0.092201	0.086593	0.079584	0.10001	0.064295	0.083356	0.083008
0.16998	0.15367	0.13947	0.11795	0.091243	0.13294	0.11951	0.17423	0.22297	0.13533	0.10463	0.10959	0.11157	0.14351	0.12261	0.10531	0.10346	0.11252	0.12667	0.11881	0.097286	0.087213	0.087995	0.083216	0.11212	0.087185	0.12935	0.083296	0.083336	0.11209	0.098329	0.074532	0.097993	0.053253	0.083677	0.084133	0.093488	0.070762	0.077272	0.072617	0.099805	0.072515	0.091463	0.096161	0.092702	0.07345	0.096269	0.071998	0.094206	0.086674
0.15003	0.11219	0.15383	0.091085	0.083179	0.13615	0.11993	0.11068	0.1473	0.12641	0.089437	0.14546	0.11178	0.13158	0.11067	0.14187	0.10331	0.11473	0.10188	0.10323	0.086206	0.098219	0.075639	0.12762	0.092915	0.12827	0.11178	0.080152	0.09408	0.09385	0.092723	0.075082	0.092408	0.071806	0.097149	0.090074	0.092009	0.056706	0.077582	0.066609	0.073731	0.067453	0.089431	0.086891	0.078323	0.093039	0.10414	0.050658	0.057541	0.07162
0.14884	0.12189	0.15018	0.09783	0.089351	0.12893	0.11628	0.12618	0.16926	0.12652	0.095986	0.13403	0.11202	0.13392	0.11711	0.12895	0.10219	0.11188	0.1069	0.10747	0.090713	0.095797	0.081464	0.11522	0.0927	0.11765	0.11746	0.078329	0.087745	0.10056	0.091703	0.075256	0.094663	0.06552	0.095324	0.08639	0.092118	0.060185	0.076062	0.067073	0.083324	0.071459	0.090213	0.093107	0.081403	0.090483	0.099661	0.054411	0.070407	0.074527
0.15955	0.15178	0.13798	0.11864	0.09896	0.12484	0.11462	0.17552	0.22872	0.13187	0.11007	0.10114	0.11164	0.14072	0.12785	0.097747	0.10061	0.10657	0.12321	0.11977	0.10022	0.088833	0.091885	0.082932	0.10401	0.08755	0.13112	0.080388	0.076362	0.11692	0.09663	0.074267	0.10069	0.048814	0.085647	0.081277	0.092866	0.070876	0.07538	0.07083	0.10529	0.07722	0.09366	0.10082	0.090593	0.077309	0.09035	0.069691	0.10152	0.084107
0.14977	0.11875	0.14494	0.097496	0.089095	0.13741	0.12114	0.13084	0.1684	0.12964	0.096418	0.12069	0.10942	0.12934	0.1166	0.12807	0.10155	0.1044	0.10176	0.10809	0.089486	0.096794	0.076448	0.12349	0.096481	0.12209	0.11782	0.08545	0.085393	0.10637	0.098359	0.071469	0.099042	0.062529	0.09619	0.087399	0.092994	0.061812	0.076182	0.067343	0.082343	0.071712	0.096568	0.087495	0.077749	0.089825	0.098556	0.054663	0.07174	0.073493
0.1498	0.10962	0.149	0.090088	0.084344	0.14207	0.1247	0.11517	0.1475	0.13053	0.091288	0.13105	0.10896	0.12659	0.11345	0.14229	0.10095	0.10534	0.097869	0.10261	0.086929	0.096746	0.069498	0.13393	0.096854	0.13502	0.11383	0.087743	0.092545	0.099899	0.099182	0.071305	0.097008	0.069073	0.099332	0.087883	0.092611	0.059374	0.076608	0.067723	0.07427	0.070212	0.096251	0.084157	0.075281	0.092368	0.10572	0.049263	0.059899	0.072446
0.16877	0.15344	0.13853	0.11618	0.094359	0.13202	0.12088	0.17586	0.2238	0.13686	0.10798	0.10549	0.11199	0.13996	0.12786	0.1076	0.099573	0.10858	0.12669	0.11645	0.099815	0.084969	0.086349	0.083147	0.1125	0.092029	0.13224	0.084067	0.084437	0.1132	0.099743	0.073208	0.098429	0.052273	0.084873	0.080662	0.093515	0.072864	0.07698	0.073592	0.1028	0.076726	0.094827	0.098484	0.091952	0.074744	0.098605	0.06925	0.096201	0.086979
0.16399	0.14054	0.14119	0.10544	0.090418	0.13281	0.12022	0.15789	0.19921	0.13304	0.10193	0.12194	0.11467	0.13632	0.12384	0.11785	0.10365	0.11439	0.11748	0.11268	0.092307	0.091325	0.087541	0.10014	0.10539	0.098758	0.12862	0.078316	0.085384	0.10925	0.09356	0.071744	0.094066	0.058731	0.088713	0.086569	0.096172	0.068751	0.078729	0.069516	0.094498	0.072906	0.095509	0.094235	0.086839	0.084232	0.097612	0.064095	0.083845	0.078316
0.075286	0.053282	0.074761	0.041145	0.04067	0.069524	0.061067	0.054936	0.068626	0.063453	0.043856	0.075167	0.057641	0.06316	0.056448	0.073117	0.053759	0.058897	0.047534	0.05081	0.039694	0.051111	0.039424	0.07049	0.045901	0.064047	0.057889	0.037889	0.045826	0.049008	0.04412	0.034843	0.044666	0.036854	0.049838	0.047458	0.048881	0.029097	0.039994	0.031691	0.036013	0.033164	0.048272	0.041624	0.037016	0.050603	0.050931	0.024431	0.026716	0.031978
[truncated: 93 more columns]

## Sheet: Fig2A_green
1520.9	1995.1	1824.3	1753.9	2201.1	1536.9	2199	2305.4	1726.7	2715.6	2162.7	2069.9	2829	2385.2	2156.2	2981.9	2440.4	1947.4	2486.7	1963.3	1896.7	2294.4	2625.8	1933.7	2927.9	2880.8	2182.4	2536.8	2761.6	1804.8	1767.7	2083.8	1521.1	1272.8	2007.3	1449.3	1747.3	1877.9	1747.3	1909.1	2128.3	1958.4	2023.7	2686.5	1803.4	2437.2	2289.1	1533.6	2605.1	1777.6
5073.3	5893.8	5770.2	5670.8	6463.4	5392.3	6701.4	7093.2	6430.1	8037.8	7037.4	6735.5	7896.5	7246.4	7229.6	8682.3	7737.6	6778.6	7381.5	6283.5	6036.2	6980.7	7877.6	7114.6	8959.1	8854.7	7502.6	8058.4	8266.1	6418	5794.6	5827.8	4682.7	4436.1	5872.1	5147.6	5763.4	5920.5	5707	5941.1	6375.1	6232.6	6586.8	7809.8	6628	7643	7141.5	5734.4	7088.2	5736.3
10516	11122	11588	11677	12229	11973	13287	14155	14498	15324	14451	13582	13789	13838	14969	16265	15781	14790	14233	12836	12258	13559	15245	15784	17180	16896	15725	16185	16094	14217	12077	10471	9158.1	9562.8	11113	11452	12356	12263	11956	11874	12171	12442	13259	14511	14685	15355	14441	12945	12434	11601
17559	18193	19358	19891	20351	21265	22745	23982	24846	25155	24180	22135	21185	22083	24758	26649	26943	25679	23809	21814	20965	22528	25250	26675	27164	26379	25633	26640	27010	24958	20905	17088	15265	16233	18261	20162	21944	21736	20704	19975	19840	20386	21578	23246	24695	25650	24696	22433	19906	19214
23837	24843	26332	27516	28561	30398	32092	32917	33356	33692	32539	29354	27551	28837	33052	36287	37394	35691	32706	30275	29758	31197	34093	35338	34371	32930	32868	35060	36893	35296	30042	24137	21351	22002	24540	28276	31447	31573	29042	27290	26586	27208	28653	30460	32345	34334	34288	31059	26919	25990
27519	28981	29984	31713	34330	36572	37735	37313	37130	37512	36519	33371	31248	32244	37203	41789	43237	41304	37506	35227	35727	36926	38392	38491	36032	34094	34685	38001	41601	41818	37107	29983	25776	25024	27460	32667	37294	37972	33851	30937	29972	30913	32629	33489	34614	37748	39347	36062	31085	29928
28248	29934	29706	31539	36249	38775	37901	36364	36499	36314	35841	34244	32306	32610	36838	42158	43219	41421	37201	35211	36685	38314	37737	36233	33047	31003	31704	35356	40156	42845	40362	33432	27623	25297	26752	32121	37701	38507	33727	30220	29563	31409	33295	32412	31921	35671	38515	36347	31896	30607
27073	28783	27318	28819	35087	37970	34247	32574	33950	32764	32533	33174	31967	31207	33714	39193	39623	37808	33653	31162	32750	35811	34565	31572	28457	26719	26794	29902	35214	39360	39368	34067	27299	24285	24304	28160	33647	34019	29865	27028	27053	29918	31539	29248	27438	31060	33815	33014	30539	29113
25443	27322	25602	26688	33190	35933	30550	29338	31539	29488	28544	31203	31338	29084	30082	35542	36039	33416	29682	25886	26586	31286	31467	27629	24575	23200	22422	24696	30230	34178	35310	32363	26216	23390	22313	23702	27853	27782	24972	23801	24510	27597	28467	25922	24260	26822	28471	28603	28426	27139
24263	26757	26144	27020	32405	34178	29489	28512	29994	27077	24562	28587	30556	27315	27224	32638	34167	30247	26960	22213	21477	26759	29091	25474	21989	20536	19466	21233	26798	29960	30605	29720	25662	23178	21880	21003	23011	22812	21291	21549	22711	24817	24884	23467	23312	23694	24242	25301	26495	26043
23860	27346	28398	29166	32556	33338	30801	30088	29579	25212	21135	25267	29366	27117	25571	30535	33086	28531	25527	21095	18992	23192	26678	24349	20416	18564	17946	19536	24737	27667	27643	28068	26141	23842	22962	20821	20589	20134	19456	20141	21336	21537	21340	22317	23580	21273	21210	23614	25406	26288
24644	28895	30618	30985	32082	32790	32431	33177	30688	24543	19785	22209	28236	28896	25728	29146	31609	27487	24707	21489	18549	20508	23897	23199	19602	17890	17832	19072	23523	26650	27492	28903	27702	25455	24866	22772	20604	19203	18895	19598	20277	18217	18617	22372	23753	19738	19413	22930	25333	27412
27385	31205	31771	31238	30136	31319	33056	36918	33765	26676	22385	22085	28528	32026	28617	29098	30409	26530	24008	22037	18952	18758	21511	21787	19607	19111	19080	19485	22767	26007	29779	32377	30229	27445	26710	25769	22108	19232	18972	20116	20036	16253	17897	23086	23550	19753	19444	22907	25643	28514
32693	34178	32850	31488	28336	29314	33341	41053	39459	33052	30141	27786	31801	36412	34688	31596	31065	25807	23428	22579	19966	18851	20582	20812	20673	21990	21737	21018	22338	25980	33646	37238	33067	28661	27896	28371	23983	20068	19655	21320	21017	17201	19961	24156	23724	21392	21313	23554	25563	28957
40736	38338	36731	35860	31019	30455	35545	46551	48825	44693	43847	40406	39661	43827	43868	37882	34139	26191	23687	24132	22529	21927	21790	21203	22843	25951	26340	24689	23547	28370	38514	41647	35101	28704	28491	29611	25603	22077	21292	22592	23192	21515	24378	25937	25003	23908	23796	24397	25116	28667
52214	46131	47107	48615	43359	40214	43148	56259	63261	62815	64857	59901	54372	57332	56706	48930	40176	29516	26525	28065	28008	28581	25664	23366	25977	31281	34003	32115	29854	35495	44051	44505	35962	28912	29295	29839	26944	25149	23910	24143	26658	28274	29914	28661	27018	26347	25607	24798	24868	27881
69240	61938	67047	71282	67486	61860	60781	74473	84425	88677	94740	87159	78340	79508	74906	65677	52320	38818	34207	35643	37612	39056	32878	27659	30726	39541	46022	45022	44480	48040	49944	46470	36874	31373	31599	30567	28349	28117	26920	26981	31785	36065	35525	31459	28405	28188	26777	24999	25055	27019
93747	88433	96679	101310	99359	93669	91936	103870	113110	121580	132270	122550	111410	110330	99800	89108	74736	56968	47977	47940	52108	53283	43953	35718	39152	52336	63269	64547	66804	63789	55985	49383	39540	36816	36599	33614	30686	30246	29942	31692	38321	43691	40634	32965	28344	29740	28476	25882	25586	27134
124170	121940	130950	132890	130430	129360	133910	141120	146130	156030	169810	161040	148260	144870	129760	118630	106180	83154	66916	65149	70820	69873	58712	49981	53175	69354	85418	90467	92545	79294	62319	54209	44124	43769	44680	40472	35751	33469	34059	37705	44736	50306	45095	33256	28145	32132	31822	27944	26795	30121
154340	153120	160830	159370	153650	160750	175370	176110	174550	181740	194450	190980	179190	173450	159020	149220	136770	110470	88203	85184	90191	85745	75873	70527	71978	88027	110270	120420	117640	92987	69368	59929	48976	50009	55248	51880	45535	41566	41613	44001	49270	55829	49663	34710	30784	36551	37168	31592	29930	37710
176350	173390	178580	176090	167610	181010	202070	197330	187880	189210	196430	200760	194810	186900	179510	171620	154220	129080	107840	103420	104690	97916	93023	93051	91876	105700	133950	149280	139950	105650	77083	64805	52605	54754	67135	67151	60175	56030	53988	50424	51932	61430	56057	40276	38124	43112	44194	38190	37144	50209
184570	179530	181960	181730	174440	187310	206780	198980	181920	177140	177540	187450	191080	183300	185150	178000	154110	133690	121200	115210	111050	105530	107330	111510	109480	121840	152340	169890	156700	117490	84175	67847	55183	59040	78754	83676	76822	73671	69691	57965	55008	68635	65476	50589	48586	50484	52266	49301	50503	66563
177630	172190	172980	177240	174930	180860	192970	183530	161710	153660	149370	158730	170990	168200	175540	168120	142640	127570	124760	119180	111340	109400	116620	122870	124300	137430	162660	176310	163500	126060	88702	68565	57386	63741	87978	97499	91008	89039	84931	67349	60887	77231	76625	62831	58219	56842	60649	64075	69372	84977
158060	153490	154450	163910	166970	164360	168890	158500	136560	129120	122850	126490	142180	148190	155840	148760	129100	118260	118820	117610	110220	109830	119740	128220	137320	151980	164020	167670	157950	128100	89675	66573	58542	67701	92737	104900	99007	98221	95695	77292	69282	84465	85577	72563	64217	61336	68282	77813	88147	102300
131090	127590	129430	142760	148520	140000	140390	131340	113300	108370	101130	98771	112490	126360	133080	127470	117560	110320	108190	113390	109570	106280	116440	129510	147400	161590	156760	148460	142730	122590	87302	62326	57261	68632	92155	104150	99213	99770	99092	84591	76982	87039	88382	76973	66936	64455	73311	84130	98345	113450
102910	100810	102400	115820	121010	110500	110060	106120	94001	90384	82231	77102	86692	104130	112250	108140	106330	103040	98225	107400	107270	99149	107620	126640	150320	160580	141810	124920	123290	111030	81374	57008	53630	65815	86913	96343	92472	93786	93959	86181	80419	83962	84418	76564	68354	66739	73520	79683	95009	113860
78461	78314	78164	87045	89922	80516	80730	83664	77618	73221	64974	59810	66214	83902	94803	91526	93014	93716	90015	98682	100750	90600	95848	118200	141800	145780	121090	101770	103700	95757	70925	50860	49229	61020	78632	84678	81573	81812	81646	81005	78058	77076	76867	73654	69183	67437	68129	67267	81179	103680
59726	61157	59168	61342	61974	55270	56365	63758	62403	57022	50308	46061	50896	67610	79652	77111	77714	80985	80375	86136	89603	82513	84217	103940	121510	119800	98217	81922	85822	79009	56577	42973	44901	56373	69223	72375	69446	66938	65978	70211	70513	68764	69135	69363	68003	65027	59083	53690	65128	88198
45852	47721	45082	42296	41417	37531	39461	46787	47638	42974	38994	36238	40226	54588	65182	63762	61974	65555	66613	70018	75000	74228	74088	85955	94293	89981	77486	66971	70541	63069	41958	33554	39976	52058	60235	60971	57354	52455	51205	56324	59430	59689	61272	62709	62969	58990	49688	44018	53166	73187
34966	36645	34630	30514	28509	26637	29140	33536	34337	31678	30566	29940	33051	42990	50958	50426	47115	49549	50186	52440	58714	63677	64244	67522	67619	63994	61346	56467	57886	49803	31107	24928	33985	46748	52021	50406	45366	40250	39526	42331	46838	49171	51141	52806	53880	50452	41801	38210	45655	60434
26074	27644	26931	24015	21107	20164	22549	24319	24282	23294	24337	25486	27438	32376	37934	37439	34278	35567	35319	36641	43147	50562	52860	51328	47308	45721	49259	47914	46824	39617	24930	19280	27872	39783	43772	40411	34306	30795	30822	30732	34863	37347	38662	41012	42564	41081	34973	33334	39367	48427
19350	20756	21427	20158	17062	16021	17520	18619	18283	18061	20106	21536	21963	23678	27346	26530	24615	25518	25068	25180	30713	37207	40049	38392	34647	34528	39326	39020	36404	31581	21355	16577	23023	32140	35010	31419	25886	24086	24347	22720	25132	26152	26997	30124	31636	32044	28262	27721	32102	36147
15087	15938	17604	17340	15004	13313	13594	15279	15518	15768	17708	18142	16931	17525	19739	19084	18570	19744	19443	18558	22423	26253	28055	28384	27059	27433	30596	29789	26989	24848	18425	15434	19907	25435	26733	24211	20764	19923	19917	18097	18303	17930	19203	22029	23037	24129	21936	22064	24414	24839
12962	13007	15004	15148	13899	11884	11120	13063	14337	15171	16499	15931	13613	13732	14914	14820	15402	17063	16650	15476	17539	18645	19129	20677	21314	21920	23496	21973	19772	19467	15951	14885	17983	20537	20498	19100	17742	17648	17528	15901	14226	13535	15341	16824	17352	18047	17024	17547	17975	16470
12280	11492	13175	13457	12926	11438	10119	11366	13365	14639	15605	14873	12384	11845	12237	12327	13781	15696	15007	14137	14691	13985	13765	14989	16070	17237	18591	16967	15398	15728	14348	14539	16411	17163	16658	15722	15314	16291	16596	14987	12315	11971	13455	13681	13989	14043	13924	14411	13625	11713
12338	10724	11673	11940	11754	11301	10058	10299	12079	13394	14540	14194	12196	11299	10861	10462	12622	14400	13628	13205	12938	11633	11008	11213	11805	13697	15629	14638	13359	13301	13246	13988	14717	14469	14114	13427	13120	15081	15979	14253	11651	11517	12021	11739	11866	11556	12072	12261	11078	9698.7
12427	10145	10292	10459	10524	10959	10294	9980.5	10769	11824	13360	13169	11748	11266	10068	9002.7	11410	12932	12175	12023	11837	10869	9756.2	9049.2	9184.8	11407	13787	13740	12467	11436	11827	12962	13056	11974	11727	11706	11519	13689	14660	12897	11156	10946	10666	10376	10182	9707.1	10649	10741	9656	9021.2
11927	9453.3	9167	9352.3	9540.5	10389	10382	10032	9908.3	10610	12258	11701	10632	10964	9545	8187.6	10149	11525	10648	10548	11082	10725	9255.6	7986	8044.6	10025	12403	12985	11673	9728.3	9953	11704	11877	10008	9495.4	10338	10587	12085	12376	10785	10130	9925.1	9456.1	9270.1	8748.3	8049.4	9192.2	9628.1	8810.8	8590.4
10683	8602.3	8498.6	8912.6	8957.3	9711.7	10081	9898.6	9517.4	9932	11281	10245	9340.6	10184	9172.6	7978	9070.2	10221	9307.4	9198.4	10388	10358	8872.7	7506.9	7727.2	9332.4	11295	11789	10546	8320.9	8324.7	10662	11252	9150.4	8219.8	9379.9	10008	10365	9682.4	8512.8	8655.1	8726.7	8443.9	8329	7683.4	6707	7726.3	8738.8	8206.9	7901.1
9135.3	7807.8	8261.6	8834.2	8594.1	8893.9	9355.6	9374.1	9240	9550.3	10423	9293.5	8594.2	9320.5	8731.5	7901.9	8279.7	8953	8422.2	8463.1	9658.7	9521.3	8189.8	7256.9	7831.1	9365.7	10515	10281	9257.8	7452.5	7545	9914.8	10704	9308.7	8290.3	8981.2	9498.2	8700.2	7414.5	6868.3	7331.5	7747	7659.1	7495.8	6991.7	5947.2	6620.5	8001.6	7693	6998.3
7945.7	7369.8	8224.1	8546.6	8069.9	7954.7	8450.4	8694.4	8903.6	9263.1	9679	8953.6	8737.8	8846.4	8072	7535.8	7677.2	7882	7972.8	8405	9025	8519	7341.9	7122.3	8326.3	9987.8	10031	8902.9	8249.8	7104.3	7378.5	9113.2	9726.8	9616.7	9078.4	9042.7	8911.3	7288.5	6045.4	6152.8	6616	7194.3	7084.3	6735.7	6521.7	5797.9	6201.5	7473.5	7271.8	6273.7
7480.7	7371.7	8180.6	7907.8	7240.1	7116.9	7793.4	8266.5	8639.9	8986	8972.6	8940.4	9488.8	8824.7	7369.1	6920.9	7181.4	7228.8	7701.3	8586.9	8602.2	7735.9	6771.2	7152.4	9086.7	10696	9721.1	8096.9	7883.6	7092.6	7135.1	7945.5	8306.2	9297.6	9535.6	9097.2	8167	6260.4	5505.5	6049.6	6489.2	7023.8	6639.5	6138.7	6149.5	5971.2	6320.9	7149.3	6997	6102.9
7612.4	7611.1	8082.4	7241.8	6360.3	6578	7625.8	8250.4	8483.8	8606.8	8258.6	8922.2	10114	8896.2	6916.5	6404.3	6820.5	6936.7	7424.3	8531	8284	7233.9	6602.9	7331.3	9637.9	10930	9522.6	8090.6	8166.4	7268.2	6570.9	6589.8	6881.3	8355.2	9165.9	8719	7325.1	5613.8	5413.2	6057.7	6663.7	7039.7	6258.5	5787.2	5820.2	6032.2	6410	6847.6	6870.3	6526.1
7949.3	7790.1	7921.1	6816.2	5719.2	6301.2	7714.8	8297.3	8182.9	8063.7	7685.8	8786.6	9935.4	8612.3	6753.5	6170.7	6551.1	6755.3	7109.8	8106.5	7859.5	6794.6	6549.1	7463.5	9506.5	10457	9372.4	8643	8701.1	7470.2	6041.7	5612.6	5922.1	7334.1	8268.6	7955.3	6589	5260.9	5335.1	5886.1	6889.1	7057.1	5914.9	5571	5491.2	5691.9	6050	6411.4	6849.8	7198
8166.1	7695.5	7577.6	6584.9	5354.5	6121.6	7557.5	7819.4	7495.1	7518.2	7458.4	8522	8795.1	7760	6650.1	6078.5	6207.6	6483.8	6679.9	7437.7	7260.8	6320.2	6401.9	7351.6	8690.7	9466.3	9090.7	9116.1	8987.3	7412.4	5803.3	5391.2	5607.3	6655.9	7392.2	7165.2	6111.3	5144.8	5026.1	5507.7	7015.7	7028.6	5652	5373.8	5189.4	5025.4	5364	5993.1	6923.8	7613.7
8150.3	7333.6	7005.5	6483	5323.4	6036.7	6999.4	6691.7	6590.2	7317.1	7653.2	8069.9	7183.6	6556.9	6448	6000.5	5809.9	6110.7	6092.5	6747.8	6697.7	6104.9	6399.7	7101.4	7716.2	8381.3	8571.2	9111.3	8852.5	6913.3	5660.9	5803.3	5894.1	6411.9	6835.9	6612.8	5961.7	5370.4	4736.2	5162.3	7036.8	7117.8	5734.6	5434.2	5150.9	4470.5	4875.5	6025.8	7163.1	7500.5
8114.1	7097.5	6640.7	6821	6035.2	6425.2	6629	5691.5	6175.2	7857.8	8359.6	7621.9	6030.5	5687.2	6411.5	6217.3	5844	5990.5	5779.5	6501.1	6683.4	6679	7092.7	7255.1	7350.5	7710.2	8163.1	9008.5	8649.6	6351.8	5571.5	6602.4	6792.2	6698.4	6737.4	6509.5	6371.1	6273.9	5253.8	5431.2	7297	7735	6688.3	6328.6	5828.7	4675.3	5211.3	6909.1	7776.2	7186.3
8660.3	7691.3	7315.2	8161	7932.9	7830.3	7340.7	6039.3	7102.6	9442.8	9770.3	7862.7	6183.8	5961.4	7141.7	7255.8	6955.9	6766.2	6588.6	7357.9	7795.5	8359.8	8846.9	8483.2	8226.7	8038.6	8596.5	9609.8	9051.2	6602.3	6121.3	7835.8	8353.6	7782.4	7358.6	7217.1	7702.6	8190.4	7297.9	6982.7	8439.5	9348.2	8888.5	8417.6	7567.9	6183.1	6828.2	8741.6	9079.8	7526.2
10258	9487.3	9356.8	10530	10696	10197	9283.3	8157	9495.5	11894	11779	9284	7706.4	7575.8	8860.2	9198.3	9127.7	8637	8789.2	9493.1	10022	10766	11273	10817	10357	9696.6	10197	11141	10420	8144.1	7806.2	9541.9	10290	9627.9	8851.3	8861.7	9852.6	10863	10595	9839.5	10704	11872	11867	11176	10023	8837.1	9525.9	11169	11143	9115.8
12309	11783	11802	12812	12978	12357	11313	10811	12162	14154	13560	11168	9567	9617.9	10761	11239	11265	10698	11274	11952	12319	12716	13116	13129	12761	12023	12161	12711	12137	10275	9976.4	11136	11778	11384	10622	10708	11825	13122	13608	12868	13219	14155	14126	13172	11950	11373	12108	13300	13274	11397
13212	12998	12904	13406	13330	12753	11817	11926	13246	14725	13942	11902	10311	10588	11480	12132	11957	11483	12284	13121	13221	12951	13080	13809	13871	13355	12948	12935	12806	11537	11109	11560	11892	11796	11373	11434	12314	13556	14501	14330	14390	14564	14087	13068	11991	12107	13029	13995	14135	12817
11875	11981	11638	11725	11522	10911	10235	10544	11776	12927	12397	10602	9285.3	9688.5	10392	11194	10741	10343	11059	12115	12123	11245	11022	12232	12732	12395	11646	11202	11531	11014	10299	10265	10342	10335	10250	10320	10851	11746	12659	13263	13295	12484	11521	10825	9934.7	10453	11722	12674	12817	12195
8906.3	9079.3	8614.5	8761.5	8728.2	7958.4	7576.5	7701.9	8542.4	9615.1	9576.8	8012.6	7144.5	7549.4	8182.9	8860.9	8417.5	8041.7	8466.8	9581.5	9759	8633.5	8142.2	9335.1	9833.2	9516.7	8863.5	8291.3	8878	9063.7	8134	7862.6	7763.1	7711.4	7793.6	7955.8	8237.1	8701.3	9257	10324	10563	9062.5	7901	7740.4	6991.2	7555.8	9084.9	9895.9	9824.4	9847.9
5917.3	5778.7	5437.6	6037.8	6355.8	5518.4	5349.8	5196.7	5357	6410.2	6751.6	5587.1	5098	5518.9	6045.8	6268.7	6151.9	5889	5984.2	6958.3	7379.7	6390.4	5841	6585.3	6620.8	6321.8	6091.5	5643	6257.1	6804.4	5973.1	5569.5	5245.5	5167.1	5369.1	5607.1	5791.1	5970.5	6186.6	7161.1	7690.2	6149	5091.1	5253.5	4674.5	5119	6498.7	6923	6704.6	7173.3
3982.8	3401.9	3341.9	4348.2	4935.8	4318.5	4229.5	3918.2	3556.8	4382.7	4805.4	4116.5	3837.1	4349.7	4621	4346.7	4555.6	4557	4405	5143.9	5671.7	5014.4	4590	4742.4	4287	4102.4	4349.6	4114.5	4541.3	5114.3	4674.5	4151	3552.8	3465.2	3827.7	4093.8	4307.7	4425.4	4481.4	5004.1	5694.5	4657.3	3831.8	3916	3573.9	3869	4662.3	4706.5	4696.6	5281
3126.8	2316.3	2502.8	3584.6	4196	3995.2	3899.6	3573.8	3191	3584.1	3844.3	3473.7	3278.8	3825.4	3841.9	3331.6	3643.8	3874.2	3620.9	4099.2	4583.2	4262.6	4013.7	3758.1	3142.9	3085.2	3614.6	3554.6	3636.5	4166.9	4161.1	3549.9	2783.6	2637.1	3072.8	3408	3737.7	3908.9	3885.7	3978.4	4600.9	4190.2	3599	3457.6	3294.8	3398.7	3491.5	3422.9	3918.1	4295.7
2911.1	2147.8	2406.4	3309.9	3753.5	3901.2	3817.2	3512.6	3421	3499.5	3541.6	3241.9	3067.8	3494.7	3442.2	2990.4	3263.7	3490.4	3251.3	3487.7	3870.9	3784.5	3664.7	3358.6	2879.1	2851	3359.8	3381.5	3143.2	3685.1	3939.6	3359.1	2635.6	2382.4	2696.4	3138	3607.5	3797.5	3672.9	3570.8	3986.2	3960.8	3588.7	3410.8	3258.7	3113.8	2748	2818.1	3755.2	3800.6
2972.5	2369.5	2547	3191.7	3450	3752.5	3737.7	3364.7	3464.9	3589.4	3532.2	3178.3	3011.2	3275.2	3289.9	3037.6	3287.2	3346.3	3130.3	3194.9	3457.4	3435.1	3370.2	3295.4	3038.7	2943.5	3221.7	3226.5	2897.5	3393.5	3710.1	3313.8	2786.8	2434.3	2505.1	2948.7	3523.6	3666.9	3451.1	3339.6	3570.6	3631.6	3464.6	3480.6	3250.7	2849.6	2383.9	2651.6	3663.8	3483.8
3066.8	2637.6	2725.6	3113.6	3272.6	3612.5	3640.1	3089.3	3146.2	3528.2	3525.6	3199.5	3079.7	3258.8	3307.4	3246.7	3531.4	3487.9	3244.3	3186.7	3298.7	3165.6	3070.7	3283.1	3243.4	3076.7	3088.4	3019.8	2852	3193	3470.4	3319.3	3006.6	2622.8	2451.8	2725.6	3338.2	3468.1	3209.4	3118.6	3268.6	3297.7	3299.9	3555.8	3316.7	2708.2	2394.5	2776.9	3505.1	3265.9
3008.7	2811.1	2919.4	3121.3	3249.4	3585.5	3518.5	2778.9	2719.3	3254	3362.4	3249.6	3245	3352.4	3325.2	3381.6	3740.6	3756.6	3475.1	3276.9	3221.2	2911.8	2733.5	3102.9	3271.6	3115.2	2904.2	2785.2	2852.4	3048.9	3267.8	3285.1	3122.2	2808.7	2465.1	2509.5	3075.1	3297.3	3013.6	2875.4	3019	3072.1	3199.6	3611.3	3450.9	2724.6	2638.1	3048.8	3381.3	3144
2742.3	2855.1	3094.2	3246.2	3368.9	3630.4	3335.8	2495.8	2406.7	2889.6	3072.6	3276.2	3409.4	3345	3147.1	3264.6	3726	3865	3577.7	3250.2	3046.1	2643	2425.2	2768.7	3097.3	3025.5	2647.2	2543.8	2740	2898	3053.6	3104.6	3038.8	2855.6	2464.2	2369.1	2824.9	3173.5	2874.8	2624	2755.3	2908.9	3128.4	3610.5	3502.5	2792.6	2885.4	3308	3366.6	3117.8
2397.6	2785.7	3174.6	3360.1	3493.3	3594.1	3067.3	2243.2	2207.8	2567.7	2781.9	3241.5	3440.5	3134.4	2731.9	2916.3	3482.2	3685	3409.6	3071.9	2772.6	2417.7	2256.7	2458.6	2834.7	2829.8	2394.9	2330.5	2531.6	2716.8	2784.4	2765.2	2776.3	2684	2399.4	2294.5	2659	3044.1	2774.7	2412.6	2458.7	2717.8	2998.1	3471	3319.2	2765.2	2981	3429.6	3385.6	3163.7
2201	2661.9	3103.8	3281.2	3429.9	3382.8	2756.4	2038.9	2040.4	2324.5	2557.2	3110.2	3257.9	2763.3	2241.7	2518.2	3144.5	3335.3	3074.2	2856.1	2550.1	2321	2246.1	2316.1	2615.6	2591.4	2240.5	2183.5	2367.5	2574.6	2527.4	2400.6	2445.1	2358.5	2263.7	2220.8	2573.8	2893.7	2687.8	2277.5	2168.7	2485.3	2800.5	3143.5	2914.5	2581.6	2932.5	3371.6	3294.3	3203.8
2281.6	2544.4	2885.7	2998.2	3141.5	3073.3	2519.9	1936.7	1893	2133.4	2393.3	2871.6	2912.3	2356.8	1893.4	2237.2	2852.5	3004.8	2773.6	2687.5	2501.5	2360.5	2317.6	2349.2	2497	2399.1	2174.4	2110.1	2321.6	2531	2381.8	2183.3	2178.2	2074.9	2121.4	2136.8	2520.5	2763.2	2593.4	2204.9	1954.5	2261.1	2599.4	2702.3	2471	2330.2	2847	3202.4	3060.5	3158.7
2523.6	2435.9	2591.1	2681.5	2794.3	2810.7	2432.3	1949.5	1812.2	1972.9	2271.5	2590.3	2563.3	2073.8	1786.7	2123.4	2670.5	2764.5	2576.4	2543.6	2589.5	2457.4	2391.8	2445.2	2438.2	2300.5	2125.9	2077.8	2332.1	2536	2350.1	2148.6	2050.5	2001.2	2074.6	2095.9	2470.3	2677.6	2490.9	2157.8	1856.8	2090.8	2423.7	2308.3	2177.8	2175.1	2798.5	3058	2830.6	3035
2642.4	2296	2328.9	2477	2547.7	2630.7	2420.6	2019	1818.1	1844.9	2163.5	2371.2	2348.5	2006.7	1861.5	2131.2	2589.8	2563.4	2394.9	2371.9	2635.9	2522.1	2425.5	2467.9	2360.4	2257.5	2066.8	2040.6	2304.4	2496.8	2347	2176.5	2040.9	2128	2153.9	2114.1	2412.3	2605.4	2394	2115.9	1838.5	1979.9	2244.9	2078.6	2087.3	2200.5	2781.3	3029.9	2781.5	2902.1
2471.7	2114.8	2177.9	2375.3	2385.5	2450.5	2355.2	2083.2	1867.9	1762	2043.8	2254.2	2278.2	2083.4	1965.9	2178.1	2549	2336.8	2140.9	2173.5	2494.2	2504.7	2412.5	2387.3	2257	2201.7	2009.2	1984.7	2227.5	2399	2304.9	2164.7	2086.2	2298.7	2277.8	2137.5	2323.5	2496.6	2319.1	2071.8	1819.2	1896.4	2059.7	2016.7	2133.7	2339.2	2764.6	3087.4	2921.4	2793.9
2157.5	1938.4	2128.1	2290.9	2207.7	2206.3	2211.6	2123.7	1896.9	1729.4	1940.7	2199.5	2264.1	2125.5	1963.2	2199.7	2467.1	2064.2	1829	1980.9	2207.2	2398.9	2380	2303.6	2214.5	2121.7	1958.4	1950.1	2176.1	2308.5	2228.5	2137.7	2153.2	2375.8	2332.8	2120.9	2198.9	2348.1	2281.7	2019.1	1764.9	1804.6	1921.9	2062.2	2233.5	2447.1	2723.3	3113.6	3073.5	2681.2
1985.4	1827.6	2102.5	2193.5	2002.9	1929.7	2061.2	2140.9	1885.5	1736.6	1923.4	2176.3	2231	2021.9	1821.9	2181.1	2308.2	1771.9	1553	1810.3	1944	2239.3	2353.6	2308.2	2280.2	2067.6	1933.7	1991.6	2215.3	2277.3	2163.8	2148	2229.9	2351	2267.5	2072.1	2086.3	2220.3	2285.1	1972.3	1713.5	1720.6	1881.9	2168.8	2332.6	2433.2	2616	3006.1	3054	2529.5
2031.5	1799	2042.4	2119.6	1850	1706	1951.8	2128.5	1864	1765.4	2012.2	2189.3	2169.3	1818.6	1623.5	2128.6	2119.2	1549.1	1407.7	1679.9	1796.3	2077	2312.6	2355.8	2350.4	2073.5	1985.7	2111.2	2313.6	2286.6	2139.9	2168.2	2288.6	2303	2118.2	2011.9	2038.5	2182.5	2311.5	1970.1	1723.4	1712.8	1937.7	2311.7	2397.4	2308.8	2399.6	2746.9	2833.5	2351.3
2105.1	1800.7	1954.5	2092	1796.2	1603.2	1883.3	2085.6	1851.6	1805.5	2141.5	2219.9	2091.4	1641.1	1474.1	2028.9	1988.5	1509.7	1421.2	1617.6	1719.5	1933.9	2203.4	2308.1	2261.5	2092.7	2122.8	2241.4	2356.2	2269	2133.7	2146.8	2307.9	2287.6	1971.6	1945.2	2055.9	2248.5	2340	2030	1814.8	1812.7	2041	2444.4	2408.7	2123.3	2095.4	2402.2	2523.2	2198.1
2044.3	1765.8	1875.4	2074.3	1809.9	1622.4	1853.8	2029.2	1837.6	1861.9	2224.7	2219.6	1989.9	1563.5	1422	1882.5	1971.1	1666.8	1532.7	1608.9	1655.5	1805.9	2008.3	2088.6	1977.9	2032.4	2252.4	2300.5	2260	2170.1	2087	2091.2	2301	2287.7	1899	1884.4	2110.1	2374	2367.1	2117.5	1944.5	1953.5	2127.6	2498.5	2352.6	1897.1	1802.3	2075.4	2248	2108.7
1916	1704.9	1819.4	2010.3	1827	1688.5	1847	1979.2	1837.2	1945.1	2229	2159.6	1862.6	1569	1460.9	1760.4	2052.4	1888.5	1638.9	1599	1609.6	1703	1782.6	1774.5	1636.7	1862.7	2261.1	2259.6	2068	1992.6	1973	2036	2278.2	2250.8	1905.6	1856.6	2184.2	2498.7	2395	2179.6	2033.5	2043.4	2168.8	2447.5	2214.8	1657.3	1613.8	1844.2	2061.1	2072.4
1873.6	1693.4	1775.9	1889	1794.7	1700.6	1810.8	1942	1896.4	2045	2171.1	2037.4	1740.4	1608.8	1563.8	1754.1	2165.1	2025.6	1668.1	1571.7	1599.5	1642.4	1611.6	1533.2	1415.8	1676	2147.8	2155.8	1894.8	1792.9	1840.6	1982.8	2208.3	2146.5	1938.4	1872.7	2252.9	2569.9	2400.4	2180.8	2042.8	2076.9	2210.3	2351.4	2021.2	1491.2	1534	1713.2	1946.9	2050.5
1951	1751.3	1726.6	1752.1	1697.6	1611.7	1710.8	1909.8	2006.4	2118.8	2067.6	1865.2	1660.9	1649.8	1682.5	1860	2236.1	2029.5	1619	1557.2	1606.9	1606.5	1531.8	1464.4	1394.6	1607.6	2026.7	2045.8	1789.9	1636.4	1761.4	1914.1	2059.1	1988.3	1940.5	1909	2267.7	2546.2	2337.2	2107.7	2014.6	2132.5	2331.6	2309.6	1875.8	1482	1493	1617.3	1854.7	2012.7
2070.6	1797.9	1648.8	1644.1	1579.8	1464.8	1582.4	1864.2	2070.4	2121.2	1929.2	1693.6	1633.9	1668.5	1751	1973.8	2223.1	1926.1	1545.5	1561.5	1591.8	1550.5	1506.7	1520.3	1529.7	1701.8	1992.2	1958.9	1715.5	1557.2	1731.3	1822.5	1864.4	1824.7	1894.4	1926.1	2200.3	2417.1	2183.7	1981.9	2017.3	2272.6	2545.5	2358.1	1883.4	1604.7	1438.4	1485.2	1733.8	1933.1
2149.6	1753.2	1531.9	1576.8	1509.7	1351	1489.6	1778.2	1995.9	2039.9	1801.4	1601.5	1638.2	1644.2	1732.4	2006.6	2118.2	1754.6	1500.2	1549.1	1516.6	1448.5	1477.9	1588.9	1714	1880.3	2026.8	1905.2	1662.4	1554.8	1671.4	1706.4	1712.1	1717.7	1821.1	1893.8	2081	2217.1	1976	1859.3	2068.9	2476	2753.6	2424.1	2015	1755.6	1384.5	1312.4	1569.5	1792
2130	1631.8	1417.9	1549	1499.8	1324.9	1454.9	1639.5	1784.3	1889.4	1748.4	1619	1632	1572.5	1649.5	1956.5	1942.5	1563.1	1476.7	1486.7	1369.8	1314.1	1426.3	1613.9	1846.6	2034	2065.2	1907.5	1700.8	1617.2	1548.4	1578.4	1660.1	1709.6	1752.6	1806.5	1963.8	2002.6	1777.9	1773.2	2132	2657.5	2827.8	2400.5	2110.8	1859.8	1374.7	1167	1400.4	1622.3
1983.3	1518.1	1392.6	1569.2	1497.3	1359.9	1455.1	1480	1518.4	1698.3	1769.6	1679.9	1573.9	1465.4	1549.3	1869.6	1754.8	1403.2	1422.7	1367	1196.9	1197.7	1381.5	1609.3	1881.4	2112.2	2099.3	1985.6	1868.3	1731	1440.5	1484.8	1690.3	1786.6	1712	1697.2	1868.8	1814.6	1627.2	1697.8	2158	2732.8	2737.9	2258.6	2041.9	1889.1	1423.6	1120.4	1295.4	1517.5
1747.7	1481.6	1501.6	1635.6	1466.7	1393.7	1466.6	1362.8	1298.5	1514.5	1778.4	1678.7	1461	1344.4	1458.5	1787.4	1629.8	1307.4	1325.1	1224.2	1090.6	1167.6	1388.5	1601	1834.2	2121.2	2163.5	2111.9	2079.7	1865	1438.6	1463.3	1742.8	1880.5	1702.4	1622.3	1777.9	1666.2	1521.3	1605.6	2112	2662.8	2576.5	2072.9	1827.2	1822.7	1506.4	1181.1	1302.3	1538.6
1523.7	1523	1687.5	1716.4	1440.4	1407	1487.7	1329.9	1191.8	1389.4	1695	1565.5	1334.8	1246.9	1390.2	1733.4	1593.2	1284.5	1243.2	1137.7	1123.3	1258.9	1462	1597.5	1739.8	2073.3	2242.7	2223.9	2211.8	1961.6	1518.1	1477.3	1765.7	1917.3	1699	1599.4	1670.5	1546.6	1434.8	1515.6	1980.3	2457.6	2438.6	1934.9	1589.7	1680	1589.7	1303.4	1404.6	1637.6
1393.8	1582.5	1832.6	1770.2	1472	1432.7	1516.1	1368.3	1203	1336.1	1528.7	1379.1	1231.6	1211	1363.3	1700	1594.2	1314.2	1220.7	1161.3	1281.2	1424.9	1561.9	1587.7	1610	1961	2268.9	2287.7	2232.4	1973	1563.1	1448.8	1733.5	1865.2	1657.8	1570.7	1543.9	1431.1	1338.2	1443.4	1781	2169.5	2314.3	1865.1	1446.2	1559.6	1663.2	1445.8	1528.8	1714.3
1357.4	1605.3	1858.8	1774.3	1563.4	1492.4	1525	1425.7	1277.8	1321.2	1352.2	1195.2	1155.3	1232.3	1377.1	1647.9	1566.7	1340.1	1207.8	1244.9	1459.1	1559.4	1617.8	1544.5	1445.7	1781.4	2216.6	2313.1	2193.9	1903.9	1505.9	1365.6	1653.8	1741.7	1548.7	1466	1410.1	1305.6	1216.3	1355.3	1563.6	1880.6	2139.5	1814.7	1440.9	1563.5	1744.8	1595.2	1610.1	1724.6
1354	1590.4	1775.6	1724	1649.3	1547.2	1481	1452.7	1346.7	1298.7	1222.3	1061.8	1105.3	1260.6	1384.9	1550.6	1503.3	1312.8	1127	1279.4	1528.7	1579.6	1584.3	1449.5	1276.4	1579.4	2132.8	2302.8	2137.6	1799.2	1396.6	1300.8	1565.5	1594.6	1390.4	1295.5	1291.1	1192.4	1086.5	1219.6	1379.6	1659.1	1916.8	1741	1531.7	1685.8	1844.4	1733.6	1643.7	1685.3
1333.9	1562.4	1646.1	1621.3	1649.5	1526.5	1388.2	1437.4	1371.3	1246.3	1147.1	994.64	1089.6	1252.8	1332.5	1430.2	1446.4	1247.2	994.05	1213.1	1439.7	1482.4	1468.6	1321.7	1153	1440.5	2047.4	2222.4	2056.3	1696.6	1330.2	1311.8	1504.4	1476.9	1249.5	1142.2	1211.9	1130.3	984.94	1067	1247.4	1511.9	1720.9	1659.7	1622.7	1820.5	1921.6	1807.7	1649.4	1605.6
1296.7	1518.5	1516.9	1479.2	1542	1407.4	1296.7	1402.9	1355.1	1185.6	1113.7	1001.5	1096.2	1204.4	1221.1	1330.4	1419.5	1200.4	913.34	1086.5	1261.6	1324.9	1311.2	1201.5	1100.3	1404.5	1913.2	2034.8	1925.5	1611.3	1341.7	1373.6	1471.7	1414.8	1190.9	1071.1	1178.7	1124.9	937.96	964.73	1148.6	1399.5	1598.9	1607.8	1636.7	1860	1901.9	1766.1	1615.8	1477.1
1273.4	1433.2	1386.5	1330.6	1382.1	1256.2	1250.6	1375	1327.2	1170.5	1121.2	1061.6	1092.3	1127.3	1106.9	1270.4	1396.2	1196.1	948.03	982.04	1113.2	1167.6	1156.5	1112.9	1097.9	1405.5	1683.6	1754	1739.7	1547.3	1386.9	1420.9	1444.7	1383.6	1211.6	1080.8	1171.8	1139.4	953.91	947.7	1061.5	1287.4	1516.8	1570.8	1567.8	1765.6	1752	1626.1	1528.2	1334.7
1287.6	1302.6	1238.8	1216	1243.3	1164.2	1241.8	1358.7	1317.2	1227.5	1165.9	1108.6	1064.4	1036.8	1040.5	1244.6	1345	1204.1	1048.3	966.82	1058	1047.6	1042.3	1058.8	1110.1	1345.1	1406.6	1458.3	1530.4	1494.4	1402.7	1414.9	1401.3	1331.3	1236.3	1134	1171.3	1147.5	1029.4	997.26	990.17	1161.9	1406.1	1486.7	1457.3	1579.4	1528.5	1474.9	1431.4	1266.5
1328.7	1159.1	1091.1	1157	1153.3	1143.3	1230.6	1338.9	1329.6	1308.5	1211	1096.4	1031.2	967.1	1028.2	1244.4	1279.5	1188.6	1125	1048.7	1081.3	992.42	993.46	1037.1	1117.8	1215.9	1187.7	1242.5	1358.9	1431.4	1360.6	1356.1	1329.8	1237.6	1208.4	1198.4	1179.1	1165.5	1148.8	1082.7	956.94	1026.1	1242	1333.8	1341.4	1395.7	1342.8	1393.4	1398.6	1332
1353.3	1053.6	997.94	1145.2	1095.3	1123.7	1195.4	1290.6	1335.7	1333.6	1206.4	1063.6	1019.4	954.86	1046	1259.4	1241	1152.8	1147.6	1160	1143.3	1023.5	1009.9	1043.3	1118.6	1099.5	1078.2	1144.3	1271.1	1356.9	1278.6	1263.3	1237.5	1144	1165.5	1256.3	1204.4	1214.1	1286.8	1200.1	977.87	915.11	1075.3	1175	1242.4	1293.4	1273.3	1392.2	1434.6	1488.4
1326.1	1029.2	1009.6	1166	1049.8	1055	1139.8	1199.6	1296.6	1275.5	1151.4	1080	1044.5	987.32	1066	1263.9	1237.2	1129.8	1136.9	1210.5	1214.3	1128.9	1063.3	1065.4	1116.2	1056.6	1047.8	1124.8	1258	1302.8	1203.7	1158.5	1152.2	1111	1181.3	1299.4	1238.1	1269.7	1415.3	1347.7	1046.8	877.27	988.37	1095.9	1188.1	1276	1305.7	1421.8	1467.2	1618.1
1268.4	1096.1	1126.6	1220.7	1017.9	960.89	1073	1087.7	1203.1	1182.1	1106.1	1149.3	1096.4	1004.3	1061.8	1221.2	1225.9	1133.6	1101.7	1171.8	1271.9	1252.5	1121.7	1093.5	1122.4	1078.1	1050.4	1132.5	1276.4	1294.9	1174.9	1068	1096.6	1146.6	1255.9	1324.4	1255.8	1284.3	1501.1	1477.1	1125.9	905.89	1008.4	1120.3	1195	1288	1357.4	1432.9	1445.4	1624.4
1243.8	1216.2	1282.8	1308.3	1019.4	893.53	1011.1	1003.9	1096.9	1125.8	1132.6	1215.5	1126.4	969.6	1007.9	1113.9	1170.9	1131.6	1031.2	1088.2	1297.4	1333.4	1176.1	1127.7	1157.9	1132.9	1068.6	1155.3	1297	1312.3	1186.6	1025.4	1067.9	1192.1	1316.5	1325.2	1241.7	1245.5	1511.7	1514.7	1154.4	932.06	1078.9	1195.9	1232.5	1276.8	1366.2	1425.1	1401.6	1506.1
1285.6	1319.9	1379.4	1391.3	1072.9	884.51	981.37	978.55	1035.3	1144	1237.8	1238.8	1082.7	909.61	904.13	972.82	1091.2	1085.9	931.65	1010.5	1284	1348.4	1227.4	1171	1228	1201.1	1092.8	1189.1	1313	1303.4	1198.5	1051.3	1050.4	1182.8	1310.8	1292.7	1200.2	1187.8	1443.8	1436.5	1095.8	911.44	1120.4	1243.8	1237.3	1227.4	1344.1	1441.8	1400.7	1352
1366	1354.8	1353.9	1406.4	1165.5	943.15	994.19	992.87	1026.6	1215.3	1371.5	1222.5	978.44	869.43	800.34	864.95	1036.3	1009.7	836.26	956.09	1236.4	1308.6	1257	1210.7	1296.2	1254.8	1099	1196.9	1310.3	1238.2	1182.7	1116.6	1028	1109.5	1248.8	1227.9	1142.8	1146.2	1335.9	1292.4	981.95	872.68	1100.6	1220.6	1183.5	1161.9	1339.5	1511.9	1457.8	1264.6
1442.4	1326.1	1222.1	1318.1	1249.8	1052	1022.9	997.26	1020.6	1282	1462.3	1184.7	894.37	865.98	768.75	838.9	1026.1	955.32	787.28	934.89	1169.4	1236.9	1240.8	1212.5	1302.4	1256.7	1067	1143.1	1261.9	1140.5	1142.7	1150.7	986.51	1010.4	1165.8	1151.4	1072.5	1118.7	1243.2	1160.9	894.15	862.76	1041.3	1146.3	1116.2	1123.8	1365.5	1597.6	1523	1276.8
1496.6	1280.6	1057.8	1161	1285.5	1159	1034.8	957.96	977.16	1296.8	1461.8	1142.4	891.43	898.66	831.94	881.34	1032.8	951.04	818.46	964.54	1112.2	1166.5	1189.8	1149.5	1219.6	1196.6	1004.1	1040.6	1160.6	1068.1	1093.3	1110.2	928.33	926.4	1089.9	1091.8	995.48	1087	1206.4	1102.2	893.35	891	983.69	1075	1094.4	1135.7	1387.6	1619.9	1534.8	1335.7
1517.7	1248.7	943.11	1026.2	1277.3	1213.6	1026	891.6	917.87	1249.1	1373.1	1113.4	952.19	966.98	937.06	931.88	1021.3	979.33	926.9	1035.3	1092.6	1137	1142.6	1040.3	1082.2	1103.6	938.85	930.05	1037.7	1059.7	1054.3	1023.8	883.77	882.79	1044.2	1067.6	941.66	1059.1	1233.8	1131.9	973.53	939.32	952.07	1038.4	1115.7	1163.6	1368.8	1541.7	1474.3	1361.3
1488.4	1218.5	926.77	995.68	1259	1216.4	1011.6	850.15	893.19	1163.9	1246.6	1106.8	1019.7	1053.8	1015.9	942.33	985.51	1009.1	1052.6	1100.7	1108.6	1165	1119.8	938.33	954.69	1014.8	891.13	833.14	936.78	1103.1	1055.5	957.13	883.71	893.53	1046.2	1083.6	947	1067.6	1287.2	1203.1	1074.9	986.79	941	1032.2	1128.6	1153.2	1306.1	1405	1370.9	1315.2
1405.4	1174.1	998.96	1075	1253.6	1206.6	1005.5	861.7	921.09	1091.4	1141.5	1105.3	1054.4	1117.5	1048.3	917.89	944.7	1021.4	1121.9	1132.3	1132.8	1219.7	1107.3	878.08	881.97	947.52	853.59	754.89	882.45	1159.5	1109.6	946.91	923.78	951.98	1096.6	1137.7	1013.5	1120.7	1296.1	1231.9	1134.3	1014	936.71	1042.5	1106	1100.7	1226.5	1278.3	1266.5	1223.6
1290.1	1130.6	1104.1	1192.7	1257.3	1205.3	1020.5	902.77	975.49	1076.1	1086.7	1073.3	1039.6	1122.9	1052	896.12	915.03	1011.3	1123.4	1150.3	1149.4	1244.2	1079.3	851.62	865.41	902.08	807.54	705.89	878.77	1202.7	1183.7	975.18	966.68	1025.4	1173.2	1216.9	1109.6	1179.5	1219.7	1171.7	1126	1009.9	944.55	1058.2	1066.9	1047.3	1155.1	1188.7	1184.7	1143.1
1172	1109.5	1186.4	1263	1244.3	1192	1056.4	941.95	1015.7	1109.5	1066.7	992.77	974.78	1070.9	1035.7	891.7	891.76	988.89	1110.6	1175.5	1163.1	1203.8	1021.2	834.81	871.83	874.01	754.85	692.76	911.86	1220	1222.8	994.7	973.83	1077.7	1238.7	1289.4	1203	1201	1097.7	1058.4	1066.9	979.43	972.09	1060	1022.8	1008.5	1091.3	1119.9	1129.8	1101.1
1074.2	1100.5	1215	1238.6	1178	1135.1	1084.5	977.31	1014.5	1125.6	1045.7	890.81	891.62	993.68	991.43	880.55	855.37	970.38	1122.3	1193.7	1169.6	1114	944.12	811.28	863.33	854.61	720.77	701.84	942.81	1194.6	1194	973.66	934.5	1093.4	1263.7	1318.1	1264.4	1188.1	1021.2	971.51	992.51	934.46	994.38	1030.1	954.02	953.92	1022.5	1058.3	1097.5	1071
1012.6	1071.4	1175.1	1122	1040.4	1029.1	1071.9	1008.9	971.29	1067.5	1005.4	823.72	842.17	928.69	919.36	841.43	797.96	952.57	1134.6	1188.1	1150.5	1025.4	880.36	774.57	827.85	835.82	721.98	713.35	928.14	1113.7	1101.5	920.06	872.76	1072.3	1240.9	1282.8	1258.9	1176.5	1046.5	961.66	936.09	881.97	973.45	973.35	857.42	868.08	958.32	1018.9	1078.1	1016.5
987.92	1004	1071.7	960.18	866.04	901.38	1021.2	1013.8	905.22	949.34	958.31	826.44	848.92	893.1	839.09	786.06	740.33	907.38	1101.2	1164.4	1101.7	974.76	850.36	734.68	786.81	824.11	745	720.67	864.45	989.47	977.64	864.2	822.4	1014.7	1171.8	1186	1174.5	1182.9	1143.1	1021.1	917.1	828.75	911.74	913.22	778.2	794.26	932.51	1022.6	1059.8	943.26
978.36	909.48	940.43	821.07	728.88	791.73	958.55	978.15	839.69	845.51	930.47	879.93	886.14	878.6	773.27	732.96	706.72	822	1015.1	1120	1038.8	949.62	841.43	721.39	776.02	834.88	764.99	727.66	791.61	859.55	870.91	827.06	793.27	923.49	1054.3	1044.5	1049.8	1182.4	1222.1	1107.7	934.51	789.74	852.82	870.88	763.76	793.45	961.66	1060.1	1034.7	882.38
953.78	818.11	823.87	744.79	676.49	727.22	898.5	924.09	797.94	823.67	939.94	933.4	916.47	868.28	726.06	677.36	685.86	730.56	913.58	1032.3	966.12	914.02	836.46	758.33	814.72	863.71	778.09	742.86	747.7	765.98	822.1	815.46	771.51	813.9	899.4	889.22	939.72	1132.5	1211	1173.9	971.09	783.86	830.53	855.82	808.37	864.89	1011.6	1088.9	998.6	842.76
904.32	756.76	740.79	715.9	686.18	710.83	846.54	881.94	799.42	882.96	983.09	956.28	924.15	854.39	684.05	609.54	645.46	681.97	835.41	903.36	876.04	865.68	843.57	833.26	881.46	880.34	801.08	779.35	743.47	732.36	835.92	833.96	746.56	707.85	747.25	763.73	862.47	1016.2	1104.7	1179.5	1004.8	817.97	843.36	863.87	863.32	926.86	1017.3	1067.2	948.69	814.2
850.53	729.59	695.1	696.72	702.11	728.23	814.16	856.31	836.09	952.97	1027.4	960.36	915.79	838.34	642.9	546.3	587.86	684.02	790.86	780.87	784.53	837.73	873.43	905.32	923.14	864	836.13	838.18	771.42	747.74	879.19	880.61	721.57	619.92	644.15	700.73	804.58	868.04	958.92	1111	1012.3	872.3	870.21	875.33	881.07	891.52	939.77	987.84	888.11	800.59
821.44	718.47	685.78	675.51	702.17	757.56	801.03	832.92	864.19	962.88	1029.7	970.51	911.58	823.31	622.88	522.44	559.32	701.75	770.55	714.98	735.46	844.86	907.37	937.45	904.53	829.43	852	886.53	808.56	772.67	909.72	933.98	704.44	559.12	606.91	697.36	764.97	757.93	846.07	1002	974.69	906.24	885.04	865.73	839.03	754.58	802.47	880.9	827.25	814.3
823.87	703.48	690.56	668.05	704.82	774.25	784.75	800.94	847.31	906.59	977.01	985.82	927.59	812.31	642.12	555.46	594.83	707.82	768.81	715.28	753.21	866.68	914.59	917.74	846.28	803.56	816.55	875.2	819.81	773.34	906.7	960.18	703.01	541.74	617.99	724.42	767.46	740.33	812.41	912.36	899.33	888.97	865.16	826.1	749.16	595.38	669.33	786	776.67	852.26
836.62	680.91	676.04	682.08	719.92	762.09	751.86	758.3	795.19	826.81	896.7	978.61	947.28	806.62	683.14	626.88	677.93	714.5	786.14	758.87	814.01	889.99	893.72	861.47	796.78	789.3	737.53	788.5	787.92	751.83	874.51	936.79	720.08	580.72	648.37	758.83	827.38	815.41	855.49	871.09	823.81	828.23	810.39	771.84	660.63	497.44	591.52	724.81	748.71	905.39
834.52	662.13	640.58	696.02	725.65	729.33	717.28	708.21	738.96	756.55	818.95	925.13	927.71	803.69	708.12	692.81	759.38	749.85	816.24	819.89	878.83	929.75	879.1	800.78	775.46	769.66	652.75	664.51	735.73	735.97	822.56	867.31	741.13	653.25	678.85	795.61	918.67	933.75	930.06	860.81	783.19	765.5	749.29	734.6	630.17	493.48	582.02	702.92	766.99	975.93
811.31	656.58	614.28	679.51	700.82	702.83	698.49	663	692.19	703	750.72	830.51	854.3	799.07	702.32	711.84	795.94	810.54	844.93	880.66	935.92	996.71	900.78	764.74	765.51	739.79	591.79	564.15	702.02	741.02	754.71	774.79	737.83	702.58	703.64	830.37	985.85	1029.8	983.57	860.55	784.39	739.84	711.72	742.81	674.85	573.68	630.76	729.3	853.13	1063.1
774.22	656.62	610.61	632.87	655.48	698.56	694.89	646.53	658.8	666.52	694.09	728.91	767.54	788.15	681.34	674.15	773.33	850.34	860.93	928.25	993.17	1068.8	943.45	758.78	751.82	715.24	567.66	530.23	701.57	751.26	684.81	686.97	697.71	693.07	721.94	850.76	994.05	1061.4	996.84	875.87	819.73	757.02	704.41	797.27	763.8	700.7	719.9	811.7	989.84	1143.1
726.02	644.67	612.33	592.38	619.3	709.62	704.47	676.33	648.98	643.28	660.78	661.55	715.77	768.4	662.18	610.22	712.84	827.45	859.37	952.88	1042.7	1105.2	958.2	762.85	740.24	710.44	589.68	570	717.17	744.23	645.26	629.2	646.3	650.45	734.22	855.13	962.19	1036.7	992.72	921.46	883.4	796.1	723.13	866.05	851.07	811.22	820.63	927.23	1113.2	1178.1
671.02	619.51	609.44	590.98	614.85	727.94	738.02	737.99	661.22	623.93	654.75	647.33	705.1	746.25	650.16	566.58	656.21	758.43	840.76	949.59	1057.4	1084.1	920.44	753.95	742.27	728.69	659.69	659.16	726.47	724.66	661.12	620.67	626.58	630.69	747.22	863.09	939.79	1001.5	1005	997.13	964.38	840.42	770.88	915.2	900.88	849.06	897.71	1022.7	1163.7	1147.2
636.67	605.56	620.48	630.17	648.09	761.65	803.77	791.05	675.05	613.07	665.63	673	716	735.74	650.14	567.01	630.3	701.97	815.78	920.86	1023.4	1025.8	859.11	730.36	758.97	773.11	764.26	762.45	731.87	720.04	719.8	661.02	653.37	658.9	769.84	890.67	955.4	989.97	1038.9	1084.3	1042.7	888.95	845.58	937.09	895.16	819.82	931.55	1062.6	1143.6	1070.4
658.23	625.55	665.74	694.67	710.28	821.88	888.98	808.93	681.24	634.25	688.86	713.46	740.52	742.02	666.39	596.22	625.14	687.2	801.6	877.66	955.65	974.64	818.92	708.73	780.15	841.68	881.06	858.14	757	743.17	776.59	719.41	699.55	711.46	797	922.19	992.04	994.38	1062.2	1153.3	1102.3	937.1	919.09	934.07	843.37	786.08	931.96	1061.5	1108.1	997.09
726.93	668.95	733.54	768.24	780.98	900.84	962.81	801.84	693.5	695.55	726.55	751.8	773.22	753.55	690.28	622	611.93	686.56	801.39	829.36	877.66	950.15	813.25	699.84	789.86	904.08	977.15	936.7	808.76	775.7	790.01	752.58	732.69	749.64	806.03	919.64	1006.3	985.98	1040	1179.7	1136.1	963.13	945.89	892.91	779.07	793.63	926.09	1055.9	1098.8	956.82
781.58	696.71	784.1	826.77	835.51	966.63	993.73	792.18	717.16	763.36	763.35	773.15	785.74	756.26	706.46	629.37	578.3	665.54	795.16	770.34	798.54	933.31	825.85	698.58	773.74	909.5	1003.6	974.47	856	793.11	754	740.66	748.33	756.77	775.74	857.92	968.04	951.99	978.26	1165.2	1138.6	940.82	897.69	806.46	729.63	824.64	932.03	1056.7	1100.5	930.8
776.07	678.72	787.57	842.31	854.11	981.05	968.34	780.02	734.16	791.39	771.39	758.12	747.88	745.44	713.06	628.56	540.56	626.83	762.06	692.32	720.12	905.67	839.41	698.47	728.16	835.52	927.7	935	861	789.68	699.09	699.52	752.96	739.63	705.44	747.62	886.25	907.89	927.78	1137	1103.3	859.32	789.65	709.06	697.19	834.12	941.53	1044.3	1072.6	888.76
733.64	625.74	749.66	806.47	826.73	932.99	900.63	748.3	733.33	773.53	747.03	703.53	672.25	724.01	721.42	633.79	524.92	591.92	704	613.55	655.56	875.77	847.3	701.07	667.62	718.1	781.76	819.1	823.04	773.44	658.71	657.02	732.92	701.62	616.45	629.65	797.32	879.99	935.55	1121.8	1031	735.58	673.6	655.26	676.33	807.25	930.05	1000.7	1002.9	831.98
709.77	581.86	696.13	736.29	758.59	854.49	822.89	700.36	732.3	751.09	715.33	640.68	611.44	703.73	734.65	644.64	541.21	566.99	638.18	569.61	626.61	852.43	845	705.47	620.88	622.11	648.98	693.63	777.91	752.82	637.84	624.75	666.03	632.29	539.85	549.91	729.32	876.07	995.79	1119.1	937.11	617.02	602.85	661.56	669.43	765.1	887.21	934.62	913.28	774.85
721.09	580.8	647.17	658.43	677.02	789.43	764.49	672.76	753.41	761.2	692.46	609.61	606.15	704.96	740.88	650.44	573.29	544.1	576.3	565.91	638.44	819.36	820.14	702.03	609.13	585.02	587.95	636.61	761.74	736.16	623.05	597.12	560.5	533.38	499.71	530.74	684.22	874.36	1052.4	1101.6	847.18	559.69	598.98	692.73	672.31	731.4	831.35	873.32	828.87	715.71
737.33	613.4	615.75	599.55	622.44	751.17	735.92	693.18	791.26	792.27	669.57	614.16	650.7	736.19	730.56	643.76	590.87	519.74	522.79	568.93	664.68	754.89	757.45	683.02	623.02	590.79	587.22	658.06	783.05	733.23	610.88	573.27	463.92	440.66	500.84	558.01	652.11	848.41	1049	1043.6	783.56	586.07	647.48	706.57	665.25	709.71	787.91	834.13	762.53	659.02
730.92	645.14	610.63	581.36	618.69	727.16	726.34	734.63	816.38	804.31	638.56	621.34	707.36	774.88	707.24	623.06	573.14	498.6	484.66	555.01	667.2	662.49	659.95	651.16	630.99	596.39	599.01	702.2	822.14	748.11	608.62	566.73	426.85	399.49	527.78	591.94	627.09	795.57	975.84	953.43	756.91	669.11	716.02	694.72	635.41	687.29	761.11	806.54	718.46	632.93
708.21	656	625.08	605.17	649.49	709.27	713.15	737.3	805.8	781.24	611.44	610.23	739.67	785.2	675.34	586.73	525.83	486.84	469.86	537.31	632.95	570.74	559.17	614.24	614.54	581.08	597.11	720.29	849.29	771.56	617.27	583.68	457.25	420.7	552.32	594.1	604.79	728.89	868.78	869.14	769.35	763.26	775.4	679.41	596.52	654.47	735.66	765.63	688.24	649.34
691.44	648.58	636.03	642.98	670.28	692.44	679.92	678.17	762.66	743.58	607.84	600.94	734.6	754.48	629.22	532.17	474.78	488.04	478.92	535.39	584.24	509.19	490.88	577.46	583.15	561.5	589.46	709.56	844.77	783.74	630.66	602.37	511.56	471.42	548.42	555.04	577.47	656.96	770.99	820.63	812.01	837.73	814.52	684.4	574.16	621.06	700.14	700.31	652.95	677.58
685.85	627.44	622.9	656.45	649.89	659.65	630.12	596.97	708.11	716.62	633.7	620.59	706.97	701.54	566.02	462.27	439.81	499.71	504.67	548.15	551.16	485.79	463.13	542.4	552.12	556.37	588.16	687.07	806.37	768.68	643.06	593.67	535.92	507.72	514.51	501.33	542.75	591.6	703.58	803.95	853.43	875.95	840.41	711.94	577.55	607.16	659.17	624.09	608.35	687.02
672.93	592.82	581.71	630.51	602.57	602.56	582.39	549.01	662.54	705.69	670.59	658.97	683.91	653.88	503.73	391.32	418.32	509.37	535.38	564.26	542.49	484.31	457.76	510.54	524.04	554.76	588.36	662.1	744.67	728.34	647.56	558.5	517.28	512.01	482.22	471.1	513.71	558.42	671.35	795.48	850.93	865.05	857.77	740.93	592.31	613.47	624.9	562.91	576.69	683.79
634.17	554.12	530.17	589.13	574.56	547.92	552.14	551.07	637.69	700.28	683.56	680.91	679.38	627.65	472.43	343.08	398.04	500.13	554.99	575.07	544.56	482.47	456.26	487.19	498.49	533.59	579.22	636.73	673.98	677.38	636.51	526.6	489.43	502.62	487.97	480.99	510.48	574.29	676.07	780.02	792.12	804.33	853.7	744.92	595.3	613.59	603.24	535.93	575.74	680.4
575.02	530.92	506.32	575.74	596.85	533.29	540.12	577.55	637.83	687.82	652.56	671.99	685.4	623.67	483.7	339.82	379.4	468.23	550	572.03	538.07	469.05	452.66	479.44	481.87	492.35	558.93	606.22	604.48	624.23	609.78	520.37	490.88	509.61	532.99	519.51	537.62	622.57	709.58	761.81	714.28	718.51	814.22	713.83	572.82	586.4	589	540.84	588.02	662.1
519.64	534.34	539.43	612.86	656.27	560.15	535.98	594.31	656.73	664.96	599.47	648.09	685.74	628.73	517.58	386.26	378.58	435.16	523.87	548.06	511.36	444.36	447.59	487.1	476.33	452.8	530.49	560.51	541.19	567.92	576.5	535.52	524.56	541.24	583.66	565.74	576.54	666.06	745.22	753.83	668.96	649.19	747.46	658.9	531.59	545.39	573.21	553.59	578.75	611.15
485.39	553.87	608.09	680.01	714.22	594.08	528.12	587.12	675.63	643.53	569.76	626.72	668.93	621.34	543.53	459.95	409.85	433.69	498.23	505.45	465.59	414.72	442.12	499.19	472	430.9	495.04	504.44	491.08	513.92	546.99	554.06	560.24	577.25	611	604.23	604.76	677.41	753.54	757.99	673.81	625.41	676.24	600.1	498.34	523.39	555.88	550.55	537.63	542.18
470.35	564.52	649.14	731.18	742.61	607.03	510.82	562.41	675.93	640.56	584.23	611.17	632.02	587.78	545.49	521.33	465.85	473.9	491.94	457.16	412.89	389.28	437.56	503.27	460.9	423.44	457.72	464.14	465.08	477.62	525.39	561.79	570.89	593.41	615.24	624.63	612.72	651.83	727.18	758.72	704.16	640.69	617.07	553.65	501.81	536.07	550.56	535.17	490	491.22
464.9	545.57	621.32	729.64	734.24	598.86	485.86	530.36	654.87	655.97	619.61	598.86	585.01	536.83	523.41	539.71	514.75	525.18	501.13	419.87	369.16	373.82	434.64	494.72	449.35	421.98	429.41	454.69	467.75	467.66	508.74	555.05	559.1	584.08	608.66	617.1	596.42	602.45	684.24	740.46	720.67	662.97	580.16	530.72	545.79	573.54	573.61	534.49	471.68	481.23
464.42	497.38	543.5	667.77	690.7	579.9	459.78	494.34	621.09	665.81	635.73	586.47	548.75	494.27	486.54	512.94	523.05	541.76	504.85	403.77	346.78	366.61	431.93	475.9	447.35	427.93	416.19	458.33	490.1	477.78	494.24	540.54	543.88	558.8	589.66	575.56	551.37	550.52	649.18	704.77	699.87	669.44	579	539.04	602.79	622.58	626.56	564.85	498.49	508.88
465.86	444.79	467.12	567.91	618.42	555.05	441.95	454.87	577.29	645.36	613.08	567.91	533.96	480.11	454.78	465.8	487.9	510.82	490.26	405.21	349.19	364.03	426.51	452.15	453.23	447.24	416.12	452.51	516.91	498.19	487.55	527.4	531.11	526.68	546.87	509.62	487.94	513.71	631.55	662.85	647.42	665.52	622.22	578.73	641.46	677.7	687.93	608.15	552.23	552.53
460.74	417.68	428.79	472.43	537.01	531.28	444.63	418.49	521.28	596.25	564.86	538.06	524.19	490.76	450.94	431.82	442.7	468.39	468.81	411.86	366.76	364.52	414.7	430.03	458.63	476.95	428.81	441.63	537.56	525.15	496.91	515.11	510.33	491.19	484.17	447.2	436.49	498.25	619.26	619.74	589.06	667.29	696.1	637.01	655.09	724.61	722.32	627.07	590.59	583.66
441.85	420.48	429.96	421.08	476.58	521.32	474.31	401.78	466.37	544.16	517.08	496.68	493.73	503.13	476.14	430.34	424.56	460.84	465.71	415.81	380.59	363.62	392.13	414.32	462.58	506.65	456.4	444.6	549.3	557.07	519.73	494.26	475.17	456.72	426.43	411.81	418.85	498.98	593.78	574.91	546.89	675.03	762.99	689.29	654.83	733.39	703.02	600.15	579.9	580.58
414.86	427.03	446.21	423.43	454.96	525.92	515.53	422.28	444.93	511.63	480.66	447.21	443.04	498.93	504.09	451.42	438.3	496.68	493.48	418.42	377.84	354.59	359.18	405.73	469.84	528.19	491.36	465.37	553.9	588.24	546.03	464.75	433.77	431.85	395.07	398.83	424.62	505.28	555.3	530.86	522.3	671.74	782.02	707.42	644.4	689.49	633.9	539.61	526.64	543.85
395.34	414.26	451.92	452.79	458.95	521.89	533.35	475.92	477.18	500.84	450.47	401.7	404.81	485.8	511.27	463.82	455.64	544.19	537.06	423.31	362.92	338.5	329.08	404.32	477.51	534.51	514.01	487.93	551.7	609.71	572.46	445.86	402.55	422.37	387.42	387.08	429.5	510.28	526.71	492.84	500.71	642.09	736.38	673.19	617.38	620.4	550.12	478.67	472.23	497.98
392.37	390.82	440.85	471.93	455.41	481.44	504.22	528.17	541.76	502.53	428.79	385.21	410.93	487.68	500.98	444.06	447.53	568.89	566.21	427.3	349.64	325.84	321.14	411.26	474.37	517.28	509.35	492.66	538.32	614.37	599.65	456.75	395.82	424.69	386.06	369.13	426.66	515.09	524.83	462.91	469.36	586.53	643.55	593.17	575.3	567.75	491.26	445.49	452.92	471.64
398.9	378.84	425.13	464.74	423.6	403.01	439.96	542.6	591.35	510.21	429.85	415.98	460.09	512.43	488.21	398.23	414.65	561.79	561.91	419.49	343.67	323.58	338.85	423.57	455.57	478.65	482.51	472.51	508.31	601.01	619.7	489.05	412.87	430.32	381.23	357.3	427.22	519.02	534.93	438.79	429.31	521.62	541.2	501.5	532.23	539.56	471.1	447.72	470.59	474.95
401.07	380.17	419.36	443.81	375.06	319.8	375.85	518.9	600.05	520.02	454.39	477.12	520.76	540.64	476.22	355.85	385.83	536.6	528.96	392.69	337.33	326.91	363.9	431.7	430.76	438.56	453.73	437.6	464.14	577.39	622.82	512.75	434.7	435.54	381.57	368.58	438.53	511.24	526.14	418.6	395.45	474.47	468.12	441.88	501.77	513.44	475.15	475.89	504.71	497.71
396.73	382.5	430.69	434.94	343.79	278.79	345.2	495.07	586.43	526.75	479.82	526.85	561.12	550.82	461.55	347.47	389.8	512.52	485.43	356.52	324.27	329.74	380.38	430.01	415.48	419.93	440.97	408.02	425.54	562.71	616.13	514.35	446.36	445.7	408.26	415.03	456.99	484.85	489.5	405.7	388.98	472.91	455.13	442.84	491.77	480.49	483.8	514.56	539.75	525.87
399.59	388.42	458.15	456.82	359.53	306.71	368.58	514.27	588.91	529.47	486.95	542.89	572.74	542.17	450.73	385.93	432.04	500.33	447.23	333	316.6	340.02	394.57	428.53	420.65	432.3	451.4	405.39	426.68	579.94	621.9	516.48	459.25	471.42	475.04	495.11	479.02	454.76	448.38	406.66	424.29	526.98	513.12	506.44	510	459.7	490.66	548.95	571.66	553.58
419.07	410.83	493.19	505.53	422.94	388.5	446.26	587.57	627.07	536.2	481.13	539.14	569.65	527.31	456.35	457.33	494.44	497.39	425.12	338.73	337.03	373.38	421.21	447.16	452.57	472.21	485.39	447.1	487.24	631.26	651.36	548.41	494.18	515.88	564.18	582.96	505.04	444.18	429.45	423.05	493.62	612.59	615.97	609.56	559.26	468.74	499.81	568.03	597.11	579.35
442.27	443.22	521.11	552.02	498.25	477.96	546.46	679.88	686.75	553.35	476.99	534.81	569.39	516.25	477.54	525.7	546.78	494.28	426.77	374.65	387.03	426	459.49	493.73	512.15	527.53	536.18	529.43	578.48	681.25	686.09	603.25	544.69	559.44	627.53	638.42	529.85	454.78	433.23	446.49	563.6	681.17	706.63	708.26	621.69	500.55	513.18	569.56	608.64	597.09
449.39	460.53	526.34	562.69	536.24	531.77	617.38	735.23	731.33	571.47	475.31	529.47	575.43	512.07	493.89	554.37	561.83	486.6	451.15	427.21	434.54	465.76	492.42	550.64	583.53	577.02	581.49	608.93	634.75	681.86	691.98	637.8	572.48	564.8	624.73	637.19	540.41	465.18	438.16	462.25	595.24	694.97	735.29	752.06	660.6	533.4	525.99	561.38	599.62	596.7
441.65	450.73	502.01	530.05	516.21	534.78	628.47	723.98	725.54	569.53	466.76	517.63	577.08	509.65	483.2	530.15	533.08	477.67	483.68	474.41	447.71	463.67	504.64	588.71	630.93	594.85	587.8	623.24	610.47	618.95	651.97	616.94	542.93	510.87	559.39	586.67	529.25	459.35	428.19	458.11	573.31	653.12	693.06	714.93	648.93	553.07	534.56	552.26	570.84	574.99
435.84	426.23	458.67	478.55	463.06	499.36	591.61	660.06	660.25	536.54	450.82	506.4	564.03	495.18	443.97	469.32	479.45	469.62	505.45	499.12	430.55	427.2	494.97	593.65	624.21	564.24	537.23	549.84	516	520.95	580.25	549.59	460.9	418.93	471.18	513.93	502.92	444.35	408.89	433.59	516.21	583.35	609.12	618.77	593.71	559.5	542.78	542.24	533.19	542.2
435.29	404.25	419.88	437.69	416.57	449.26	534.09	573.55	560.85	485.09	439.76	504.57	535.63	458.1	396.48	403.14	425.57	457.55	508.01	501.42	409.49	390.08	476.33	574.57	569.86	491.8	449.19	433.19	398.23	423.33	504.35	476.02	370.66	335.4	398.22	445.7	473.31	438.05	396.83	401.41	457.44	514.88	522.49	517.03	525.95	554.67	553.93	527.19	500.19	511.66
427.08	390.86	401.72	416.69	390.99	402.16	466.98	484.48	466.65	440.26	444.18	506.84	496.44	406.18	362.05	357.07	382.2	435.79	496.13	492.12	397.15	374.7	465.74	549.33	505.94	410.6	367.33	340.97	303.83	345.07	441.81	427.08	317.88	291.33	354.38	397.97	448.27	446.59	398.44	374.67	417.07	460.72	457.49	448.2	467.78	532.42	558.53	510.29	474.28	483.36
406.01	383.38	398.9	406.4	373.27	360.88	392.83	404.88	399.9	416.77	459.8	499.31	451.08	361.85	347.27	338.53	350.18	406.47	478.43	477.82	388.41	375.31	468.72	529.08	466.62	360.67	323.42	304.11	259.39	298.05	396.51	404.17	312.03	284.7	335.81	377.77	433.98	458.48	403.67	353.61	388.85	418.43	416.85	407.92	416.54	488.01	543.06	501.22	447.44	446.39
382.54	377.08	396.28	395.65	351.22	321.12	327.5	345.81	358.26	409	469.13	472.88	405.64	342.73	349.1	339.67	330.3	375.35	456.04	459.45	380.88	373.06	470.4	514.78	459.28	356.97	316.6	306.41	264.6	291.92	367.77	392.99	329.8	294.84	334.96	387.24	435.9	460.49	399.5	331.38	355.51	382.28	390.33	369.02	362.1	433.35	511.4	504.44	420.98	401.02
368.56	371.01	388.23	379.86	327.94	286.42	292.69	314.71	333.48	401.67	454.59	427.09	366.3	348.55	364.38	348.77	319.46	341.02	419.04	436.89	377.75	357.34	447.48	499.1	470.38	379.41	324.49	316.71	296.45	319.73	356.27	383.47	348.01	304.8	344.06	417.06	450.29	454.69	386.54	309.61	316.85	353.94	368.63	321.51	310.25	389.69	483.4	514.81	413.67	368.7
369.45	372.75	380.95	360.09	311.65	269.26	291.89	311.89	325.02	386.17	412.75	369.04	334.63	364.88	386.93	356.79	308.18	298.33	358.39	407.24	377.84	334.45	395.44	472.65	479.43	397.24	327.36	316.76	328.09	356.75	362.93	375.17	360	311.7	353.67	441.12	461.59	454.26	379.94	300.44	295.63	341.07	351.23	283.92	279.06	365.16	468.87	524.4	439.43	371.65
386.74	392.35	381.85	341.3	305.06	276.78	309.36	327.65	330.88	364.54	358.15	311.84	309.5	376.21	403.39	356.97	291.35	254.05	285.51	368.36	379.24	322.88	342.16	436.13	469.14	396.37	320.18	305.85	345.39	382.21	382.55	371.46	366.27	321.66	358.14	436.05	456.21	465.39	394.11	314.93	310.52	347.01	344.08	277.27	273.8	349.49	456.85	527.28	483.23	406.23
417.3	427.6	391.78	330.61	306.53	301.14	328.98	342.84	336.18	340.8	311.75	268.37	290.95	375.29	402.63	347.29	274.04	226.51	231.39	328.95	386.66	339.72	326.22	403.58	435.31	381.78	308.63	293.02	347.43	391.14	399.04	371.22	366.4	337.92	362.15	407.06	436.36	480.92	428.45	354.16	351.99	365.63	351.62	298.64	277.47	329.73	434.82	517.76	509.73	443.7
451.44	461.32	403.14	331.71	312.86	324.89	342.22	341.76	323.85	315.72	284.51	243.68	277.1	362.35	386.74	333.85	262.23	223.89	217.42	304.85	402.23	385.1	358.14	386.63	389.85	362.97	300.54	287.63	339.65	383.83	394.36	366.28	360.61	356.18	374.18	379.27	414.86	489.46	468.07	406.93	393.41	384.62	369	325.12	271.34	303.2	406.17	490.87	495.35	456.43
476.98	476.19	403.83	338.96	319.08	333.9	343.7	325.57	296.26	292.05	273.38	234.63	263.34	339.7	364.95	324.05	255.99	233.79	233.72	302.35	415.48	436.48	407.82	379.41	349.57	343.64	300.11	292.41	328.62	358.28	364.95	349.29	349.45	370.2	392.88	366.57	397.7	482.01	494.39	452.85	417.91	390.8	380.17	337.51	255.75	276.81	382.95	448.39	447.26	438.79
484.31	467.06	389.17	342.03	321.52	327.71	333.81	307.83	275.31	277.14	270.16	235.64	250.25	310.27	339.95	315.66	254.48	240.77	254.67	312.07	412.68	462.19	432.78	366.13	322.43	324.26	304.89	302.47	317.76	318.44	323.12	322.39	332.43	376.67	407.18	364.2	378.23	452.2	493.81	473.34	425.24	376.81	368.15	334.1	244.64	260.73	369.96	400.95	391.46	404.71
469.26	439.36	369.63	338.13	321.58	319.32	323.18	301.21	276.72	273.81	269.51	243.27	245.52	279.58	309.38	300.85	260.11	246.01	268.44	319.51	391.26	446.07	415.08	339.13	306.37	309.4	307.58	309.91	306.6	278.61	281.89	293.53	311.19	373.63	409.3	365.32	350.98	401.38	462.55	463.71	419.56	348.55	334.33	325.67	248.83	261.72	362.02	360.76	347.04	371.52
435.54	403.69	360.1	333.47	322.18	321.69	322.49	309.83	292.29	274.94	270.58	256.83	253.6	256.25	279.32	281.08	273.85	262.88	281.18	317.69	359.14	399.2	370.35	305.14	297.33	305.53	304.28	308.53	294.42	252.81	247.86	268.35	292.01	359.72	399.46	368.13	324.89	345.08	409.29	431.87	402.73	323.83	305.14	325.17	271.6	278.6	352.99	333.44	315.94	347.66
394.77	372.81	362.48	331.56	321.35	332.48	329.29	325.63	302.78	274.43	275.7	275.86	269.8	249.06	264.01	268.54	290.9	296.29	297.26	309.06	324.64	346.74	327.22	278.25	292.8	310.86	300.22	296.64	282.03	245.03	227.97	250.59	282.01	337.54	378.24	369.2	315.78	305.73	350.87	386.58	378.53	318.63	308.2	340.54	309.72	303.79	342.19	317.71	295.19	331.61
362.17	356.35	365.69	328.44	313.27	334.61	332.13	332.15	300.71	276.69	286.4	296.29	285.9	260.45	268.53	270.23	304.37	330.95	307.27	296.12	292.31	306.63	302.59	268.92	288.69	314.41	302.9	280.07	270.77	251.78	229.35	244.85	283.9	314.49	343.83	360.65	326.38	294.62	301.64	333.84	354.84	333.38	339.95	367.21	349.06	328	331.52	310.43	288.38	320.08
350.45	355.18	361.68	320.55	294.54	313.75	323.67	320.21	293.12	287.35	298.66	308.46	294.66	280.74	281.04	278.29	310.88	343.68	298.81	275.13	264.31	281.68	293.63	274.08	278.68	307.03	309.72	270.97	262.79	266.36	247.44	253.14	295.23	298.32	299.79	335.2	339.78	302.98	268.13	284.47	337.83	352.11	367.37	385.65	367.71	342.03	321.12	309.28	299.45	316.67
362.45	363.82	353.54	307.96	267.19	274.29	304.03	297.42	288.17	301.58	303.83	302.34	289.51	292.62	286.83	279.56	310.09	327.72	273.56	245.98	242.03	265.22	286.61	277.88	261.02	288.22	309.11	277.33	260.82	277.93	265.16	272.49	312.13	292.55	259.34	294.82	335.15	311.2	252.51	254.23	326.03	355.42	364.36	375.33	353.96	338.21	310.73	312.05	322.57	329.06
386.21	378.11	347.87	289.29	237.27	236.11	278.36	279.25	289.13	310.71	295.26	277.49	267.66	284.79	282.78	269.77	301.25	299.73	247.71	221.18	227.17	249.65	270.3	267.82	243.22	263.96	295.04	291.92	265.45	275.9	271.27	296.68	330.44	295.24	237.34	256.31	308.43	305.42	254.11	249.53	312.63	336.86	335.58	335.7	317.17	315.74	301.44	314.01	344.4	355.64
401.71	395.75	345.85	263.13	211.96	216.48	257.54	277.09	299.01	314.73	274.63	246.18	235.46	260.53	275.15	256.27	285.42	279.55	234.94	213.51	221.5	232.38	245.07	248.47	234.66	242.18	273.16	296.5	271.67	261.62	271.88	315.7	340.49	299.4	238.48	241.32	275.55	285.7	265.77	259.69	294.35	307.48	302.47	287.59	276.71	284.48	291.76	306.73	353.2	381.18
396.91	408.71	342.87	235.96	196.22	217.55	254.79	293.7	319.66	318.89	253.73	223.76	207.26	233.67	270.44	250.41	269.44	270.4	233.39	219.7	223	217.27	223.4	234.45	235.78	226.55	249.52	279.13	269.1	249.17	276.93	317.1	327.85	294.94	255	255.01	255.93	262.17	275.71	269.66	275.9	283.58	279.41	253.26	246.53	259.07	277.2	285.29	344.92	390.98
375.81	402.74	332.44	220.31	192.4	230.61	273.21	319.42	342.11	321.08	247.39	217.37	196.83	218.83	270.91	257.54	260.99	262.55	231.43	226.54	224.34	209.54	218.07	233.71	239.26	212.57	222.27	244.93	250.06	248.42	281.9	295.64	288.23	275.21	274.96	280.65	255.66	246.94	277	274.6	264.59	273.04	269.13	240.77	232.84	248.26	259.12	260.45	326.37	384.67
350.49	371.65	311	221.78	202.53	246.82	298.07	335.16	346.29	312.03	259.26	225.36	207.83	222.24	273.91	271.27	258.14	248.22	222.11	227.48	220.45	208.49	226.5	242.41	240.3	195.27	190.83	210.49	220.87	252.09	272.46	259.33	238.36	245.04	289.8	299.2	267.1	247.58	273.63	278.05	263.73	275.86	270.42	245.21	237.32	251.38	248.88	254.05	312.11	371.94
329.73	329.4	282.9	232.06	225.74	260.98	307.59	328.82	320.84	290.14	278.08	243.29	231.21	237.91	275.24	278.22	250.43	227.95	209.3	225.95	216.76	207.58	232.26	252.75	241.28	180.5	166.84	191.6	200.25	245.97	244.54	222.83	203.59	220.63	295.44	307	279.65	261.54	275.3	284.66	274.02	291.4	281.53	257.03	255.47	263.64	255.9	273.04	311.19	360.2
317.78	300.17	260.1	238.37	252.41	270.56	294.12	307.01	283.01	271.54	295.66	268.65	254.86	255.91	277.05	272.23	232.83	208.67	202.87	229.2	223.73	203.87	225.69	261.53	248.39	182.22	168.23	196.79	202.54	229.1	212.77	198.92	196.84	217.9	293.83	311.33	287.27	276.11	286.01	299.45	298.06	317.92	299.03	269.85	275.55	279.55	275.38	298.05	317.72	350.97
318.88	295.66	254.08	239.87	269.93	276.67	272.46	287.11	268.32	279.86	321.67	303.48	277.05	275	288.72	262.76	214.21	199.14	210.06	243.04	243.35	204.43	216.52	272.1	266.33	209.09	202.54	226.63	226.85	217.1	199.19	196.59	214.02	240.27	295.83	317.15	290.38	280.54	298.77	325.15	336.41	347.53	318.55	285.1	285.85	290.86	293.54	308.34	320.65	344.19
334.37	307.42	267.04	249.42	278.17	284.57	263.6	281.62	294.45	322.78	368.22	350.1	304.55	299.51	314.27	265.56	208.48	203.69	229.08	266.56	266.53	217.87	220.91	287.43	293.38	255.71	257.32	272.79	262.31	224.77	215.23	217.85	243.17	277.64	312.63	323.64	294.54	278.25	303.67	354.94	377.59	367.52	337.43	307.01	284.57	288.75	301.55	306.78	319.13	341.54
353.4	319.34	289.63	274.77	289.66	298.15	271.23	289.12	340.6	380.62	423.59	397.55	335.18	323.52	341.18	284.22	219.54	217.91	248.94	289.5	283.49	241.13	241.07	301.06	319.45	303.05	305.59	317.31	296.01	249.77	250.78	251.56	271.01	313.82	338.89	328.74	303.37	279.6	299.76	373.73	398.66	368.2	354.25	332.73	280.19	272.2	299.05	307.98	320.72	344.96
354.48	320.66	306.15	302.65	309.02	312.59	279.93	295.68	368.58	421.34	455.12	419.38	351.18	330.62	347.82	303.24	237.94	231.83	257.35	299.42	291.14	261.57	261.85	299.85	331.26	328.16	323.5	339.4	316.46	276.13	279.98	276.23	285.42	333.3	353.19	329.77	310.24	284.02	293.71	369.26	383.08	349.15	364.63	351.65	279.66	250.69	288.74	314.59	328.01	351.5
324.01	308.48	304.81	310.06	321.76	315.83	275.79	288.29	360.38	425.62	440.53	397.33	338.15	314.85	323.75	301.14	250.71	238.11	251.53	292.81	291.37	270.67	265.26	278.2	321.24	320.37	306.59	328.75	317.59	290.11	282.39	274.73	279.7	327.13	341.38	320.81	302.66	280.16	287.95	340.16	337.19	318.6	361.15	354.38	279.35	236.12	274.89	319.39	335.87	351.91
271.85	286.45	286.43	289.58	311.22	299.71	260.2	268.71	328.91	396.53	388.53	343.15	305.21	290.88	281.28	271.49	251.16	237.85	241.52	278.18	287.11	268.09	246.7	244.64	293.01	289.93	269.47	292.21	300.55	287.76	259.44	247.24	256.44	299.58	312.04	297.19	277.25	263.6	277.82	296.42	284.18	287.18	341.46	339.04	272.23	233.81	264.3	319.16	339.74	339.45
224.1	262.15	262.52	256.9	279.81	268.63	241.87	248.32	296.58	351.41	327.47	286.84	276.22	276.36	245.2	230.07	240.24	237.33	240.55	267.67	279.48	255.69	217.73	213.48	260.99	258.47	231.41	247.18	270.65	270.17	227.49	209.53	226.05	267.26	285.17	265.12	245.75	243.49	260.9	254.76	243.93	262.44	313.3	312.68	261.06	240.88	260.21	312.9	337.79	319.44
201.52	241.68	244.43	233.92	245.91	235.4	225.05	232.31	273.87	310.33	280.91	248.58	262.85	271.95	229.66	199.79	223.63	239.12	251.15	265.25	266.79	237.17	194.03	195.13	242.63	241.69	205.3	210.54	236.26	240.29	199.01	179.24	200.63	246.15	273.18	241.05	224.33	231.06	242.76	228.78	222.82	247.16	287.23	288.52	256.69	250.18	256.59	296.25	326.65	303.11
205.4	226.99	235.27	228.26	224.25	210.98	210.09	218.97	259.93	286.78	256.9	230.17	255.82	265.62	227.29	190.57	209.69	240.51	263.4	264.25	248.6	220.4	183.39	193.65	244.26	240.24	195.74	191.81	208.79	206.78	177.08	164.29	187.97	239.74	274.55	236.84	220.45	230.4	232.51	220.74	217.67	239.13	267.1	275.05	262.91	255.81	246.86	269.76	303.77	292.43
220.37	218.57	230.25	228.96	215.84	199.53	198.19	210	252.64	280.9	252.66	224.98	242.75	249.65	222.96	195.92	205.88	241.45	266.58	256.51	230	211.46	184.75	205.58	254.89	243.64	198.58	189.83	195.98	183.3	164.06	162.68	189.21	241.35	277.2	247.98	230.85	239.88	235.33	223.81	219.98	231.47	249.78	265.8	269.06	256.08	236.39	245.59	274.38	278.58
228.58	215.81	222.48	220.91	213.85	198.9	191.15	209.21	250.2	282.26	260.67	226.23	224.24	226.34	212.67	205.18	213.06	245.82	258.2	239.78	216.03	208.34	192.87	219.73	258.57	242.36	203.17	194.32	195.74	178.27	164.64	169.42	199.49	242.22	266.75	258.6	246.95	253.52	246.78	228.96	218.85	218.03	230.85	246.6	259.45	251.71	236.27	236.09	248.92	256.26
223.2	214.09	209.54	201.62	211.35	202.7	190.35	214.78	248.98	282.47	271.91	230.04	209.5	202.91	203.93	212.65	223.75	251.75	242.26	216.73	203.59	204.4	201.3	224.76	250.05	234.93	200.76	194.47	200.05	187.32	178.18	181.48	210.28	234.66	239.54	256.14	259.52	261.2	252.65	227.91	208.76	200.67	209.62	212.94	228.86	243.59	246.09	239.6	232.41	232.23
209.91	207.57	194.56	180.93	203.5	205.28	197.92	222.59	248.5	282.41	280.93	235.91	203.99	188.27	202.76	216.14	227.79	250.13	226.22	194.16	186.99	194.54	204.74	218.99	234.18	222.28	189.63	186.9	201.71	198.19	195.62	197.83	214.6	215.38	208.97	241.37	261.85	255.95	240.76	216.09	195.95	188.73	191.22	175.46	190.16	233.93	253.23	243.66	221.27	216.96
196.99	195.52	179.86	166.43	189.65	206.14	214.26	232.98	255.09	286.25	288.04	242.76	206.04	190.03	207.11	213.07	220.63	237.76	219.34	183.13	169.88	178.48	201.33	209.95	216.13	201.4	171.17	174.94	196.99	201.62	208.14	216.41	212.56	192.01	192.95	226.32	253.91	242.66	215.84	198.15	193.31	190.46	182.29	150.73	165.96	225.64	248.35	239.05	211.25	212.69
186.44	181.29	164.36	157.17	176.17	207.12	232.64	246.02	271.93	294.02	293.1	246.14	211.56	206.89	210.46	201.5	206.16	223.43	225.31	190.89	162.72	162.82	192.36	204.37	199.09	171.42	147.68	164.15	188.03	196.94	214.56	232.29	210.2	178.56	194.77	221.49	243.14	234.02	197.01	187	208.57	206.95	184.41	149.17	167.69	217.73	232.65	226.48	204.06	213.4
174.81	166.52	151.02	152.72	172.37	207.08	240.78	255.41	288.27	301.66	291.31	243.21	218.27	226.1	207.78	184.08	191.89	215.74	235.46	211.52	169.18	156.62	181.66	201.75	186.3	140.57	126.39	159.79	182.56	189.29	217.21	241.1	211.86	178.44	200.91	224.39	236.27	234.95	197.43	193.32	236.91	232.57	195.57	166.66	182.68	205.21	212.23	212.6	203.82	213.81
160.55	151.74	149.34	158.57	180.37	203.46	232.09	253.79	288.25	303.11	279.91	237.03	224.59	233.9	199.76	168.69	182.12	211.13	235.76	229.42	181.84	160.79	174.88	198.07	178.44	121.08	117.56	163.35	185.05	182.86	215.1	243.63	215.74	179.9	196.97	222.84	229.75	235.35	210.82	214.23	261.75	257.47	214.72	186.81	187.69	185.96	193.21	203.44	208.77	212.78
148.81	141.42	163.61	177.28	191.51	196.54	213.31	240.89	269.52	292.13	263.51	231.61	225.95	226.98	192.61	163.17	176.91	199.26	220.06	231.39	190.54	167.24	175.11	192.63	172.46	119.48	124.34	169.81	189.28	176.44	205.79	242.82	217.18	173.69	182.66	209.71	214.3	222.06	220.07	232.14	264.69	270.63	237.33	196.88	175.37	164.95	180.24	200.62	210.08	209.05
148.16	142.72	185.21	200.34	194.82	188.52	198.26	222.96	244.67	267.44	247.06	226	216.7	211.41	191.49	169.68	176.05	178.17	192.54	213.9	190.16	170.77	179.57	188.28	167.28	132.78	139.15	172.93	184.36	165.51	191.39	237.61	213.8	166.5	171	191.24	189.61	195.56	214.98	228.68	240.37	265.38	251.8	199.91	161.26	150.97	174.59	201.14	201.81	200.48
162.58	158.89	203.1	215.72	187.96	181.54	195.39	208.52	225.29	236.37	229.26	216.56	197.99	194.13	194.94	184.98	180.63	159.68	162.15	183.9	182.23	173.64	184.04	186.46	166.52	150.44	152.09	172.66	167.9	149.78	178.67	225.34	206.69	169.87	173.37	179.86	167.58	169.1	199.24	204.25	203.06	244.95	250.18	206.89	164.51	151.5	175.82	201.93	190.82	190.2
188.05	186.19	216.07	222.03	180.39	179.06	203.41	205.32	212.8	209.57	208.58	202.44	179.13	179.47	198.23	203.52	190.25	157.61	139.99	155.46	172.47	177.17	187.94	185.95	171.41	161.99	159.46	172.76	150.84	137.54	173.94	208.48	197.82	182.81	186.12	181.05	158.57	153.75	183.38	179.64	175.82	221.47	237.78	221.2	187.91	168.54	185.71	206.03	192.48	187.44
216.61	217.34	229.7	228.96	185.68	184.95	215.74	214.18	204.07	192.85	189.95	186.19	167.29	170.6	199.29	217.59	200.9	171.9	136.24	141.67	165.78	178.42	192.25	186.36	176.24	165.51	163.01	173.57	147.94	140.14	178.9	192.47	186.79	192.41	194.41	188.38	161.16	151.08	175.62	174.2	172.03	206.77	224.25	235.44	217.73	195.25	205.29	220.91	214.91	198.83
240.53	245.69	246.37	242.94	207.83	198.35	224.64	224.04	197.83	185.88	179.35	170.51	160.22	168.26	197.94	218.96	206.19	188.7	152.03	146.07	162.18	176.25	196.08	188.92	175.82	166.35	164.88	172.56	162.37	161.03	189.93	178.39	171.46	188.68	189.58	191	167.81	158.42	178.77	187.19	186.94	202.59	211.32	238.92	236.61	217.49	228.11	247.16	249.42	220.48
252.38	264.8	261.89	258.41	233.97	211.35	222.66	220.48	193.94	185.52	175.7	155.95	151.78	167.83	192.45	205.19	201.03	195.65	175.53	160.49	158.77	172.79	197.65	192.69	173.53	168.9	165.56	169.32	181.64	190.66	200.48	164.65	153.23	174.11	177.32	184.22	173.82	172.01	190.71	203.61	203.83	200.71	196.65	226.12	234.16	222.7	242.24	271.83	276.84	238.78
246.1	266.28	268.53	265.46	244.9	213.61	206.14	201.25	191.18	187.65	173.23	142.55	140.23	162.16	180.96	182.7	186.28	191.85	189.42	170.09	154.22	168.24	195.32	193.89	175.82	174.2	165.32	164.38	190.76	212.66	205.2	154.28	139.71	159.27	166.8	171.67	177.29	184.57	204.06	211.26	207.71	193.61	183.21	201.86	210.8	208.83	239.66	278.64	282.37	238.91
221.41	243.77	260.08	260.44	234.86	200.78	179.44	177.84	187.1	187.97	169.27	132.72	128.92	149.07	164.64	161.01	169.87	182.86	183.23	163.7	148.93	160.75	187.22	189.81	181.77	181.58	164.39	156.2	185.42	215.78	202.41	153.42	138.62	151.64	158.28	158.58	175.99	188.36	208.72	207.19	195.63	182.93	177.33	178.82	177.18	184.35	221.46	263.86	265.43	216.73
186.14	202.02	236.27	245.89	216.31	180.19	153.75	161.15	178.39	182.95	165.23	130.64	122.97	133.71	146.25	145.88	160.38	172.29	160.17	142.84	141.93	151.19	172.82	180.51	184.06	187.33	161.51	144.16	170.23	201.35	193.77	161.35	148.52	149.52	146.22	146.85	169.09	182.27	199.13	193.41	176.21	175.09	179.85	166.57	148.58	160.16	195.79	237.61	236.98	185.04
153.01	158.69	203.52	225.5	203.87	166.13	140.07	151.62	162.96	170.93	162.2	137.86	126.07	122.93	127.72	137.89	159.23	161.04	133.41	119.79	131.56	142.8	154.72	166.4	178.71	186.01	155.3	132.53	151.38	180.33	182.66	167.78	158.1	145.9	130.09	137.19	159.89	171.53	178.8	172.8	159.73	171.64	184.21	164.11	135.38	142.8	172.58	210.72	208.71	163.66
132.58	132.09	170.99	202.65	199.23	166.61	141.8	143.77	143.16	153.94	159.34	150.08	137.19	120.16	111.53	133.7	160.87	150.76	114.86	105.76	119.68	136.51	137.32	147.78	167.75	176.59	148.29	127.32	135.11	162.73	171.28	163.21	156.61	136.39	116.33	132.03	152.87	160.58	156.22	150.35	150.39	167.95	183.39	164.16	136.23	134.06	157.5	185.93	186.14	161.08
127.32	126.64	145.95	180.19	194.67	176.25	152.98	135.1	124.68	137.4	155.15	159.28	150.4	125.31	102.4	128.65	159.49	143.49	106.87	102.51	112.3	130.96	124.71	128.19	153.64	163.73	146.24	130.72	127.2	150.23	158.72	149.48	144.01	123.64	110.99	132.92	148.54	149.68	137.91	134.14	147.2	160.91	176.24	160.99	141.02	133.37	149.56	162.54	170.41	168.91
131.5	132.08	131.11	159.7	185.15	183.5	163.6	128.45	111.67	125.26	147.73	159.6	160.18	135.23	102.68	121.33	153.26	137.6	103.84	103.92	113.03	126.49	119.2	114.52	137.71	153.22	152.11	140.4	128.84	139.11	144.31	136.72	130.02	115.64	114.37	136.19	143.38	137.78	126.06	129.44	148.13	153.77	166.17	153.27	140.97	138.21	145.26	143.72	160.91	173.34
136.85	136.2	124.87	142.81	171.97	181.55	167.66	127.61	105.42	117.19	136.23	152.47	166.18	144.11	107.33	114.98	143.28	127.9	99.281	102.46	117.65	124.45	119.64	110.77	123.66	148.67	162.85	151.95	134.67	127.9	132.05	131.9	124.31	118.81	122.83	135.66	134.82	126.18	119.46	131.56	150.76	151.76	156.29	143.45	135.75	144.57	143.82	134.53	154.66	167.86
138.1	135.73	123.98	132.36	158.8	171.24	165.65	132.14	107.21	112.97	124.34	145.88	171.31	147.48	108.75	112.3	131	112.58	90.761	95.497	118.17	122.56	121.65	112.93	116.38	149.51	172.79	160.63	136.63	118.79	126.59	134	128.81	131.2	133	131.18	125.33	118.58	114.94	130.58	151.62	155.09	148.59	136.15	131.53	149.55	146.21	134.77	148.03	155.41
134.49	134.38	125.6	129.51	148.65	157.9	159.98	137.52	117.54	115.58	119.13	146.94	176.52	146.37	107.49	111.73	117.38	97.18	81.483	87.076	111.86	116.54	120.5	113.42	115.75	150.28	177.24	162.81	130.68	113.01	125.9	138.22	137.91	143.71	143.23	130.7	121.64	117.37	110.63	124.2	148.23	158.35	145.25	134.91	133.33	152.62	150.59	137.94	140.49	142.38
128.19	133.67	126.66	130.4	142.36	146.94	151.16	139.96	132.2	125.83	124.15	154.58	178.95	145.31	112.05	111.33	104.42	88.306	77.598	83.158	103.12	107.19	114.55	110.18	115.81	145.78	173.22	157.86	121.06	109.39	123.9	140.17	143.84	149.05	152.51	140.69	128.84	120.98	108.69	119.33	141.97	156.68	146.6	139.34	139.72	153.48	152.49	137.84	133.77	131.84
121.48	130.49	124.6	128.15	137.04	140.4	139.5	138.65	143.52	138.05	135.16	160.91	175.33	147.12	125.8	113.01	96.125	86.365	81.792	86.089	97.714	100.76	107.29	107.95	111.65	136.07	160.61	148.32	116.21	107.59	119.33	137.27	142.31	147.08	159.51	157.36	144.24	126.47	112.7	121.05	137.5	151.63	150.22	145.66	144.74	150.96	149.21	133.91	128.71	123.06
115.1	123.8	120.12	119.12	128.7	136.56	127.66	134.44	147.24	145.07	143.69	159.72	166.33	150.72	140.21	119.06	95.346	87.726	90.413	94.331	98.141	101.11	105.69	110.75	104.37	123.33	143.32	137.97	119.16	109.41	116.07	130.07	134.15	141.13	162.33	170.42	158.48	132.59	121.53	127.13	138.56	149.85	154.78	150.6	144.33	144.43	141.82	129.51	126.13	116.77
109.94	118.31	116.21	106.52	117.86	132.59	118.9	129.15	145.82	144.93	143.59	151.85	156.1	152.35	145.13	126.77	100.16	89.919	97.916	104.08	103.05	105.39	112.69	117.07	98.483	108.54	126.87	129.56	124.71	114.94	115.6	121.76	122.86	133.08	159.24	173.13	164.32	138.18	129.09	133.39	143.99	155.27	161.34	154.6	140.16	134.24	132.19	126.98	127.17	115.99
109.16	118.25	113.27	96.706	109.14	126.63	114.26	125.56	144.38	141.27	135.49	141.54	147.02	148.06	140.19	130.67	105.48	91.24	101.01	110.12	107.8	108.07	121.85	122.92	96.505	94.673	113.93	123.27	126.03	119.28	114.63	114.9	112.24	123.53	149.89	165.88	162.04	140.51	131.12	137.23	148.09	163.06	169.01	159.78	136.12	121.09	121.22	125.48	129.53	119.42
114.97	120.56	108.02	92.035	104.51	118.54	113.14	125.14	145.1	139.06	126.39	130.83	137.29	137.02	131.72	128.82	107.47	89.423	97.969	108.93	107.35	106.02	123.55	125.62	97.847	87.018	103.64	116.81	119.96	115.68	109.94	110.2	106.14	113.74	135.98	152.71	154.9	138.1	129.04	136.03	145.1	163.47	173.11	164.68	132.69	107.11	111.05	122.8	127.52	120.09
123.7	118.1	98.094	89.13	101.69	110.8	114.86	125.99	145.69	140.43	122.96	120.39	124.99	122.43	122.64	123.02	104.76	84.207	89.185	102.01	101.31	100.23	116.35	124.61	101.71	87.475	95.037	107.48	106.8	102.77	101.8	107.99	106.66	105.73	120.28	137.61	144.16	132.44	125.81	128.3	133.69	152.11	169.44	164.14	127.19	96.788	105.49	117.9	118.76	113.9
127.72	108.71	85.497	84.288	99.041	107.15	117.71	123.58	141.87	143.09	124.56	112.57	112.2	108.58	111.46	113.93	97.441	78.455	79.53	94.085	94.566	94.456	107.75	121.56	108.1	92.623	88.91	94.573	89.867	87.101	92.921	107.66	111.38	101.46	106.04	123.78	131.79	125.05	121.15	117.1	117.99	134.05	158.01	155.82	119.29	94.189	105.74	111.11	107.25	105.17
123.41	98.472	75.769	78.23	97.095	108.44	117.79	113.46	131.14	142.97	125.28	108.4	102.75	98.172	99.124	101.63	87.749	75.086	75.154	88.951	91.673	91.608	103.94	118.98	114.91	97.459	85.796	80.519	74.765	76.712	86.139	106.75	115.3	102.2	97.307	114.41	123.05	116.6	113.31	108.62	104.84	117.33	142.31	143.13	112.65	98.742	108.31	103.23	98.4	100.7
115.57	95.704	74.907	75.139	95.704	111.47	112.11	95.955	114.89	138.23	121.82	104.19	97.273	92.623	91.225	90.51	80.431	75.21	76.876	87.539	92.731	91.571	103.01	116.23	116.79	98.346	84.473	70.095	65.623	73.227	82.99	103.6	116.08	107.39	97.508	112.31	122.18	109.88	104.06	106.46	99.373	105.72	126.43	130.61	109.71	105.05	109.25	95.975	94.64	102.28
112.32	102.82	85.035	78.811	95.144	113.42	103.01	78.866	98.18	129.88	116.21	97.347	93.619	92.584	91.95	87.393	80.008	79.341	80.453	88.079	95.506	93.586	99.772	109.87	110.71	94.898	83.795	67.681	62.526	72.675	83.158	99.79	114.75	113.62	105.85	117.81	128.29	109.29	99.491	109.42	101.04	99.158	113.64	119.91	108.24	107.84	108.06	92.275	96.085	107.13
116.18	114.54	101.03	89.314	98.657	115.56	97.703	72.141	87.504	119.8	111.69	92.56	91.713	97.257	98.973	93.21	87.335	87.22	82.744	88.048	98.767	98.209	94.736	100.91	101.38	90.701	84.054	73.338	63.471	72.405	84.921	98.01	112.41	116.29	116.74	127.86	137.18	115.57	104.86	114.14	103.87	97.091	106.89	111.65	105.09	106.98	106.61	93.872	101.66	113.02
121.36	122.93	113.11	101.9	108.19	120.83	102.01	78.881	86.639	110.25	109.26	95.069	94.294	104.31	106.09	101.56	98.613	95.665	83.888	87.063	102.16	104.8	94.516	97.017	97.431	89.202	85.186	82.009	67.159	73.403	86.762	98.647	109.12	113.57	124.01	137.79	143.92	123.9	117.42	117.34	102.32	98.207	107.8	107.05	100.83	106.49	107.29	99.446	108.78	119.91
120.16	122.92	114.84	109.75	118.72	128.45	114.49	93.559	92.513	103.52	107.55	100.94	101.02	110.28	109.06	106.05	107.22	99.14	84.344	86.257	104.33	110	102.11	103.25	101.67	89.374	85.62	88.004	73.657	76.663	88.576	99.461	104.31	107.73	124.73	142.57	143.38	127.95	125.72	116.06	97.263	99.356	112.79	106.03	98.151	108.66	112.03	106.38	113.86	126.85
110.27	114.18	107.53	108.54	121.74	132.5	126.42	107.09	97.156	99.844	104.46	101.19	105.09	111.1	106.99	104.81	107.51	94.194	83.128	85.012	102.96	110.62	110.9	114.21	108.22	88.432	84.292	89.608	83.247	81.64	90.651	97.494	96.94	101.08	118.83	137.07	132.61	124.06	119.68	109.03	94.663	98.009	113.43	105.61	97.657	111.35	119.76	112.57	113.97	129.3
95.132	100.05	96.607	98.597	113.72	126.91	127.82	111.66	95.919	96.736	99.117	93.04	99.405	104.4	100.02	98.288	98.493	82.613	78.925	81.571	97.235	106.19	112.03	119.58	109.72	86.342	81.918	88.521	94.187	88.334	92.1	91.639	87.419	92.857	107.53	119.6	114.18	112.71	101.55	99.013	98.151	95.328	105.54	102.08	96.893	111.36	125.11	115.52	108.66	122.97
80.121	85.561	85.765	84.83	98.403	111.87	115.24	104.9	91.397	91.646	92.315	81.036	84.738	92.118	88.994	87.614	84.195	69.472	71.605	76.239	89.586	98.725	104.5	114.52	104.24	84.174	79.152	86.564	102.26	96.763	91.75	84.049	79.118	82.566	94.022	96.419	95.199	98.337	83.674	91.259	104.88	94.94	94.831	94.771	92.778	107.45	122.5	112.42	100.56	110.06
69.949	74.855	76.339	74.53	82.984	94.472	95.304	92.176	87.533	84.916	84.98	70.172	68.847	79.469	77.256	75.762	70.444	58.991	63.023	70.898	83.648	91.825	94.433	101.69	94.483	80.608	75.547	84.379	103.99	103.56	89.678	77.912	74.86	73.887	83.67	78.796	82.141	87.407	76.018	88.594	109.32	98.634	89.771	86.78	84.53	99.615	111.25	103.06	93.394	97.931
67.329	69.724	70.035	72.104	74.169	82.436	79.76	82.014	84.417	79.693	77.739	62.566	58.365	70.642	69.582	67.27	61.327	52.885	56.342	66.69	80.952	88.515	86.941	86.694	83.212	73.591	71.369	82.035	99.3	102.85	86.017	73.811	73.196	71.778	80.858	73.492	76.868	84.153	78.912	89.404	108.99	104.15	92.198	81.776	75.255	88.766	95.753	90.799	88.868	91.236
71.656	69.779	68.615	75.07	74.42	78.147	75.307	78.807	82.251	79.29	72.551	58.668	54.004	65.676	68.424	65.655	58.041	51.214	53.625	64.182	80.569	88.157	82.37	74.459	71.886	64.634	68.457	79.395	90.015	92.649	79.848	70.033	71.28	76.691	84.958	78.089	77.201	87.276	86.076	90.077	104.96	107.25	97.971	81	69.951	77.768	81.834	79.98	85.927	88.471
78.854	72.493	70.685	77.428	79.099	78.098	78.189	81.544	85.011	84.813	72.692	58.326	52.854	62.068	72.094	70.76	59.665	53.168	54.219	63.763	80.873	87.015	78.323	67.239	62.192	58.717	67.936	76.113	78.084	78.304	71.652	66.023	69.387	83.817	90.705	85.435	80.456	91.476	90.399	87.923	98.393	105.22	102.27	83.572	70.391	69.98	73.029	73.034	82.235	85.858
82.685	73.366	71.774	75.74	79.584	76.72	79.709	86.504	94.433	94.546	79.658	61.522	53.008	59.105	76.357	77.955	64	56.983	55.872	64.849	80.317	82.676	72.816	63.321	56.198	58.528	68.399	72.069	66.524	67.673	64.858	63.22	69.452	87.242	92.881	89.956	85.263	92.267	88.052	82.947	89.891	98.408	102.02	87.842	73.1	65.924	68.447	69.289	75.634	81.119
78.026	68.883	69.008	69.922	71.555	71.097	76.246	89.059	103.9	104.1	90.364	68.415	55.164	58.754	77.115	81.12	67.965	59.817	56.827	66.198	77.679	76.258	65.949	59.033	54.176	60.391	67.558	68.188	59.687	63.902	62.386	62.632	71.015	84.307	89.699	89.734	89.802	88.695	80.698	78.067	81.61	89.308	96.862	91.354	73.796	62.912	64.195	65.643	65.613	74.012
65.942	60.549	64.144	61.606	58.996	63.375	71.63	86.637	104.17	107.5	98.448	77.559	60.287	61.41	72.826	77.799	68.675	59.144	56.784	66.76	72.92	70.435	59.498	53.223	53.521	58.634	64.846	66.472	60.255	64.563	63.456	63.5	71.367	77.152	82.348	85.576	90.802	82.283	73.677	76.276	76.465	80.668	89.03	91.358	71.938	58.324	57.818	59.706	54.536	66.293
54.795	54.355	61.123	54.683	49.504	58.593	70.337	81.3	93.875	101.57	99.835	85.497	67.042	63.803	65.771	70.438	65.5	55.911	57.064	65.972	67.594	67.151	55.7	48.538	51.235	52.656	61.511	68.161	66.393	66.822	65.847	64.737	69.097	70.383	73.963	80.083	86.681	75.474	70.951	77.353	74.477	73.715	80.701	86.995	69.4	52.695	50.951	52.804	46.582	61.033
53.027	55.327	62.112	53.848	47.829	59.729	72.221	76.978	80.752	90.548	97.086	89.979	72.93	63.615	60.419	62.888	61.031	55.17	59.922	65.048	64.668	67.394	56.904	48.225	47.333	46.367	58.979	71.849	73.329	70.681	69.361	66.714	66.327	67.306	69.306	76.864	80.381	71.226	72.57	78.81	72.924	68.018	72.936	80.299	67.409	49.677	47.638	48.803	45.04	60.474
61.309	63.341	66.71	59.917	54.132	65.258	74.882	75.511	73.464	83.14	96.136	92.252	77.179	63.096	59.61	58.228	59.369	60.755	66.415	67.404	67.733	71.749	64.472	53.068	44.73	42.701	58.042	74.625	77.836	76.47	75.05	71.059	67.396	69.049	72.05	78.549	77.009	71.777	76.401	79.252	70.804	63.717	67.824	74.616	67.02	53.015	51.091	50.435	50.636	64.802
73.312	73.836	73.303	69.002	65.021	71.18	77.208	76.743	74.345	83.256	98.544	94.485	80.493	65.139	62.421	59.109	63.074	70.097	74.541	74.925	77.719	79.755	75.927	60.996	45.753	42.31	58.645	74.778	79.502	81.669	81.987	78.451	74.83	75.508	80.411	84.117	78.918	76.419	80.074	79.008	70.029	62.929	67.878	72.357	69.775	63.025	61.25	57.516	60.928	72.483
81.542	81.023	79.45	76.576	74.432	74.055	78.095	78.699	78.664	86.268	99.591	95.858	82.376	68.519	65.7	65.886	70.869	76.903	80.209	84.291	89.396	88.09	84.766	68.031	49.552	44.738	59.25	72.129	77.717	82.427	86.433	86.489	86.115	84.319	87.159	88.712	83.548	81.254	81.346	78.443	71.456	66.77	71.912	73.402	74.904	75.377	73.776	66.934	70.381	79.97
80.88	80.695	81.74	79.658	76.316	71.944	74.626	76.941	79.259	85.087	94.098	92.752	80.806	69.527	66.899	74.013	77.525	77.452	80.239	89.17	94.327	90.946	85.249	70.088	52.771	47.54	57.504	66.822	71.077	77.387	84.713	90.37	94.918	90.058	85.716	87.565	85.639	81.869	78.585	77.002	72.696	71.504	74.662	74.746	77.764	83.164	82.125	73.472	73.112	81.95
70.614	72.312	77.54	76.445	69.258	64.22	64.661	68.354	72.928	77.215	81.604	82.891	74.522	66.066	65.215	76.787	77.195	72.103	74.377	85.714	89.032	84.508	76.929	65.588	52.345	47.541	52.97	59.652	61.106	68.581	76.732	86.82	96.086	87.837	76.176	80.47	82.087	76.51	71.74	73.432	70.738	70.78	71.701	72.554	73.98	81.461	82.462	73.231	67.452	75.075
56.198	59.903	67.89	67.657	57.709	52.133	50.297	55.725	63.111	65.691	66.053	68.495	64.254	58.687	60.86	71.445	68.78	63.245	65.305	75.417	77.931	71.067	64.255	56.83	48.247	45.156	48.152	52.492	52.434	59.274	66.135	77.704	89.556	78.136	64.947	71.835	74.942	67.091	62.513	66.888	64.627	62.403	63.322	65.835	64.453	71.42	76.557	67.732	57.404	62.261
46.481	50.015	57.56	57.419	47.352	39.312	36.914	45.131	55.744	55.616	52.466	54.758	52.053	49.384	54.321	60.838	57.486	54.153	57.167	63.688	67.661	57.615	53.017	48.497	43.69	43.918	45.639	46.875	47.351	51.89	57.046	68.604	79.393	66.636	58.451	66.191	68.622	57.236	53.219	58.397	55.614	50.573	53.774	57.817	54.447	59.324	69.386	62.73	49.302	51.12
46.55	47.072	51.306	49.888	40.357	30.253	29.166	40.203	53.196	50.012	43.923	45.79	40.918	40.472	46.731	50.055	49.448	47.669	52.78	55.895	61.322	50.541	47.131	44.428	41.848	45.116	45.572	43.259	43.781	46.901	51.381	63.061	69.427	58.947	57.35	64.135	64.833	49.318	45.365	50.722	46.796	41.1	47.636	52.738	48.203	50.597	64.573	62.284	47.375	46.996
54.099	50.574	50.787	46.043	36.309	27.729	28.832	41.214	53.767	48.3	41.197	43.132	35.209	34.518	40.676	43.653	45.993	44.522	51.676	54.453	59.101	51.812	47.493	45.325	43.018	47.105	47.266	42.527	39.986	43.067	49.098	59.996	61.039	56.119	57.759	63.204	62.428	44.1	39.84	46.603	42.439	37.302	46.814	51.658	45.797	46.112	62.803	65.993	51.977	49.062
63.646	57.693	55.555	45.863	36.176	32.087	35.681	47.254	55.982	49.253	45	47.73	39.64	35.299	40.289	45.056	45.571	44.438	52.479	59.502	61.866	59.515	53.13	49.618	46.489	50.214	51.939	46.805	38.362	40.391	50.009	58.246	55.658	56.181	57.815	62.361	61.357	42.999	38.535	47.74	45.681	41.145	51.002	53.108	45.37	45.157	64.032	72.32	61.141	54.293
72.75	67.607	65.12	51.32	42.497	42.233	48.137	56.952	60.629	54.197	56.291	60.686	55.521	46.652	49.558	55.318	49.427	48.444	57.147	70.57	71.591	71.17	62.805	56.668	53.591	57.698	61.766	57.51	43.41	42.742	54.945	60.692	56.809	59.138	60.396	64.003	63.452	48.245	43.928	54.468	56.237	54.072	60.11	57.299	47.241	49.045	69.469	81.699	73.152	62.654
81.925	80.679	77.929	63.294	54.754	55.257	62.009	67.679	67.952	64.421	72.639	79.985	77.313	67.313	68.247	71.084	60.134	57.499	68.807	85.465	87.455	84.8	74.742	67.241	65.387	69.92	75.65	72.229	56.366	53.894	64.526	69.955	66.291	66.637	67.846	70.194	69.034	59.221	55.374	64.587	70.184	73.325	73.481	65.71	53.835	58.871	79.557	94.027	86.307	74.924
89.157	93.278	89.078	76.43	66.511	65.325	70.642	74.776	74.564	75.88	86.715	97.569	94.528	87.836	88.245	84.831	73.832	68.649	83.717	98.461	102.54	95.996	84.995	79.031	77.577	80.329	86.802	83.741	71.24	69.722	75.88	81.525	78.753	75.728	76.403	77.708	74.849	70.334	66.853	72.73	81.308	89.942	86.137	75.278	64.372	70.806	90.141	104.38	96.023	86.55
88.661	97.16	91.923	81.624	69.786	66.289	69.296	73.305	74.712	80.281	91.153	103.28	98.641	96.207	96.898	88.698	79.724	74.663	90.558	102.1	107.08	97.606	87.679	84.461	81.537	80.314	86.601	84.122	77.804	78.732	82.046	85.907	83.771	78.335	78.654	79.011	75.982	74.747	70.611	72.818	83.692	94.575	89.613	78.008	71.776	76.602	93.366	104.69	95.459	88.674
77.402	86.847	83.536	74.901	62.591	57.392	59.415	62.615	65.366	73.173	84.51	93.919	88.64	87.686	87.75	79.598	71.066	69.574	81.983	92.405	96.516	86.34	79.168	77.312	72.422	68.071	72.699	71.925	71.177	73.367	77.383	78.385	75.345	70.111	71.049	69.443	69.527	70.089	63.843	62.965	75.583	85.418	79.523	69.667	68.489	70.507	84.519	91.449	82.062	77.305
59.944	66.265	67.653	60.969	50.434	44.731	46.881	47.676	49.917	59.221	71.844	76.84	70.717	68.368	67.074	61.634	53.236	55.143	63.347	72.874	75.557	67.752	62.977	60.724	54.815	50.482	52.402	54.207	56.748	57.994	63.659	63.733	58.065	55.69	57.218	52.705	56.968	59.396	51.239	48.45	61.59	68.724	60.814	55.05	55.174	55.466	67.173	70.43	62.045	58.701
44.18	45.699	51.157	47.323	40.057	35.335	36.505	34.31	35.935	47.701	60.211	62.384	53.549	49.147	47.05	43.211	37.472	40.063	46.042	52.34	53.742	51.225	48.082	44.71	38.712	35.991	36.09	39.84	43.573	43.367	48.963	50.502	42.202	42.68	43.846	37.684	43.19	47.122	40.362	38.229	49.579	52.594	43.26	41.897	40.293	40.739	50.135	51.99	45.545	43.545
34.404	32.67	38.5	37.616	33.636	30.968	29.54	25.347	28.765	43.306	53.445	54.347	42.693	36.683	34.214	30.807	29.465	31.355	35.706	37.833	38.355	41.648	40.46	36.096	30.316	27.932	28.097	32.322	35.99	36.088	40.382	42.914	33.679	34.341	34.701	29.915	32.705	36.047	34.838	36.946	44.351	41.874	32.716	33.212	30.811	32.768	39.904	42.296	37.853	37.253
30.148	27.449	30.445	31.277	29.614	28.965	25.408	21.619	27.825	42.912	50.426	49.682	37.73	30.221	27.379	25.343	27.278	28.719	30.83	30.363	31.188	37.928	38.434	33.91	28.089	24.789	25.667	29.856	33.396	35.585	38.593	39.267	30.834	29.753	29.336	27.829	26.876	27.826	32.972	41.395	44.69	37.177	28.338	27.635	26.555	30.372	36.836	39.918	36.873	37.324
29.076	26.363	26.359	26.737	26.658	27.231	23.748	22.761	28.927	41.032	47.934	45.047	34.698	26.091	23.777	24.237	27.347	28.441	29.025	27.643	29.653	36.853	37.414	33.633	27.386	23.739	24.89	29.366	33.827	38.013	39.228	36.135	29.602	27.259	26.172	27.162	24.543	23.705	32.108	45.417	46.298	35.905	26.542	23.691	23.998	29.254	37.264	39.691	37.568	38.404
28.987	26.473	25.227	23.548	24.799	25.896	24.585	26.471	28.831	36.032	44.264	40.165	31.138	22.921	22.446	25.111	28.099	28.845	29.336	27.562	29.793	35.775	35.43	32.339	26.185	22.924	24.37	28.679	34.94	39.651	38.219	31.947	27.922	25.778	24.654	26.151	24.154	23.257	31.738	45.873	46.107	34.423	24.892	21.237	21.718	27.692	37.372	38.053	36.568	37.459
28.538	26.539	25.261	22.179	23.943	25.265	27.31	29.94	27.297	30.206	39.626	35.884	27.592	21.453	22.827	26.465	28.712	29.527	30.175	27.989	29.002	33.146	32.504	29.631	25.021	22.02	23.749	27.044	34.239	38.101	34.894	27.018	25.077	24.65	24.443	25.355	24.716	24.247	31.962	43.208	43.348	31.029	22.9	20.442	20.348	26.151	35.313	34.783	33.369	34.341
27.459	26.013	24.963	22.509	23.369	25.002	30.137	31.962	26.065	26.073	34.627	32.151	25.05	21.755	24.084	26.94	28.042	29.176	29.341	26.897	26.714	28.781	28.769	26.409	24.086	21.244	22.107	25.046	30.663	33.31	30.595	22.222	20.856	23.398	24.582	25.016	25.42	24.854	31.694	39.218	38.585	27.096	21.456	20.653	19.779	24.637	31.579	31.337	29.508	29.941
26.043	24.997	24.531	23.352	22.825	25.091	31.209	32.538	26.547	24.416	29.756	28.396	23.479	22.864	25.745	26.153	25.718	26.957	26.245	24.105	23.436	23.869	25.039	23.714	22.955	20.02	19.1	23.243	25.517	27.6	26.474	18.406	16.542	21.656	24.225	24.468	25.276	24.638	29.757	35.589	33.577	24.937	21.375	20.379	18.922	22.938	28.218	29.002	26.883	25.384
24.589	24.34	24.974	23.995	22.879	25.499	30.184	31.979	28.286	24.861	25.8	24.792	22.724	23.952	27.173	25.274	22.92	23.837	22.266	20.815	19.991	20.112	22.419	21.857	21.653	17.813	16.066	21.269	21.387	23.533	23.364	16.158	13.98	19.458	23.108	23.215	23.691	23.457	26.495	33.041	30.786	25.137	21.728	18.82	17.602	21.788	27.022	28.437	25.952	22.052
23.311	24.589	26.368	24.995	23.832	25.383	28.001	30.845	29.671	26.748	23.839	22.53	22.629	24.427	27.203	25.199	21.225	21.234	19.06	17.807	17.222	18.347	20.913	20.407	20.201	15.683	14.716	19.09	19.959	21.897	21.828	15.399	13.198	17.183	21.211	21.695	21.502	21.535	23.599	31.37	31.042	26.411	20.853	16.886	16.912	22.137	28.002	29.538	25.704	20.935
22.287	25.149	27.812	26.614	25.02	24.298	25.57	29.237	29.871	29.249	24.399	22.451	22.33	23.767	25.444	25.087	20.895	19.754	17.237	15.56	15.475	18.005	20.156	19.124	18.333	15.154	15.218	17.859	20.573	21.956	21.344	15.305	12.805	15.043	18.871	20.993	20.532	20.199	22.671	30.359	32.397	27.387	19.143	15.777	17.45	23.773	29.787	31.114	25.423	21.818
21.461	25.045	28.456	27.971	25.594	23.273	23.559	26.664	29.311	31.198	26.348	23.497	21.053	21.989	23.033	23.745	20.802	19.15	16.348	14.465	14.505	18.158	20.365	18.296	16.491	16.096	16.401	18.308	21.243	22.613	20.677	14.942	12.186	13.285	16.973	21.467	21.44	20.472	23.697	29.633	32.5	27.714	18.702	15.532	18.358	25.266	31.061	31.548	25.275	23.386
20.639	24.011	28.053	28.425	25.431	23.209	22.476	23.513	28.403	31.434	27.402	23.492	19.272	19.814	21.39	21.378	19.963	18.585	15.741	13.991	14.156	18.569	21.225	17.938	15.558	17.161	17.405	19.432	20.922	22.754	19.356	14.207	11.792	12.531	16.203	21.911	22.785	21.554	24.841	28.236	31.041	27.656	20.186	15.812	18.657	25.266	31.023	30.162	25.01	24.077
19.364	22.337	27.014	28.299	24.885	23.283	21.908	21.175	26.86	29.539	26.483	21.575	17.961	18.169	20.778	19.121	18.457	17.347	15.296	13.467	14.492	19.204	21.509	17.457	15.352	17.501	18.197	19.778	20.001	21.506	17.89	13.975	12.118	13.105	16.355	21.013	22.787	22.06	24.314	25.846	28.982	27.343	22.043	16.643	18.516	23.721	29.086	27.399	23.681	23.004
17.459	20.246	25.967	27.941	24.091	22.144	20.668	20.176	24.313	26.029	24.582	18.899	17.311	17.506	20.287	17.617	16.793	15.534	15.162	13.426	15.211	19.545	20.533	16.439	14.955	17.133	18.709	19.131	19.147	19.046	16.971	14.921	13.403	14.563	16.798	19.081	21.124	21.601	22.17	23.377	26.825	26.662	22.593	17.619	18.419	21.496	25.243	23.918	21.13	20.432
15.901	18.077	25.01	27.254	22.881	19.651	18.441	19.594	20.922	21.861	22.713	17.046	16.964	17.325	18.911	16.637	15.156	13.709	15.08	14.375	15.737	19.061	18.591	15.098	14.276	16.47	18.535	18.142	18.483	16.639	16.99	16.472	15.49	16.253	17.17	17.231	18.524	20.318	19.816	21.441	24.563	25.412	21.377	17.72	18.01	19.189	20.659	20.359	18.385	17.399
15.913	16.588	23.603	25.998	21.119	16.672	16.219	18.368	17.356	18.12	20.701	16.607	16.697	16.599	16.595	15.59	13.504	12.304	14.504	15.358	15.905	17.71	16.207	13.756	13.779	15.964	17.643	17.065	17.413	15.29	17.533	17.489	17.491	17.506	17.268	15.72	15.759	18.39	18.368	19.823	22.266	23.402	19.121	16.518	16.738	17.066	17.069	17.547	16.327	14.882
17.111	16.244	21.347	23.864	18.953	14.103	14.819	16.337	14.48	15.834	18.524	17.047	16.218	14.96	14.136	14.149	12.009	11.471	13.319	15.212	15.814	15.888	14.05	12.564	13.258	15.756	16.597	15.689	15.225	14.727	17.347	17.489	18.131	17.528	16.698	14.204	13.59	16.428	17.838	18.673	20.109	20.718	17.118	14.723	14.9	15.563	15.39	15.991	15.061	13.385
17.952	16.504	18.605	20.875	16.835	12.46	13.998	14.262	12.871	15.301	17.028	17.299	14.999	13.003	12.127	12.555	11.236	10.984	12.009	13.974	15.182	14.297	12.848	11.803	12.285	15.529	15.732	14.13	12.47	14.02	15.745	16.528	16.681	16.082	15.201	12.786	12.607	15.103	17.426	18.244	18.312	17.893	15.934	13.355	13.276	14.759	15.109	15.385	14.456	12.93
17.81	16.505	16.366	17.94	15.268	11.732	13.141	12.967	12.48	15.738	16.71	16.723	12.923	11.382	10.625	11.431	11.656	10.546	11.006	12.329	13.632	13.417	12.687	11.689	11.322	14.696	14.608	12.884	10.869	12.787	13.529	14.663	13.628	13.816	13.307	11.934	12.551	14.502	16.647	17.937	16.991	15.5	14.933	12.792	12.244	13.988	14.996	15.094	14.346	13.079
17.245	16.147	15.419	16.193	14.469	11.533	12.079	12.387	12.752	15.979	17.024	15.636	10.687	10.227	9.7829	11.147	12.736	10.329	10.097	10.744	11.582	12.956	12.945	11.869	11.164	12.893	12.706	12.205	11.195	11.581	11.882	12.303	10.497	11.532	12.11	11.913	12.6	14.5	16.169	17.212	15.881	13.702	13.625	12.548	11.702	12.793	14.25	14.81	14.431	13.31
16.676	15.807	15.463	15.767	14.281	11.605	11.176	11.977	12.958	15.363	17.021	14.658	9.2239	9.3744	9.7665	11.29	13.11	10.424	8.8343	9.373	10.16	12.452	12.968	11.812	11.616	10.657	10.426	12.021	12.499	11.334	11.192	10.323	8.6571	9.8741	12.083	12.569	12.503	14.926	16.688	16.446	14.75	12.479	12.318	11.906	11.373	11.593	12.998	14.487	14.584	13.525
15.928	15.468	15.377	15.759	14.29	11.857	10.811	11.66	12.56	13.993	16.05	13.849	8.9591	8.6997	10.042	10.967	12.157	10.303	7.611	8.4306	9.9989	11.956	12.558	11.566	11.635	9.1066	8.9232	12.212	13.633	12.341	11.182	9.2567	8.2202	9.3591	12.639	13.388	12.661	15.101	17.184	15.942	14.009	11.898	11.065	10.701	11.056	10.975	11.855	14.09	14.844	13.804
14.756	14.855	14.689	15.212	13.951	11.933	10.827	11.484	11.654	12.456	14.155	12.866	9.5962	8.3236	9.7753	9.941	10.696	9.8259	7.6049	8.5288	10.532	11.503	12.05	11.419	10.71	8.5471	8.8288	12.456	14.153	13.695	11.268	8.966	8.4586	9.8346	13.107	13.873	13.141	14.294	15.82	15.363	14.181	11.901	9.6705	9.3457	10.839	11.027	11.193	13.614	14.955	13.92
13.291	14.073	14.017	13.869	12.886	11.419	10.74	11.15	10.876	11.292	12.089	11.528	10.297	8.5168	9.0048	9.0935	9.721	9.6957	9.1321	9.9138	10.757	10.905	11.782	11.205	9.4994	8.3574	9.5275	12.248	13.973	14.048	10.987	9.1944	8.9009	10.588	13.455	14.003	13.492	12.652	12.56	14.367	14.866	12.151	8.7105	8.3714	10.878	11.364	10.884	13.081	14.513	13.723
12.107	13.429	13.743	12.21	11.265	10.487	10.414	10.612	10.572	10.655	10.665	9.9336	10.181	9.1456	8.6338	9.1896	9.3434	9.9936	10.834	11.417	10.423	10.402	11.386	10.636	8.9334	8.3586	9.8672	11.565	13.304	13.083	10.639	9.8607	9.4819	11.279	13.7	14.015	13.43	10.906	9.4354	12.864	14.937	12.25	8.8112	8.1516	10.918	11.387	10.569	12.316	13.517	13.535
11.638	12.889	13.302	10.885	9.7513	9.7334	10.036	10.14	10.493	10.515	10.131	8.426	9.0717	9.5419	9.2434	9.7243	9.1902	9.8025	11.205	11.549	10.008	10.242	10.328	9.8889	9.119	8.7053	9.3346	10.966	12.534	11.769	10.861	10.813	10.149	11.749	13.471	13.872	12.906	9.5664	8.1395	11.128	13.683	11.915	9.3825	8.5945	10.562	10.808	10.07	11.003	12.261	13.484
11.559	12.168	12.209	10.218	8.9128	9.3278	9.6348	9.7738	10.402	10.712	10.133	7.5174	7.7438	9.2675	10.388	9.8241	8.9271	8.8314	10.202	10.342	9.6973	9.85	8.9319	9.2723	9.4821	8.791	8.41	10.711	11.787	11.07	11.5	11.616	10.711	11.448	12.596	13.247	11.752	8.7902	8.408	9.9037	11.47	11.083	9.5049	9.035	9.9682	10.067	9.5773	9.3202	10.93	12.972
11.265	11.171	10.823	10.187	8.7043	8.8122	9.1489	9.6582	10.338	10.72	10.047	7.4559	7.155	8.6446	11.071	9.5907	8.4328	7.8132	8.7929	8.7999	9.016	8.7426	7.9381	8.8242	9.6022	8.1268	7.8894	10.458	11.072	10.873	11.762	11.608	10.727	10.302	11.413	11.915	9.9814	8.3962	8.8018	9.4683	9.4208	10.05	9.2162	8.949	9.6173	9.8107	9.4166	8.257	9.6593	11.463
10.645	10.15	9.7963	10.389	8.5891	7.8713	8.6216	10.01	10.21	10.118	9.571	7.8866	7.5464	8.3571	10.784	9.6043	8.0609	7.2482	7.7318	7.5331	7.6732	7.4948	7.5213	8.5624	9.3984	7.4852	7.9363	9.9233	10.417	10.392	11.175	10.407	9.7918	9.1578	10.243	10.074	8.1694	7.9184	8.466	9.0915	8.4484	9.3082	8.9549	8.5099	9.5038	10.119	9.6586	8.6312	8.639	9.3343
9.9239	9.443	9.4815	10.191	8.2198	6.9052	7.9881	10.173	9.8386	9.3352	9.0503	8.2701	8.4543	8.7996	9.9741	9.8136	8.2879	7.0659	7.2552	6.8922	6.2864	6.8093	7.5	8.544	8.8509	7.5689	7.9458	9.1408	9.5632	9.2693	9.7993	8.5405	8.2952	8.5513	9.1616	8.3597	6.9207	7.1716	7.8916	8.4315	8.5093	9.1284	8.7643	8.0576	9.1896	10.467	10.058	9.8514	7.9658	7.5891
9.2568	9.1265	9.8724	9.5942	7.8379	6.5074	7.1537	9.275	9.3501	9.1372	8.8406	8.4978	9.3349	9.7518	9.3679	9.7659	8.7982	7.1494	7.2653	6.9617	5.8183	6.7348	7.7059	8.5091	8.1084	7.8473	7.4182	8.1689	8.4276	7.9722	8.1277	7.0931	7.2217	8.2935	8.3383	7.303	6.2949	6.5342	7.9533	8.281	8.9311	9.4172	8.6159	7.7054	8.5149	10.157	10.262	10.47	7.7218	6.9841
8.7366	9.0097	10.535	9.4017	7.7659	6.6056	6.3439	7.8256	9.0156	9.622	8.8101	8.7727	9.9105	10.568	9.1391	9.3279	8.7095	7.3336	7.4293	7.0785	6.435	7.1574	7.8261	8.1061	7.5967	7.745	6.5863	7.1528	7.5982	7.0988	6.9418	6.6131	6.9291	8.2983	8.0486	6.8421	6.0757	6.4053	8.5686	9.0524	9.2866	9.7957	8.6654	7.7066	7.7661	8.9176	9.9633	9.9434	8.0647	7.4883
8.293	8.9698	10.705	9.7319	7.766	6.5924	5.8838	6.9057	8.819	10.367	9.0106	9.0488	10.074	10.81	9.1251	8.6964	7.8415	7.3324	7.4247	6.7815	7.3314	7.8228	7.7182	7.5422	7.5687	7.4406	5.9609	6.4287	7.3075	6.5791	6.5008	6.7906	6.9247	8.3885	8.2283	6.696	6.1588	6.7675	8.8568	9.9001	9.4881	9.7267	8.9425	8.2806	7.308	7.4636	9.1155	9.0273	8.8147	8.3272
7.809	8.9607	9.8666	9.4561	7.3603	6.2232	5.7842	6.526	8.497	10.928	9.8379	9.0368	9.741	10.521	9.3586	8.2119	6.9105	6.9402	7.1128	6.5741	7.6846	8.0817	7.6568	7.4236	7.7954	7.1293	5.7187	6.1202	6.8596	5.9323	6.2047	7.032	6.7913	7.9914	8.4212	6.8836	6.4545	7.2527	8.3555	9.8621	9.3109	8.9427	9.1953	9.0231	7.3623	6.8992	8.169	8.5111	9.2431	8.6868
7.6019	8.7039	8.2787	8.012	6.5748	5.861	5.8577	6.2113	7.8417	10.814	10.931	8.7561	8.883	9.8285	9.7835	8.186	6.4719	6.1288	6.4351	6.6693	7.3878	7.6219	7.7181	7.9052	7.9638	6.8335	5.737	5.9363	5.9582	5.163	5.6254	6.8913	6.5215	7.1792	8.3378	7.3979	6.8168	7.3423	7.3984	8.8013	8.4932	7.8058	9.0405	9.3281	7.9345	7.3287	7.7247	8.3564	8.8085	8.4373
8.0172	7.9566	6.8245	6.4655	5.9268	5.8027	5.9045	5.8995	6.9069	9.806	11.139	8.5554	7.6698	8.8025	9.942	8.4359	6.3768	5.2138	5.5045	6.4666	6.7883	6.8849	7.6716	8.4426	8.0457	6.64	5.7511	5.6338	5.2502	4.794	5.0617	6.277	6.1827	6.7678	8.1838	7.8465	7.1372	6.8255	6.4565	7.2179	7.2279	6.8683	8.2773	9.1494	8.6953	7.8745	7.7825	8.0828	7.8803	7.9211
8.5645	7.0952	6.2795	6.0079	5.8379	5.8354	5.7048	5.454	6.0279	8.3937	10.002	8.4134	6.5328	7.7449	9.474	8.2723	6.2128	4.7398	4.7739	5.8475	6.1514	6.3144	7.5656	8.4312	8.0443	6.3359	5.4375	5.368	5.1301	4.9635	4.7933	5.5592	5.8473	6.8357	8.1461	7.8359	7.258	6.1314	5.6523	5.7553	6.0912	6.2013	7.1665	8.7416	9.0887	8.0044	7.7595	7.459	7.239	7.244
8.5184	6.7424	6.6101	6.5581	6.233	5.6044	5.2189	4.7038	5.4782	7.1465	8.2072	7.8261	5.9708	7.0407	8.5194	7.3512	5.8361	4.7606	4.6095	5.3201	5.5802	5.9457	7.431	7.821	7.7201	5.6212	4.7801	5.3826	5.3414	5.1319	4.7403	5.1648	5.6094	6.6936	7.8699	7.3321	6.9915	5.7488	4.9218	4.7107	5.4527	5.5562	6.2057	8.186	8.7969	7.8154	7.3599	6.7556	7.0456	6.2928
8.028	6.8635	7.0985	7.1914	6.5127	5.1145	4.6948	4.0088	5.1167	6.0839	6.7042	6.7591	6.1577	6.8136	7.433	6.1277	5.4255	4.7992	4.7577	4.9956	5.1223	5.675	6.8662	7.0258	6.886	4.8208	4.2046	5.5397	5.5639	4.8709	4.7935	5.0971	5.4952	6.2595	6.9869	6.5717	6.4397	5.6006	4.3972	4.0605	5.1452	4.9209	5.6535	7.5755	8.0771	7.3691	6.9081	6.4386	6.8098	5.2719
7.6138	6.9203	7.1825	7.1116	6.0626	4.6608	4.3417	3.7168	4.6794	5.2564	6.1469	6.06	6.6974	6.9765	6.5235	5.2337	5.0929	4.679	4.6728	4.7075	4.7592	5.3423	5.816	6.3632	5.7998	4.4186	4.0383	5.4046	5.4598	4.3986	4.7578	5.1205	5.4933	5.9474	5.8566	5.9263	5.9782	5.4569	4.3787	4.0039	4.8079	4.4755	5.4744	7.0792	7.4496	6.7627	6.706	6.6114	6.2714	4.6595
7.2754	6.7576	6.8781	6.2864	5.0532	4.4038	4.1477	3.6624	4.2526	5.0814	6.6115	6.3465	6.9219	7.1977	5.9789	4.8458	4.6672	4.492	4.2236	4.4005	4.4651	4.902	4.893	5.7754	4.9483	4.3161	4.1813	4.8505	4.8639	4.1121	4.3928	5.0734	5.4714	5.6404	5.0893	5.6454	5.7632	5.3581	4.773	4.729	4.4893	4.2263	5.4545	6.6431	7.0538	6.3528	6.6504	6.9645	5.7683	4.6347
6.9244	6.6995	6.4703	5.5145	4.344	4.2773	4.0432	3.6721	4.1198	5.5751	7.3292	7.0495	6.5856	6.9211	5.6812	4.788	4.1607	4.102	3.7187	3.8954	4.3279	4.6328	4.4617	5.168	4.5183	4.3415	4.4902	4.337	4.2556	4.0427	3.8858	4.8379	5.1638	4.9224	4.6855	5.6008	5.6285	5.2438	4.973	5.7305	4.6337	4.0843	5.2586	6.0812	6.5795	6.2391	6.6863	7.3149	5.7065	4.903
6.8895	6.9972	6.3103	5.5388	4.4167	4.3098	4.0116	3.8015	4.4434	6.1395	7.4388	7.2457	6.106	6.1135	5.4027	4.9005	4.088	3.7202	3.4784	3.3539	4.4911	4.7731	4.4736	4.7826	4.4152	4.7479	5.059	4.4266	4.1932	4.0863	3.7471	4.5205	4.6619	3.8827	4.3671	5.6214	5.5831	4.9327	4.7152	6.3516	5.3985	4.2161	4.8367	5.4753	5.9067	6.2024	7.0835	7.7895	6.1645	5.1819
7.4769	7.6624	6.7877	6.2439	5.019	4.7066	4.239	4.2878	5.3072	6.4496	7.093	6.9861	5.9877	5.5956	5.3491	5.1929	4.7763	4.1206	3.7505	3.6059	5.0106	5.3096	5.0815	4.9654	4.7357	5.7489	6.0443	5.2691	4.6572	4.4369	4.2665	4.6435	4.5412	3.2036	4.2921	5.8652	5.9679	4.7006	4.5706	6.6299	6.3844	4.9788	4.7097	5.2128	5.4622	6.3906	7.944	8.404	7.0578	5.6823
8.5537	8.5395	7.8857	7.1123	5.8668	5.5094	5.1268	5.5756	6.5878	6.8269	7.0899	7.0167	6.2837	5.9163	5.902	5.7006	5.7381	5.4073	4.7817	4.9596	5.8299	6.24	6.2701	5.6834	5.7031	7.1563	7.4631	6.6096	5.5176	5.3368	5.378	5.5593	5.0675	3.6099	4.7041	6.404	6.8588	5.1128	5.126	6.8329	7.1331	6.3403	5.3504	5.5812	5.6824	7.1469	8.8157	8.868	8.1425	6.807
9.5435	9.1772	8.8437	7.8176	6.8337	6.4309	6.6121	7.4505	7.6733	7.5026	7.6068	7.4344	6.7122	6.5428	6.7345	6.199	6.2258	6.64	6.4402	6.6087	6.7792	7.2745	7.3023	6.4678	7.0086	8.4433	8.9799	7.8793	6.608	6.4646	6.59	6.7621	5.8075	4.9429	5.305	6.8455	7.6456	6.1614	6.1642	6.8979	7.4337	7.5575	6.4729	6.3147	6.3231	8.0312	9.0758	8.8449	8.79	8.2505
9.6235	8.9587	8.7528	8.003	7.4543	7.0419	7.715	8.5009	7.8686	7.9545	7.893	7.4466	6.893	6.6903	6.9366	6.2103	5.9755	7.0069	7.8432	7.7242	7.512	7.6064	7.3744	6.7428	7.7189	8.9396	9.8085	8.3225	7.1796	7.0077	7.0564	7.2547	6.1934	5.9048	5.5425	6.7739	7.5961	7.0914	6.9315	6.7277	7.1437	7.7744	7.2699	6.6722	6.5773	7.9441	8.4492	8.1582	8.3505	8.8462
8.4096	7.6865	7.4441	7.3253	7.1277	6.9373	7.5151	7.764	7.1143	7.3607	7.1422	6.5113	6.4553	6.1806	6.1322	5.463	5.1189	6.3415	7.9599	7.9746	7.568	6.8667	6.3969	6.1793	7.1451	8.3977	9.2677	7.5825	6.569	6.4808	6.3838	6.5289	5.8825	5.452	5.2014	6.1698	6.7094	7.1135	6.8082	6.219	6.2446	6.9028	7.1285	6.1881	5.8978	6.4804	7.0433	6.8639	6.9225	7.7896
6.4935	5.8673	5.5691	5.9931	5.9024	5.9486	6.2431	6.0071	5.9048	5.7757	5.5161	5.0591	5.4284	5.2552	4.8337	4.2486	3.9327	4.8847	6.7353	7.2086	6.7006	5.6314	4.9362	4.965	5.5842	7.2542	7.5478	6.1132	5.1753	5.2112	5.082	4.9931	4.7958	4.0417	4.4634	5.2791	5.6238	6.1144	5.7413	5.1801	5.0686	5.6063	6.0925	5.1594	4.5769	4.5381	5.2284	5.3121	5.3418	5.7041
4.8427	4.2568	3.972	4.639	4.4918	4.4557	4.7757	4.3867	4.703	4.3414	4.1187	3.9277	4.4314	4.2755	3.6782	3.1807	2.8797	3.3952	5.1224	5.7383	5.2162	4.486	3.7772	3.7533	4.0171	5.9661	5.5747	4.6572	3.8573	3.9095	3.7988	3.5164	3.3965	2.8114	3.6593	4.4243	4.7722	4.7364	4.3444	3.896	4.0811	4.5479	4.8426	4.1975	3.4128	3.2783	3.599	3.9962	4.2965	3.9768
3.8826	3.258	3.1052	3.6968	3.4994	3.1906	3.6044	3.2757	3.7848	3.8788	3.6791	3.5454	3.9655	3.5781	2.8777	2.63	2.3793	2.6649	3.9262	4.3092	3.8417	3.6101	3.3058	3.0845	3.1724	4.6572	4.1469	3.5889	3.0467	2.9861	2.7872	2.6228	2.4656	2.2737	3.0413	3.8052	4.0907	3.7355	3.3907	3.0978	3.4926	3.9603	4.0452	3.6192	2.8696	2.8798	2.6675	3.215	3.7818	3.3104
3.4328	2.8566	2.8873	3.2365	2.9469	2.5447	2.8155	2.8046	3.3163	3.9211	3.7528	3.7586	3.789	3.1715	2.4203	2.4769	2.3872	2.5526	3.1898	3.2944	3.0925	3.2289	3.195	2.8754	2.982	3.5454	3.4343	2.9512	2.7833	2.4055	2.2116	2.232	2.229	2.3077	2.6713	3.2995	3.4824	3.2971	3.1181	3.0011	3.2273	3.7084	3.7074	3.3756	2.7665	2.7196	2.4136	2.9129	3.4669	3.3759
3.1389	2.915	2.9751	3.1091	2.5624	2.3611	2.4566	2.9345	3.2364	3.711	3.6756	4.0497	3.4559	2.8167	2.3027	2.4181	2.4924	2.4291	2.7084	2.6874	2.8802	3.3112	3.0269	2.7039	2.9002	2.8776	3.1464	2.6438	2.7302	2.036	2.0952	2.149	2.2453	2.5723	2.5284	2.7306	3.0252	3.1457	3.2545	3.1899	3.082	3.4606	3.4652	3.2084	2.7251	2.4361	2.3849	2.8236	3.249	3.5682
2.8327	3.2331	3.1032	3.0833	2.3075	2.3756	2.4696	3.1442	3.2922	3.3006	3.4497	3.894	3.0254	2.4734	2.41	2.3577	2.4105	2.2484	2.4363	2.5366	2.8517	3.303	2.8231	2.4187	2.5782	2.5429	2.9465	2.4375	2.3727	1.909	2.1251	2.3346	2.1683	2.6912	2.5786	2.2332	2.7145	3.0793	3.4614	3.3234	2.8794	3.0101	3.1837	2.8885	2.5752	2.1975	2.2852	2.7453	3.2421	3.6014
2.6572	3.4433	3.1563	3.0304	2.3775	2.4625	2.6167	3.1299	3.3283	3.0828	3.2524	3.2534	2.7814	2.2574	2.4668	2.3355	2.1965	2.2562	2.3242	2.6458	2.8538	2.9643	2.6345	2.1503	2.0868	2.3692	2.7142	2.2057	1.8086	2.0516	2.1367	2.5823	2.0624	2.5727	2.6448	2.0003	2.4506	3.0603	3.4678	3.2301	2.6151	2.548	2.8938	2.5028	2.3128	2.1381	2.2123	2.6754	3.3961	3.5088
2.7102	3.2713	3.086	2.9253	2.7054	2.5303	2.6468	3.0521	3.3315	3.0868	3.0913	2.6745	2.699	2.1428	2.3097	2.2671	2.0424	2.3508	2.3074	2.6467	2.8732	2.6172	2.3687	1.9553	1.659	2.3277	2.4729	2.0875	1.6209	2.2489	2.2867	2.5533	2.1152	2.3944	2.514	1.9681	2.2685	3.0492	3.1878	2.8365	2.3987	2.3776	2.6058	2.2922	2.0131	2.1651	2.3142	2.6542	3.4277	3.4034
2.7477	2.8969	2.9048	2.7369	2.8837	2.5174	2.4532	2.8405	3.2187	3.1359	3.1086	2.6313	2.5791	2.0708	2.0758	2.0648	2.0255	2.3607	2.4106	2.5904	2.8184	2.3682	2.1659	1.8295	1.5035	2.2393	2.2215	2.1734	1.8623	2.2461	2.5163	2.2847	2.3726	2.2197	2.2663	2.0134	2.26	3.0229	2.8623	2.4198	2.2429	2.4448	2.4395	2.231	1.8291	2.1775	2.4807	2.6175	3.1853	3.2692
2.6069	2.6805	2.6922	2.5383	2.7091	2.4214	2.1796	2.4214	2.8672	3.0746	3.3098	2.9409	2.4184	2.0837	1.9636	1.8565	2.0916	2.2709	2.5503	2.5896	2.6169	2.1146	2.1723	1.8761	1.7457	1.992	1.9929	2.2834	2.1164	2.0967	2.5626	2.1307	2.6152	2.115	2.1593	2.0905	2.3555	2.95	2.7004	2.2869	2.0847	2.4466	2.4652	2.1574	1.8449	2.1041	2.4829	2.5442	2.8377	2.9769
2.4647	2.5998	2.517	2.4581	2.3863	2.2264	2.104	2.1728	2.3733	2.8124	3.303	3.089	2.3884	2.1862	1.9498	1.7984	2.1735	2.1105	2.5121	2.4252	2.3379	1.9954	2.1853	2.125	2.2463	1.8431	1.8855	2.209	2.1983	2.0103	2.4131	2.2394	2.5742	2.2902	2.2142	2.1331	2.4049	2.7457	2.5619	2.2782	1.931	2.2465	2.4685	2.1194	1.9681	1.9643	2.2906	2.5215	2.5722	2.5367
2.3663	2.3599	2.3663	2.3955	2.1369	1.9502	2.2359	2.1736	2.0303	2.5001	2.9725	2.9009	2.5197	2.297	1.9118	1.8394	2.19	2.0431	2.3007	2.1986	2.0817	2.0254	2.0774	2.3663	2.5954	1.9009	1.8583	1.9223	2.0627	1.9665	2.1816	2.4818	2.3548	2.6228	2.2566	2.1538	2.3631	2.4697	2.3573	2.1464	1.8013	1.9485	2.2764	2.1766	2.087	1.9413	2.0935	2.4964	2.3245	2.1712
2.1767	1.9461	2.1678	2.1997	1.9986	1.7196	2.2429	2.0023	1.9666	2.3873	2.6816	2.5862	2.5487	2.2851	1.8513	1.8457	2.0302	2.1439	2.1348	2.2661	1.8936	1.9799	1.9959	2.4152	2.5338	1.9187	1.7278	1.5434	1.7219	1.8148	1.9285	2.6579	2.2701	2.6843	2.2378	2.25	2.2683	2.3571	2.2942	1.9574	1.6729	1.7093	2.016	2.1714	2.1734	2.0576	2.0024	2.2736	1.9665	2.0139
2.0425	1.6588	1.9037	2.0011	1.9356	1.6352	1.9263	1.6586	2.0009	2.4454	2.5131	2.2932	2.2399	2.0428	1.8053	1.7655	1.7252	2.0937	2.0687	2.3687	1.8151	1.932	1.9767	2.3638	2.2485	1.8678	1.4771	1.2614	1.4715	1.6054	1.8113	2.5649	2.331	2.4721	2.2383	2.3453	2.1512	2.4512	2.4247	1.818	1.5833	1.5939	1.8146	1.9906	2.161	2.0388	1.9197	1.8924	1.5879	1.9263
2.1437	1.6729	1.6821	1.9234	1.8612	1.6573	1.481	1.4784	1.9638	2.4978	2.2376	1.9649	1.7923	1.729	1.729	1.6068	1.4861	1.7371	1.9871	2.1211	1.8799	2.0583	2.0172	2.3937	2.0824	1.8932	1.3047	1.1795	1.4563	1.4959	1.8686	2.2008	2.3529	2.3231	2.2998	2.2925	2.0444	2.49	2.4856	1.7693	1.5968	1.5403	1.6645	1.7417	1.9532	1.8234	1.792	1.648	1.421	1.754
2.264	1.8514	1.6026	1.8589	1.7349	1.6979	1.2077	1.4467	1.9356	2.4838	1.936	1.6233	1.5948	1.6686	1.611	1.4177	1.405	1.4589	1.8662	1.8398	2.0282	2.1731	2.2264	2.4897	2.126	1.8601	1.3288	1.2381	1.4267	1.4822	1.8396	1.8828	2.2744	2.2432	2.3851	2.1879	2.0119	2.2882	2.3306	1.8509	1.6665	1.4866	1.594	1.5813	1.629	1.7011	1.7401	1.6671	1.541	1.5914
2.2234	1.9486	1.6018	1.808	1.7006	1.7058	1.2146	1.5266	2.0063	2.3288	1.8081	1.4703	1.6693	1.7928	1.5083	1.2642	1.35	1.4571	1.7424	1.7993	2.0877	2.1297	2.4211	2.4755	2.228	1.6994	1.4544	1.3952	1.3855	1.4713	1.6482	1.8284	2.0578	2.0664	2.3891	2.1691	2.0784	1.9702	2.0664	1.8988	1.6958	1.4954	1.6036	1.5915	1.4426	1.7471	1.8017	1.7835	1.7546	1.6383
2.1582	1.852	1.5791	1.8689	1.8453	1.6605	1.3912	1.7893	2.0657	2.001	1.7573	1.5753	1.7556	1.7008	1.41	1.165	1.2622	1.4664	1.6021	1.7181	1.9073	2.032	2.257	2.2683	2.2483	1.6673	1.5139	1.6577	1.5608	1.4666	1.5364	1.8454	1.738	1.8609	2.224	2.127	2.1313	1.7677	1.8125	1.7335	1.6587	1.6073	1.6043	1.7203	1.5236	1.7383	1.8136	1.8206	1.8218	1.8832
2.0636	1.6498	1.5594	1.9187	1.9629	1.57	1.5315	1.9116	2.0184	1.7269	1.6709	1.7161	1.7435	1.3726	1.2753	1.1298	1.2443	1.3997	1.4516	1.5244	1.5602	1.8186	1.8763	2.0093	2.1603	1.7944	1.4478	1.8577	1.7418	1.5179	1.5367	1.7013	1.568	1.7086	1.9543	1.9408	2.0122	1.7386	1.6369	1.5486	1.5672	1.6954	1.5765	1.7707	1.6937	1.621	1.6866	1.7494	1.7345	2.0632
1.8023	1.4894	1.5836	1.8698	1.8556	1.4544	1.5225	1.6619	1.9287	1.6646	1.5793	1.6972	1.6409	1.1466	1.1665	1.1813	1.3037	1.3619	1.3202	1.4076	1.3101	1.4392	1.6139	1.8818	1.9812	1.7906	1.3703	1.7793	1.6989	1.6005	1.4846	1.478	1.61	1.5904	1.7163	1.6751	1.7528	1.736	1.5784	1.5152	1.4465	1.6486	1.5256	1.6303	1.6804	1.4985	1.542	1.6377	1.6628	1.9642
1.5396	1.4097	1.6196	1.8605	1.6047	1.3365	1.4063	1.4569	1.8259	1.6217	1.4552	1.5849	1.4223	1.087	1.1379	1.245	1.3143	1.2651	1.2122	1.2583	1.2692	1.1691	1.4092	1.8332	1.7303	1.5955	1.4156	1.5394	1.7131	1.6296	1.4173	1.3731	1.5516	1.5514	1.5318	1.4119	1.5527	1.658	1.6029	1.4257	1.3569	1.5169	1.3801	1.4023	1.4569	1.3794	1.5001	1.573	1.6649	1.6862
1.4924	1.3753	1.6631	1.8308	1.3725	1.2494	1.2474	1.5118	1.6735	1.4744	1.3188	1.4839	1.1786	1.0192	1.1015	1.2077	1.2342	1.1053	1.1732	1.0481	1.261	1.1095	1.1852	1.6451	1.4784	1.406	1.5415	1.4471	1.8704	1.5652	1.3921	1.3993	1.3066	1.5468	1.3648	1.1938	1.4724	1.6187	1.6357	1.2194	1.3264	1.3598	1.1714	1.18	1.2354	1.3105	1.5388	1.5698	1.6414	1.51
1.5461	1.3758	1.6972	1.5873	1.2496	1.1713	1.0861	1.4639	1.5576	1.385	1.2802	1.3525	1.0623	0.92062	0.98635	1.109	1.1487	1.0493	1.2374	1.0241	1.1354	1.0385	1.1009	1.2871	1.3394	1.3629	1.6252	1.557	1.8025	1.4782	1.3225	1.3772	1.1519	1.4235	1.2531	1.0714	1.3796	1.7029	1.5904	1.1352	1.3115	1.1825	1.0397	0.97479	1.145	1.3839	1.5669	1.555	1.5625	1.5426
1.5299	1.3727	1.5936	1.338	1.2736	1.0366	0.98801	1.2606	1.5731	1.421	1.2902	1.1582	1.0238	0.83837	0.88062	1.0375	1.154	1.0488	1.2861	1.0833	0.9735	0.97448	1.0946	0.9738	1.3301	1.4867	1.636	1.6667	1.4881	1.456	1.2515	1.1773	1.1454	1.252	1.2384	1.0225	1.2324	1.7423	1.4057	1.174	1.271	1.0647	1.0091	0.88223	1.118	1.491	1.5104	1.4961	1.5205	1.6499
1.4271	1.2806	1.3235	1.3802	1.3251	0.9155	0.96128	1.1758	1.5928	1.4734	1.2777	0.97148	0.96002	0.79091	0.87493	0.96066	1.2685	1.039	1.1945	0.96874	0.87561	1.0585	0.9888	0.85302	1.3209	1.6045	1.5489	1.6064	1.259	1.4438	1.2505	0.94862	1.1299	1.2061	1.2877	1.0103	1.1411	1.5854	1.2017	1.1786	1.1979	1.1088	1.0623	0.97074	1.1063	1.4596	1.39	1.451	1.5532	1.697
1.2466	1.0998	1.1012	1.5326	1.226	0.95939	0.92653	1.1385	1.464	1.4949	1.3515	0.86606	0.95336	0.86339	0.92178	0.89464	1.366	1.1668	1.0497	0.87694	0.82724	1.1163	0.92119	0.86015	1.2045	1.4875	1.3226	1.3708	1.1893	1.3208	1.1737	0.93928	1.1304	1.2279	1.3417	1.0908	1.1439	1.3394	1.1909	1.2	1.1155	1.2557	1.2207	1.1177	1.1545	1.326	1.3395	1.4635	1.5902	1.6598
1.0852	0.93491	1.0669	1.5156	1.0736	1.0889	0.87333	1.0514	1.2838	1.4443	1.4699	0.89628	1.0446	1.0308	0.94489	0.95952	1.2708	1.3134	0.98837	0.97406	0.83191	1.024	0.99263	0.87738	1.0274	1.2618	1.0883	1.1174	1.2295	1.1199	0.98136	1.1002	1.1695	1.2401	1.3493	1.2436	1.1652	1.1422	1.3107	1.2428	1.0939	1.3224	1.3249	1.198	1.2224	1.2098	1.4288	1.5074	1.568	1.553
1.0925	0.84975	1.092	1.3808	1.102	1.0813	0.86125	1.0606	1.2095	1.2707	1.3944	1.0832	1.0784	1.0747	0.9468	1.0914	1.0132	1.1715	0.97472	1.0333	0.9165	0.94526	1.006	0.86481	0.89444	1.1895	1.0449	1.0279	1.3317	0.98227	0.88061	1.1789	1.1222	1.3008	1.2928	1.3109	1.157	1.0049	1.3076	1.2176	1.1687	1.2077	1.1761	1.1918	1.1835	1.1626	1.5226	1.5211	1.5005	1.4467
1.191	0.83493	1.0815	1.2354	1.2437	0.96821	0.88198	1.0783	1.1903	1.0951	1.161	1.3068	0.99786	0.93417	0.94856	1.0816	0.82123	0.91876	0.9252	0.99293	1.014	0.9234	0.90769	0.85905	0.84138	1.1645	1.1378	1.0822	1.2358	0.93389	0.91186	1.1145	1.0158	1.332	1.2216	1.2596	1.1092	0.95198	1.183	1.2521	1.2528	0.99326	0.91782	1.0626	1.0277	1.1823	1.4486	1.4538	1.451	1.468
1.1933	0.88011	1.1141	1.1169	1.2561	0.94252	0.9237	0.96156	1.1016	1.0595	1.0095	1.3783	0.94962	0.78986	0.9314	0.94994	0.80883	0.88481	0.86492	0.96301	1.0384	0.90097	0.83971	0.9039	0.84246	1.0477	1.1568	1.1162	0.89746	0.89381	0.9351	0.99784	0.95384	1.2037	1.1877	1.1942	1.0134	0.99666	1.1175	1.3721	1.2542	0.84857	0.7899	0.84962	0.87658	1.147	1.2109	1.3209	1.4509	1.6135
1.0954	0.96201	1.1685	1.0937	1.1228	0.98792	1.0187	0.91075	0.97069	1.0915	0.96988	1.2709	1.0064	0.75452	0.87785	0.86765	0.8722	0.8993	0.83614	0.8491	1.0068	0.95406	0.81417	0.94499	0.8593	1.0033	1.054	1.0787	0.72522	0.83182	0.94103	0.85981	0.87609	1.0219	1.1793	1.1219	0.91221	1.0345	1.0961	1.2803	1.1921	0.83987	0.76122	0.74388	0.80764	0.9374	0.94565	1.1924	1.438	1.6833
0.9579	1.0209	1.0781	1.077	0.98157	0.97699	1.0781	0.96221	0.91564	1.08	0.9988	1.1147	1.074	0.83192	0.80819	0.81369	0.88913	0.76044	0.80589	0.69925	0.97126	1.0133	0.83852	0.8792	0.8577	1.0113	0.91306	1.0128	0.81895	0.77289	0.9215	0.77107	0.81673	0.91559	1.1687	1.0117	0.877	0.99908	1.0113	0.99123	1.1046	0.88303	0.79376	0.80623	0.78652	0.71207	0.77917	1.0964	1.3435	1.5325
0.83409	1.0167	0.83261	0.90713	0.88338	0.91466	0.95522	0.88915	0.9637	1.0162	1.1094	1.0051	1.0575	0.99243	0.75628	0.69522	0.83537	0.63949	0.7332	0.74217	0.93164	0.90689	0.94162	0.75584	0.82085	0.84435	0.78857	0.91161	0.83582	0.72626	0.78599	0.82824	0.93336	0.86196	1.1273	0.92344	0.90498	0.94513	0.89584	0.89826	0.99983	0.91184	0.9582	0.8747	0.73971	0.67946	0.76051	1.0205	1.2192	1.2515
0.87569	0.95651	0.62771	0.72764	0.81842	0.82604	0.73289	0.82376	1.0169	0.90283	1.1513	0.94905	0.95062	1.0701	0.73734	0.59562	0.74685	0.6062	0.64949	0.82839	0.86214	0.78513	0.93348	0.72341	0.75848	0.65855	0.72232	0.79081	0.75028	0.68203	0.61732	0.93095	1.0911	0.88992	1.0138	0.86792	0.92316	0.88596	0.81272	1.0132	0.92462	0.9487	1.0991	0.85394	0.64589	0.72046	0.82853	0.98111	1.1509	1.0178
1.0693	0.86662	0.59193	0.72319	0.76486	0.69372	0.6339	0.949	0.97825	0.81323	1.0028	0.91078	0.82639	0.92606	0.7422	0.61038	0.67301	0.55915	0.6271	0.72289	0.75683	0.82167	0.72804	0.75852	0.70547	0.71955	0.73198	0.72409	0.7373	0.6189	0.55706	0.91721	1.0329	1.0047	0.87015	0.78619	0.88433	0.799	0.78305	1.0422	0.90688	0.97583	0.99522	0.78645	0.57126	0.66376	0.86082	0.96355	1.0938	0.90479
1.1229	0.78236	0.65654	0.7299	0.68301	0.59059	0.68393	0.97919	0.87317	0.85927	0.85693	0.84904	0.77667	0.71421	0.74689	0.67489	0.62497	0.55369	0.66175	0.6165	0.65411	0.84106	0.61555	0.72594	0.7	0.84319	0.76531	0.71442	0.67573	0.52775	0.54294	0.82795	0.85198	1.0243	0.81402	0.70409	0.81765	0.74817	0.83023	0.98569	0.89102	0.93294	0.77543	0.71225	0.58566	0.60989	0.81257	0.89411	0.95615	0.87366
0.97665	0.73181	0.69168	0.61727	0.59035	0.57984	0.73522	0.79865	0.79355	0.93893	0.85784	0.7866	0.79957	0.63224	0.72933	0.69751	0.58304	0.58559	0.65393	0.62348	0.6128	0.7662	0.70862	0.65665	0.73238	0.82389	0.7707	0.71156	0.55936	0.4533	0.51784	0.75048	0.75243	0.87909	0.83779	0.67073	0.78679	0.77196	0.88131	0.92769	0.86383	0.84392	0.65455	0.67983	0.65279	0.64401	0.74693	0.78656	0.78528	0.85022
0.89809	0.71446	0.65551	0.55547	0.54525	0.5759	0.70985	0.71749	0.75696	0.88733	0.88014	0.7805	0.80359	0.64261	0.68836	0.65789	0.5785	0.53999	0.58	0.57388	0.62591	0.75321	0.75313	0.66306	0.74624	0.77632	0.72267	0.70665	0.62873	0.44853	0.53267	0.65369	0.70948	0.73911	0.81077	0.66169	0.79279	0.79119	0.81599	0.80353	0.88228	0.76701	0.59537	0.69242	0.67868	0.6639	0.7176	0.75266	0.71113	0.79816
0.92397	0.72005	0.59804	0.60827	0.54554	0.53673	0.64966	0.74144	0.72296	0.81152	0.8813	0.78083	0.7303	0.67844	0.64686	0.57216	0.64701	0.55274	0.55509	0.55477	0.63433	0.73559	0.70538	0.70274	0.71863	0.71552	0.60308	0.67989	0.78218	0.5028	0.52684	0.55096	0.67632	0.68419	0.71369	0.67371	0.7668	0.75143	0.70602	0.70712	0.90263	0.69628	0.55616	0.63164	0.62996	0.6352	0.70812	0.80371	0.75154	0.74728
0.85996	0.73011	0.57404	0.64303	0.56907	0.56523	0.63932	0.66498	0.6992	0.838	0.91057	0.68894	0.60461	0.73808	0.63215	0.49418	0.70894	0.73125	0.62242	0.68598	0.64892	0.61483	0.7238	0.69005	0.66904	0.56794	0.4854	0.60559	0.75475	0.57427	0.46543	0.52649	0.66029	0.66797	0.63933	0.70774	0.7015	0.68182	0.70729	0.74074	0.80872	0.63574	0.5988	0.49346	0.53498	0.60466	0.68721	0.83587	0.79556	0.72611
0.72578	0.69526	0.59088	0.63892	0.61813	0.68138	0.70636	0.62363	0.70877	0.8259	0.86342	0.55915	0.52095	0.72682	0.65249	0.47882	0.67051	0.80042	0.66724	0.70138	0.71635	0.59291	0.73314	0.65909	0.59283	0.48613	0.48107	0.54131	0.64771	0.62801	0.50001	0.57389	0.59452	0.68437	0.60795	0.68836	0.67339	0.62339	0.77585	0.73014	0.6338	0.62151	0.66467	0.47099	0.44282	0.55193	0.65983	0.80513	0.76709	0.70408
0.63941	0.59119	0.61412	0.6232	0.66245	0.76248	0.74773	0.68183	0.71658	0.68794	0.71168	0.52896	0.57554	0.60565	0.68303	0.51528	0.58601	0.63755	0.62571	0.53389	0.77803	0.70565	0.64271	0.64665	0.50105	0.52933	0.52899	0.53152	0.58562	0.62515	0.63012	0.62927	0.50009	0.65421	0.58558	0.60359	0.68581	0.63028	0.78465	0.64335	0.53578	0.62338	0.65841	0.58299	0.41215	0.50581	0.65592	0.74419	0.72291	0.65758
0.57723	0.48621	0.58438	0.57223	0.68161	0.74372	0.66815	0.63211	0.68418	0.5635	0.61693	0.59267	0.70684	0.5377	0.67428	0.56748	0.5488	0.5046	0.5597	0.49482	0.7372	0.694	0.56581	0.62586	0.47287	0.51402	0.49331	0.51373	0.49546	0.57389	0.64996	0.65482	0.49216	0.49733	0.57133	0.55504	0.66128	0.71736	0.73926	0.6992	0.57114	0.58859	0.61128	0.62147	0.44847	0.5423	0.6784	0.67683	0.74301	0.62713
0.54128	0.46633	0.48893	0.56667	0.69688	0.66628	0.55336	0.55759	0.62319	0.52629	0.59693	0.63837	0.72751	0.6005	0.60631	0.60227	0.53825	0.4712	0.50501	0.56971	0.61688	0.57777	0.53129	0.60838	0.52255	0.44771	0.42465	0.46546	0.46956	0.54895	0.55991	0.61958	0.50784	0.37542	0.54508	0.56602	0.60522	0.77675	0.6907	0.82736	0.64926	0.5391	0.54677	0.55113	0.4804	0.59043	0.6762	0.62295	0.7739	0.64279
0.56134	0.52209	0.43669	0.65176	0.65965	0.58567	0.52533	0.63655	0.55958	0.5466	0.5755	0.63403	0.62078	0.66226	0.53412	0.56096	0.51362	0.41058	0.46313	0.53991	0.51047	0.56838	0.51558	0.61296	0.52843	0.46356	0.43679	0.45777	0.5779	0.56627	0.50616	0.55919	0.45852	0.42379	0.47961	0.57606	0.57978	0.72389	0.65909	0.79341	0.66731	0.50593	0.46747	0.50659	0.48077	0.55188	0.60535	0.59138	0.70123	0.65607
0.56844	0.57614	0.5284	0.67199	0.52503	0.5426	0.55203	0.65768	0.52813	0.62914	0.63943	0.64282	0.56428	0.65274	0.52234	0.44519	0.50705	0.41035	0.48169	0.52452	0.46803	0.606	0.61036	0.59016	0.44658	0.47769	0.49087	0.49315	0.60537	0.54912	0.47353	0.55838	0.47052	0.49286	0.42834	0.57812	0.56249	0.63551	0.6714	0.69297	0.61259	0.48902	0.45139	0.49849	0.51672	0.49251	0.50378	0.5562	0.55438	0.60204
0.57379	0.58341	0.65983	0.57723	0.43402	0.53493	0.56097	0.5222	0.57396	0.69762	0.78306	0.7137	0.61115	0.62172	0.54535	0.36992	0.52831	0.50212	0.56562	0.58522	0.50574	0.61033	0.73208	0.526	0.41856	0.44987	0.52489	0.50623	0.52782	0.4832	0.44898	0.57571	0.58409	0.50884	0.45859	0.56099	0.51876	0.58873	0.69979	0.66569	0.55923	0.51631	0.49946	0.50572	0.61329	0.49374	0.46137	0.52296	0.46745	0.49494
0.64969	0.56007	0.65267	0.51845	0.5073	0.52003	0.55168	0.47695	0.67578	0.65042	0.79601	0.80127	0.65724	0.59467	0.54132	0.39577	0.52239	0.49753	0.62374	0.53433	0.59876	0.65692	0.6671	0.48753	0.51807	0.49984	0.54934	0.50317	0.54549	0.44662	0.50088	0.52424	0.62778	0.59028	0.54687	0.50111	0.50149	0.5514	0.67775	0.62375	0.56746	0.58554	0.51581	0.589	0.69264	0.5553	0.52609	0.534	0.46156	0.42108
0.66547	0.53437	0.5324	0.52437	0.59545	0.49577	0.52262	0.52366	0.73124	0.58591	0.66362	0.79089	0.67776	0.59967	0.53741	0.44752	0.46603	0.4239	0.59669	0.46278	0.64716	0.65273	0.52529	0.49036	0.60094	0.55786	0.53569	0.52071	0.55239	0.45773	0.54674	0.48503	0.57484	0.67176	0.6262	0.47904	0.53126	0.50914	0.62879	0.579	0.60165	0.60945	0.53213	0.69219	0.6872	0.66987	0.6462	0.56463	0.45507	0.4258
0.51557	0.49325	0.45029	0.53877	0.55068	0.48579	0.48385	0.51286	0.67947	0.60507	0.56365	0.65088	0.69629	0.65554	0.59323	0.46969	0.39899	0.44731	0.50745	0.53692	0.57176	0.49585	0.50569	0.47917	0.54059	0.51209	0.47313	0.53737	0.42627	0.45135	0.49611	0.53648	0.52618	0.60032	0.65373	0.54339	0.52973	0.48763	0.59317	0.59533	0.59414	0.55084	0.60587	0.67496	0.60619	0.74137	0.69403	0.54677	0.43181	0.44286
0.39651	0.41234	0.43233	0.604	0.48001	0.46976	0.49845	0.56131	0.56759	0.59481	0.50785	0.50035	0.66525	0.68499	0.65351	0.4751	0.3603	0.47432	0.39802	0.54411	0.42396	0.37145	0.48489	0.44275	0.41187	0.49507	0.44546	0.52421	0.41572	0.40132	0.45354	0.55841	0.44674	0.47522	0.61783	0.56715	0.45907	0.47023	0.52494	0.53564	0.53451	0.47733	0.62163	0.56514	0.49686	0.62723	0.59575	0.48278	0.41715	0.39937
0.4329	0.34035	0.42518	0.65522	0.48915	0.44785	0.56149	0.65192	0.47333	0.49884	0.45302	0.44071	0.58988	0.63645	0.61066	0.45313	0.35785	0.41664	0.32913	0.39744	0.32556	0.37116	0.38375	0.41334	0.34075	0.53501	0.45559	0.4814	0.56325	0.35556	0.44617	0.46364	0.33109	0.42189	0.5471	0.48294	0.38067	0.44483	0.42492	0.38999	0.44696	0.4287	0.51722	0.4776	0.41224	0.42254	0.44061	0.41793	0.38436	0.34795
0.46722	0.36146	0.449	0.54943	0.50487	0.4655	0.57416	0.54793	0.42609	0.42953	0.47161	0.44638	0.55528	0.56522	0.48909	0.405	0.37929	0.38778	0.34791	0.34391	0.33854	0.34958	0.35681	0.39656	0.33973	0.46795	0.40663	0.42414	0.56165	0.36953	0.37425	0.34294	0.28951	0.38671	0.47729	0.40453	0.35289	0.42059	0.36727	0.36556	0.36077	0.39503	0.41014	0.42955	0.38435	0.3545	0.36573	0.37613	0.33059	0.38138
0.43265	0.45139	0.52185	0.4039	0.46504	0.4996	0.50155	0.36132	0.40695	0.41177	0.54422	0.48331	0.55069	0.49197	0.41826	0.37686	0.40168	0.36414	0.39515	0.36692	0.41283	0.33437	0.37397	0.38051	0.36005	0.36778	0.32749	0.39332	0.42708	0.43582	0.31024	0.26935	0.29703	0.36272	0.40807	0.37874	0.3728	0.36387	0.34197	0.4232	0.3168	0.38389	0.34301	0.40825	0.3976	0.40396	0.36521	0.38278	0.31941	0.46692
0.4115	0.49301	0.56965	0.397	0.39948	0.48905	0.39847	0.32693	0.3932	0.40932	0.57461	0.54715	0.49919	0.41462	0.4399	0.35946	0.40337	0.26405	0.37677	0.30729	0.43882	0.41621	0.3132	0.36018	0.38025	0.39299	0.31829	0.40724	0.38699	0.46652	0.34294	0.2555	0.28464	0.36957	0.34742	0.3426	0.39469	0.27623	0.30907	0.38026	0.32446	0.37409	0.27743	0.40142	0.41014	0.41319	0.35292	0.43475	0.36367	0.50156
0.39118	0.44911	0.52391	0.43237	0.35057	0.461	0.3252	0.3304	0.39527	0.46058	0.58607	0.57524	0.4235	0.40572	0.47208	0.31128	0.3772	0.22915	0.31436	0.31016	0.37741	0.44983	0.31079	0.34257	0.39234	0.42006	0.3442	0.41637	0.37219	0.39942	0.35169	0.33441	0.33313	0.31649	0.32462	0.31065	0.37305	0.25047	0.30924	0.31945	0.34621	0.32519	0.26798	0.35671	0.39154	0.38416	0.33989	0.4616	0.40524	0.47406
0.38139	0.39233	0.4147	0.42277	0.36594	0.44968	0.34531	0.32781	0.42488	0.51612	0.58172	0.52162	0.39831	0.46572	0.45401	0.28029	0.34185	0.31353	0.29669	0.40085	0.31137	0.38472	0.43039	0.35725	0.3804	0.36266	0.34751	0.39744	0.33881	0.30693	0.3125	0.45325	0.42213	0.24251	0.32604	0.31821	0.32724	0.31379	0.33997	0.33292	0.36107	0.28158	0.31532	0.2868	0.34977	0.3743	0.38057	0.42672	0.42684	0.4478
0.45736	0.37648	0.33732	0.46108	0.43324	0.41084	0.46201	0.45749	0.44213	0.47363	0.49583	0.45696	0.43433	0.48107	0.41616	0.32312	0.33597	0.36121	0.35201	0.35116	0.31223	0.37225	0.472	0.41304	0.35563	0.34128	0.37006	0.39533	0.42165	0.28971	0.35092	0.48639	0.39553	0.31283	0.32978	0.33008	0.32562	0.38185	0.34228	0.32344	0.36469	0.30083	0.3066	0.26805	0.3424	0.37407	0.43112	0.38444	0.44913	0.44799
0.51789	0.39039	0.36144	0.51138	0.44098	0.35112	0.54015	0.54574	0.41149	0.4201	0.40751	0.43989	0.4882	0.44225	0.39798	0.38106	0.37257	0.38919	0.44811	0.26082	0.34062	0.37782	0.40087	0.45121	0.36138	0.34567	0.40749	0.41251	0.5006	0.32356	0.38991	0.43514	0.3156	0.4405	0.35801	0.35004	0.37657	0.41414	0.35425	0.31314	0.33268	0.33265	0.25811	0.28584	0.39866	0.39326	0.41449	0.37189	0.45318	0.45503
0.44039	0.40337	0.44255	0.46055	0.36822	0.34986	0.4785	0.42271	0.38403	0.44743	0.41001	0.4309	0.50149	0.4173	0.38289	0.3791	0.41097	0.47653	0.52239	0.34708	0.34371	0.31051	0.34866	0.41483	0.40224	0.3333	0.39187	0.40297	0.41794	0.33881	0.31949	0.38267	0.33734	0.42119	0.38489	0.39333	0.41854	0.42592	0.41342	0.36812	0.2812	0.3228	0.2693	0.29453	0.43315	0.4089	0.34509	0.3654	0.41619	0.44825
0.3497	0.38672	0.45769	0.38998	0.33729	0.39756	0.37165	0.34495	0.41892	0.43764	0.41245	0.41958	0.46122	0.37446	0.34487	0.3299	0.4068	0.47435	0.5028	0.42244	0.33474	0.295	0.28865	0.33006	0.41833	0.42628	0.34091	0.36921	0.35964	0.34121	0.29223	0.34828	0.37897	0.32004	0.34076	0.38963	0.41678	0.4069	0.4289	0.36438	0.27807	0.30104	0.30162	0.32483	0.35919	0.34775	0.29053	0.34963	0.36556	0.41476
0.347	0.33961	0.38004	0.37422	0.37276	0.41418	0.33761	0.40552	0.46657	0.34734	0.39028	0.44759	0.43331	0.30626	0.29985	0.2756	0.36284	0.3532	0.3924	0.352	0.33045	0.34082	0.22805	0.26863	0.37955	0.55487	0.3085	0.33241	0.3982	0.3444	0.3722	0.35233	0.35709	0.27868	0.27866	0.32751	0.38196	0.37223	0.36927	0.29481	0.32145	0.28377	0.30771	0.35964	0.24679	0.26947	0.27868	0.3238	0.33282	0.36094
0.33746	0.30607	0.31777	0.34507	0.37852	0.39043	0.35448	0.3651	0.44184	0.31351	0.44669	0.48608	0.43999	0.30258	0.27579	0.24351	0.30974	0.32024	0.28853	0.32139	0.3191	0.29584	0.29261	0.27689	0.33904	0.48583	0.28863	0.29352	0.34461	0.31789	0.37355	0.39813	0.35687	0.27252	0.31127	0.30243	0.33128	0.36018	0.33124	0.32391	0.33646	0.26291	0.33335	0.33083	0.21231	0.28623	0.28711	0.29034	0.31534	0.312
0.30904	0.3138	0.33288	0.33059	0.34823	0.35679	0.36233	0.28273	0.36139	0.34655	0.51004	0.46761	0.41136	0.34085	0.27636	0.24453	0.276	0.36239	0.26507	0.32233	0.2966	0.25097	0.38526	0.33876	0.33682	0.32847	0.28453	0.29018	0.26873	0.26797	0.28045	0.37764	0.35215	0.28914	0.38495	0.31444	0.29266	0.34644	0.33218	0.37695	0.31041	0.27043	0.34652	0.28261	0.23933	0.32511	0.28436	0.27985	0.30233	0.28023
0.32356	0.33183	0.36043	0.38366	0.33145	0.31767	0.34042	0.32903	0.31013	0.34997	0.45697	0.40396	0.35513	0.31959	0.2976	0.24635	0.27794	0.32021	0.30584	0.24363	0.26647	0.33111	0.33422	0.37247	0.33615	0.31144	0.30662	0.34448	0.3336	0.2464	0.24681	0.26232	0.25766	0.33572	0.37105	0.29029	0.28792	0.3149	0.32177	0.30588	0.28808	0.29842	0.28735	0.27619	0.25789	0.28899	0.27131	0.29872	0.28994	0.26218
0.31981	0.32784	0.3377	0.3885	0.31263	0.29061	0.28186	0.32859	0.31711	0.34433	0.39094	0.3554	0.35659	0.28334	0.33098	0.22031	0.29953	0.26558	0.351	0.24383	0.24122	0.3697	0.2493	0.32115	0.30783	0.33243	0.30825	0.37764	0.37974	0.26831	0.24916	0.21008	0.18765	0.32003	0.29724	0.26009	0.29576	0.31415	0.32245	0.24643	0.27099	0.27607	0.22524	0.25802	0.27077	0.25076	0.27563	0.29238	0.27868	0.25572
0.29133	0.30703	0.28646	0.31254	0.29154	0.29244	0.22743	0.23899	0.33406	0.34793	0.39222	0.35022	0.37937	0.30663	0.34194	0.20837	0.30142	0.2662	0.34573	0.33528	0.2514	0.3045	0.24183	0.24311	0.28189	0.2939	0.26977	0.33125	0.32324	0.30101	0.22237	0.26961	0.22535	0.2469	0.26164	0.26046	0.28378	0.3271	0.32753	0.27693	0.24087	0.21606	0.20931	0.22441	0.29061	0.25813	0.29575	0.25153	0.27419	0.25039
0.32949	0.2829	0.26173	0.29831	0.29087	0.29881	0.23733	0.27922	0.31109	0.31463	0.36353	0.37418	0.33744	0.32822	0.30346	0.24695	0.27313	0.22806	0.28636	0.28777	0.29413	0.30078	0.22415	0.21876	0.2811	0.30341	0.23761	0.26625	0.32013	0.30151	0.2227	0.30032	0.25045	0.23782	0.25984	0.24201	0.24859	0.28033	0.27659	0.24837	0.21074	0.2024	0.19929	0.2542	0.29398	0.25834	0.29427	0.24211	0.27304	0.24101
0.35902	0.26851	0.29111	0.34515	0.27559	0.29247	0.28211	0.34418	0.25713	0.29542	0.31335	0.3799	0.28502	0.30042	0.24363	0.291	0.24176	0.20119	0.23588	0.19807	0.32258	0.31331	0.20963	0.23071	0.28778	0.31714	0.22392	0.23939	0.31657	0.24842	0.22837	0.2684	0.22465	0.2505	0.24968	0.21025	0.20331	0.21097	0.2253	0.18925	0.1927	0.23035	0.22203	0.30676	0.28253	0.26557	0.25655	0.27358	0.2652	0.2564
0.27997	0.27611	0.34126	0.34516	0.25234	0.27802	0.2917	0.2506	0.22433	0.32399	0.32448	0.33551	0.28647	0.25748	0.20759	0.28927	0.22921	0.26941	0.23734	0.27169	0.32691	0.22661	0.26017	0.23879	0.28132	0.25332	0.22322	0.24075	0.21811	0.18448	0.19337	0.25535	0.22233	0.19211	0.23511	0.21417	0.17587	0.20039	0.25695	0.2294	0.19013	0.23996	0.28497	0.29144	0.27036	0.29002	0.20518	0.28726	0.26382	0.31016
0.22275	0.28899	0.34079	0.32908	0.29288	0.24963	0.26811	0.20398	0.23948	0.29403	0.32295	0.2815	0.28619	0.21	0.20452	0.24501	0.23875	0.297	0.26035	0.32608	0.33008	0.19267	0.2649	0.25821	0.25446	0.25446	0.26393	0.26869	0.22111	0.17949	0.20765	0.24746	0.21498	0.15987	0.22745	0.2187	0.19508	0.22126	0.29872	0.26146	0.20793	0.23078	0.27876	0.2496	0.24473	0.25507	0.17255	0.27487	0.28666	0.34736
0.26738	0.27902	0.27815	0.31875	0.35046	0.22863	0.24202	0.2756	0.27527	0.21114	0.26977	0.26854	0.26192	0.18434	0.22885	0.18922	0.2634	0.24832	0.2788	0.25227	0.3127	0.27382	0.21244	0.28139	0.22123	0.33105	0.31214	0.30708	0.35597	0.21979	0.26598	0.21609	0.18756	0.20839	0.232	0.20111	0.23644	0.22849	0.2788	0.21663	0.22085	0.21883	0.2148	0.2317	0.21509	0.1891	0.19053	0.26685	0.3075	0.31656
0.28577	0.25638	0.22728	0.26077	0.31603	0.25254	0.22684	0.24444	0.29572	0.21405	0.27028	0.27742	0.26225	0.22172	0.27219	0.16922	0.28232	0.27658	0.29987	0.25245	0.26222	0.29765	0.24983	0.26227	0.22032	0.30213	0.28904	0.3011	0.37029	0.23018	0.2339	0.20994	0.20815	0.22788	0.2455	0.20631	0.24663	0.23874	0.25513	0.22273	0.20027	0.20133	0.22907	0.21097	0.21196	0.20124	0.25289	0.25783	0.28659	0.2511
0.25447	0.24779	0.23989	0.23324	0.23901	0.28484	0.24738	0.20335	0.29316	0.26812	0.31149	0.27859	0.27543	0.25005	0.29449	0.20714	0.27803	0.32225	0.30316	0.29813	0.23289	0.27786	0.31281	0.21362	0.25751	0.24275	0.22822	0.25925	0.28453	0.2015	0.16352	0.22769	0.23175	0.21266	0.23631	0.21054	0.22554	0.24097	0.24753	0.25144	0.17188	0.19655	0.27587	0.20763	0.2178	0.24329	0.2889	0.24075	0.23678	0.2147
0.25664	0.24936	0.28632	0.30223	0.21843	0.26849	0.28838	0.32194	0.27749	0.2623	0.30049	0.28796	0.28045	0.20251	0.26235	0.24283	0.25688	0.24199	0.26904	0.23186	0.25055	0.32207	0.26507	0.19342	0.27616	0.29526	0.20947	0.2458	0.26863	0.18335	0.17815	0.23641	0.19692	0.22762	0.20048	0.17335	0.20187	0.21604	0.21435	0.19743	0.16288	0.20473	0.23257	0.23931	0.2022	0.22525	0.25196	0.23322	0.20077	0.21833
0.24845	0.24381	0.31295	0.32753	0.22579	0.23694	0.28085	0.35729	0.26574	0.26071	0.28305	0.30929	0.30637	0.17842	0.2144	0.22021	0.22803	0.15787	0.23424	0.19859	0.2653	0.31698	0.21993	0.21379	0.24363	0.30373	0.2079	0.25678	0.23235	0.18813	0.19928	0.26302	0.19469	0.21188	0.18568	0.16257	0.17488	0.20603	0.18905	0.17143	0.15361	0.19055	0.17161	0.23486	0.18558	0.2011	0.1944	0.23906	0.18937	0.23154
0.20949	0.22694	0.28978	0.25424	0.22789	0.23497	0.22944	0.2131	0.26864	0.30229	0.28834	0.31571	0.32203	0.24019	0.20961	0.18598	0.19365	0.16736	0.2275	0.26199	0.25592	0.23056	0.24838	0.24729	0.20258	0.20861	0.18791	0.25028	0.16124	0.19464	0.17466	0.28468	0.2372	0.15959	0.19786	0.20513	0.15155	0.21972	0.2038	0.22247	0.14467	0.16544	0.17214	0.19334	0.18606	0.20114	0.17871	0.25082	0.19142	0.23037
0.22402	0.20143	0.22412	0.222	0.24905	0.23549	0.20841	0.16997	0.26453	0.28052	0.25614	0.29993	0.27992	0.28553	0.23615	0.19075	0.17385	0.16785	0.22724	0.23377	0.2495	0.22278	0.23162	0.26587	0.19221	0.20276	0.18287	0.23451	0.21825	0.1913	0.1944	0.23659	0.20515	0.17527	0.1986	0.21541	0.15596	0.20501	0.21134	0.21201	0.16232	0.16691	0.16943	0.1976	0.18369	0.17343	0.19125	0.25797	0.20977	0.21526
0.25033	0.1803	0.16696	0.24697	0.2577	0.22593	0.21403	0.22572	0.22582	0.20311	0.24141	0.27447	0.24744	0.26862	0.24142	0.19994	0.18932	0.17591	0.22406	0.16965	0.23857	0.2585	0.19818	0.2484	0.19924	0.25511	0.18977	0.22087	0.29443	0.17462	0.2206	0.18188	0.14007	0.21458	0.20004	0.18644	0.17212	0.17	0.2023	0.16914	0.181	0.17308	0.16488	0.21489	0.17401	0.1541	0.19727	0.23363	0.24235	0.20236
0.21122	0.18189	0.16239	0.24716	0.22711	0.22923	0.19596	0.19041	0.17991	0.18132	0.29911	0.2542	0.27426	0.2439	0.2152	0.18601	0.21898	0.24933	0.22654	0.22006	0.20454	0.21969	0.23571	0.21154	0.20551	0.20887	0.17809	0.20147	0.22485	0.15746	0.17189	0.20452	0.15335	0.18108	0.22531	0.18249	0.17213	0.16076	0.20391	0.19892	0.16387	0.1618	0.20645	0.17617	0.16896	0.1836	0.19013	0.18366	0.25786	0.19859
0.19764	0.20102	0.19438	0.26258	0.21324	0.22613	0.17475	0.18796	0.18355	0.20052	0.30857	0.25897	0.28694	0.20559	0.1905	0.171	0.22784	0.25561	0.22049	0.22888	0.1767	0.20575	0.23093	0.19961	0.20925	0.17868	0.17499	0.195	0.17903	0.16213	0.14917	0.23981	0.17722	0.15616	0.23843	0.17925	0.16971	0.16595	0.1912	0.19514	0.14042	0.16111	0.21931	0.14684	0.16126	0.18677	0.16888	0.16283	0.23163	0.19609
0.24304	0.21758	0.22865	0.29504	0.22409	0.19774	0.18481	0.26637	0.2348	0.21356	0.23658	0.27929	0.26016	0.1571	0.19322	0.15614	0.21736	0.17756	0.20509	0.14414	0.18153	0.24583	0.16244	0.21113	0.20577	0.24259	0.18788	0.20316	0.23409	0.17641	0.19368	0.23268	0.16156	0.18687	0.21977	0.15486	0.1721	0.17346	0.16827	0.12122	0.14367	0.1671	0.17544	0.17324	0.15089	0.15134	0.1426	0.17679	0.18843	0.19612
0.23868	0.22761	0.2593	0.25952	0.21365	0.17932	0.21017	0.22352	0.2718	0.23967	0.21634	0.27201	0.2512	0.17006	0.21495	0.13901	0.20624	0.18684	0.20694	0.16372	0.20085	0.21235	0.1883	0.20997	0.19524	0.2479	0.17446	0.18734	0.21306	0.17231	0.18657	0.23061	0.18046	0.17812	0.19702	0.16504	0.16287	0.19375	0.18465	0.12278	0.15313	0.15231	0.17365	0.18799	0.15088	0.15222	0.133	0.17407	0.17319	0.20509
0.20893	0.22949	0.27689	0.21715	0.2136	0.18533	0.23537	0.14326	0.25673	0.23694	0.2408	0.23341	0.24659	0.21967	0.22293	0.15197	0.19707	0.24646	0.21987	0.22329	0.21153	0.17194	0.25549	0.19568	0.185	0.2037	0.1524	0.15789	0.1643	0.15825	0.14806	0.22784	0.20026	0.14583	0.17136	0.19422	0.15738	0.19219	0.20486	0.16517	0.15112	0.14712	0.20137	0.17804	0.15089	0.15831	0.13567	0.1614	0.18922	0.21082
0.2351	0.21257	0.25939	0.2484	0.24623	0.19566	0.24414	0.21009	0.21393	0.1738	0.21852	0.20327	0.21657	0.2147	0.20305	0.19333	0.19178	0.2178	0.21682	0.1651	0.2062	0.22293	0.21614	0.18294	0.17389	0.22667	0.16361	0.16431	0.22221	0.1497	0.17164	0.19374	0.15638	0.16417	0.14125	0.17628	0.16978	0.15458	0.17307	0.13199	0.1426	0.17135	0.17263	0.17917	0.14276	0.12159	0.13343	0.18472	0.20318	0.20379
0.23442	0.18658	0.21684	0.25381	0.24098	0.2188	0.21057	0.24939	0.18898	0.14721	0.20732	0.19177	0.20855	0.18017	0.18385	0.2128	0.20094	0.18115	0.20815	0.15032	0.19103	0.225	0.17289	0.16938	0.16517	0.22814	0.17827	0.19551	0.23949	0.13888	0.17962	0.18555	0.13829	0.16207	0.1424	0.14472	0.16524	0.14425	0.14108	0.12244	0.12637	0.17518	0.14075	0.16215	0.14559	0.11199	0.13885	0.22169	0.20224	0.19818
0.17717	0.17697	0.18782	0.20644	0.19464	0.25088	0.16689	0.18022	0.19679	0.19045	0.23593	0.19206	0.22791	0.1733	0.19082	0.19594	0.21826	0.18832	0.21113	0.23456	0.18731	0.15401	0.2045	0.16805	0.17273	0.17864	0.17711	0.2126	0.16535	0.13389	0.13281	0.21563	0.17042	0.11383	0.16812	0.14075	0.1377	0.17432	0.1515	0.17672	0.11417	0.14433	0.15714	0.1332	0.15693	0.14507	0.15955	0.22641	0.20199	0.19833
0.17411	0.18462	0.19275	0.22086	0.18476	0.24781	0.16541	0.20311	0.21272	0.21242	0.2229	0.22132	0.2235	0.17453	0.20461	0.16781	0.21735	0.15267	0.21368	0.21367	0.19631	0.17675	0.19181	0.18654	0.19231	0.21312	0.18795	0.21476	0.17596	0.15108	0.13771	0.2098	0.15276	0.12309	0.17135	0.12696	0.13494	0.1821	0.16657	0.16038	0.12303	0.12506	0.15672	0.15317	0.15296	0.15062	0.16903	0.20827	0.20517	0.18945
0.1999	0.19157	0.21985	0.25738	0.19783	0.21187	0.17896	0.2558	0.21034	0.20689	0.20475	0.2691	0.21402	0.1874	0.19916	0.14306	0.18955	0.14118	0.21028	0.14766	0.19112	0.23025	0.1512	0.1919	0.20342	0.26437	0.19097	0.20261	0.21915	0.16946	0.17483	0.18011	0.13	0.1694	0.16595	0.11108	0.15543	0.16487	0.18473	0.11733	0.13182	0.12421	0.14277	0.1827	0.14425	0.15478	0.1597	0.18565	0.19861	0.17817
0.17269	0.19211	0.24446	0.22127	0.18789	0.18881	0.17637	0.18275	0.19643	0.21359	0.23973	0.28183	0.22618	0.22013	0.18401	0.13508	0.1665	0.22231	0.21089	0.20311	0.1787	0.18251	0.18162	0.18045	0.20029	0.20653	0.16565	0.18259	0.16878	0.16682	0.15816	0.18848	0.18388	0.1634	0.18106	0.1334	0.15138	0.16006	0.21388	0.16537	0.12104	0.12374	0.16925	0.15778	0.15009	0.19202	0.15733	0.16303	0.1857	0.18688
0.18187	0.19512	0.26013	0.20803	0.19186	0.18195	0.19708	0.17007	0.19618	0.19126	0.23344	0.24706	0.22309	0.20975	0.18291	0.15045	0.1843	0.2406	0.21886	0.23095	0.19549	0.17103	0.19332	0.19622	0.1901	0.17915	0.16542	0.19435	0.17085	0.15888	0.16202	0.21453	0.21228	0.15858	0.18332	0.15417	0.13057	0.15829	0.19921	0.19551	0.11772	0.1382	0.18702	0.13751	0.1594	0.19062	0.16768	0.16744	0.18676	0.21034
0.25861	0.21925	0.28493	0.26927	0.21689	0.18224	0.2429	0.27709	0.21992	0.16647	0.18651	0.21507	0.2193	0.16578	0.20613	0.17122	0.22911	0.17604	0.23952	0.17455	0.23396	0.25528	0.15523	0.22625	0.1856	0.25374	0.20093	0.23208	0.25996	0.16094	0.22444	0.24821	0.17706	0.18773	0.16534	0.14975	0.13245	0.16861	0.15272	0.14976	0.13817	0.16575	0.1749	0.17298	0.17336	0.16055	0.17518	0.21057	0.21226	0.22483
0.27361	0.27424	0.31232	0.29024	0.22138	0.20702	0.25678	0.26468	0.2579	0.2262	0.23572	0.22988	0.26082	0.19132	0.24744	0.19734	0.24988	0.21069	0.267	0.2261	0.26403	0.27063	0.20199	0.2145	0.20656	0.27674	0.21048	0.23596	0.25548	0.17664	0.24543	0.30757	0.20018	0.18276	0.17774	0.1681	0.15514	0.21935	0.16556	0.15831	0.16042	0.18448	0.19949	0.22237	0.20406	0.19713	0.17922	0.25536	0.25003	0.22094
0.23888	0.32353	0.30005	0.26782	0.23769	0.24181	0.2426	0.18357	0.2881	0.29496	0.32719	0.28769	0.29727	0.2658	0.27936	0.23908	0.23064	0.29362	0.26992	0.31492	0.28734	0.23596	0.28832	0.18641	0.24426	0.25659	0.20098	0.21548	0.2239	0.21405	0.23215	0.31925	0.25786	0.18073	0.21783	0.19602	0.18278	0.25798	0.22287	0.20051	0.17571	0.20667	0.23348	0.2656	0.22131	0.25134	0.18899	0.27263	0.27095	0.20432
0.26057	0.31156	0.25159	0.28245	0.28597	0.25365	0.23706	0.22713	0.28649	0.26306	0.32067	0.3369	0.28837	0.28449	0.27074	0.25226	0.20924	0.26852	0.24836	0.26703	0.29411	0.26799	0.27577	0.20563	0.25076	0.28887	0.2174	0.22911	0.2962	0.24888	0.24397	0.24138	0.23759	0.2355	0.23858	0.18703	0.20629	0.23	0.24349	0.17708	0.18773	0.23102	0.21599	0.28313	0.20008	0.23322	0.20897	0.26012	0.25282	0.1898
0.27797	0.24436	0.22743	0.28645	0.28874	0.2517	0.2228	0.24872	0.2523	0.2037	0.2824	0.32047	0.29119	0.26125	0.22906	0.19963	0.21486	0.22906	0.2441	0.22804	0.25449	0.26771	0.24168	0.24807	0.21376	0.27133	0.22847	0.25656	0.30712	0.2353	0.21408	0.18453	0.19832	0.24631	0.23867	0.17578	0.20282	0.18557	0.23849	0.17187	0.18704	0.21674	0.20457	0.22227	0.17784	0.20291	0.23344	0.21812	0.20716	0.18932
0.2369	0.18202	0.23732	0.25635	0.2369	0.2407	0.19586	0.17053	0.21382	0.18573	0.27779	0.25456	0.30207	0.2414	0.19419	0.13994	0.22955	0.24094	0.25335	0.26444	0.1947	0.20044	0.24818	0.25073	0.18439	0.19294	0.21043	0.24668	0.20669	0.18848	0.1479	0.20082	0.19554	0.18128	0.22346	0.17825	0.17046	0.16931	0.23099	0.20356	0.17699	0.17456	0.21735	0.14006	0.17916	0.2006	0.2363	0.17425	0.16679	0.18946
0.21996	0.15794	0.22847	0.25881	0.2133	0.2037	0.18981	0.18397	0.1914	0.16047	0.22756	0.21132	0.2555	0.2004	0.18544	0.13362	0.22261	0.1964	0.23378	0.205	0.17233	0.20611	0.20299	0.21504	0.19059	0.2117	0.20074	0.21497	0.19224	0.16114	0.15864	0.20638	0.16164	0.15266	0.17828	0.14733	0.1433	0.15896	0.1928	0.15359	0.16534	0.1568	0.18398	0.14444	0.1691	0.16577	0.20067	0.16691	0.14879	0.17319
0.2193	0.1656	0.19334	0.25272	0.21137	0.17099	0.1889	0.23502	0.17829	0.14633	0.16072	0.20683	0.19516	0.16403	0.18892	0.15104	0.19401	0.14837	0.20026	0.13003	0.18352	0.23686	0.14894	0.18012	0.19971	0.25858	0.19462	0.18844	0.22516	0.1518	0.19527	0.19266	0.12664	0.15404	0.13486	0.10822	0.13337	0.16118	0.15398	0.097814	0.13629	0.15677	0.14522	0.179	0.13457	0.1223	0.15518	0.17661	0.15059	0.15818
0.17493	0.19071	0.17471	0.19615	0.18273	0.17606	0.16584	0.16675	0.16778	0.18298	0.16998	0.20054	0.18997	0.17848	0.18853	0.15713	0.17373	0.19922	0.19507	0.19558	0.19183	0.17745	0.17785	0.16572	0.18674	0.19212	0.16612	0.16586	0.17091	0.13556	0.15868	0.2091	0.15663	0.11899	0.13409	0.11181	0.12759	0.18628	0.16147	0.15351	0.098614	0.14692	0.16769	0.1514	0.11076	0.12881	0.13015	0.16661	0.16483	0.16462
0.15955	0.20686	0.18303	0.19163	0.16577	0.18243	0.15411	0.13795	0.1661	0.18974	0.18752	0.1877	0.19701	0.18851	0.17985	0.15927	0.18073	0.22086	0.20504	0.22383	0.19206	0.14366	0.18572	0.16675	0.16367	0.14725	0.14922	0.15877	0.16118	0.12531	0.13304	0.21061	0.16709	0.11652	0.14949	0.1138	0.12822	0.18497	0.17357	0.18506	0.094871	0.14302	0.17066	0.12497	0.11306	0.13315	0.11591	0.15505	0.17551	0.17249
0.19433	0.18884	0.20043	0.23916	0.17567	0.17089	0.16726	0.20488	0.17242	0.1398	0.16713	0.1874	0.18707	0.16242	0.16782	0.15096	0.19153	0.15922	0.20361	0.13748	0.18318	0.18633	0.13665	0.16173	0.14512	0.20209	0.15462	0.1672	0.2265	0.12868	0.1572	0.17247	0.12398	0.16181	0.15275	0.092335	0.12868	0.1483	0.16392	0.12422	0.11723	0.14307	0.11903	0.14346	0.12435	0.11131	0.10638	0.15735	0.1654	0.15833
0.18204	0.15381	0.21599	0.21465	0.16358	0.18102	0.16685	0.16675	0.17519	0.1255	0.18805	0.18935	0.19576	0.16062	0.1665	0.13115	0.17709	0.15585	0.19802	0.13879	0.16031	0.17471	0.15944	0.14593	0.13931	0.20622	0.14302	0.16444	0.18843	0.12798	0.13392	0.15829	0.12135	0.14946	0.15812	0.1007	0.10913	0.13016	0.16769	0.1145	0.12023	0.12205	0.10831	0.13688	0.12881	0.11918	0.11368	0.14826	0.14126	0.13359
0.15686	0.13731	0.20875	0.1679	0.14833	0.20232	0.1532	0.096054	0.17026	0.14677	0.21782	0.18765	0.20227	0.17534	0.18335	0.13119	0.15695	0.18317	0.18901	0.18993	0.14556	0.14603	0.20974	0.14717	0.14839	0.17098	0.13179	0.15774	0.12083	0.12501	0.099567	0.16602	0.13764	0.10773	0.15632	0.11949	0.088055	0.12989	0.16434	0.14331	0.11126	0.10182	0.13242	0.10968	0.11885	0.13093	0.12352	0.13343	0.12571	0.11923
0.19745	0.1385	0.16745	0.19611	0.16801	0.18463	0.15099	0.16562	0.16605	0.14459	0.17811	0.19439	0.18145	0.1559	0.20189	0.1459	0.16345	0.13722	0.17139	0.13628	0.15224	0.19223	0.16908	0.16872	0.15743	0.20509	0.15142	0.1682	0.17399	0.12793	0.1374	0.1554	0.11038	0.1254	0.13004	0.098799	0.09465	0.12367	0.12676	0.10704	0.11387	0.10549	0.11855	0.12016	0.10545	0.10471	0.11663	0.14064	0.12698	0.12417
0.21093	0.13829	0.12993	0.20361	0.18062	0.14719	0.14936	0.2054	0.17199	0.15387	0.15464	0.19894	0.18296	0.14714	0.19927	0.14053	0.17752	0.1249	0.16348	0.11682	0.15817	0.19584	0.1359	0.17462	0.15774	0.21032	0.15871	0.17245	0.19916	0.12602	0.15435	0.1648	0.11875	0.13621	0.10977	0.088029	0.11005	0.14022	0.11496	0.097144	0.10535	0.10619	0.11486	0.13171	0.11123	0.10395	0.1105	0.14752	0.13742	0.14487
0.15266	0.13883	0.13375	0.14828	0.17301	0.13348	0.15256	0.13529	0.18433	0.17866	0.19428	0.19039	0.20681	0.17593	0.17818	0.13269	0.16701	0.1865	0.17006	0.186	0.15681	0.13226	0.17045	0.16062	0.16426	0.15098	0.13934	0.1594	0.13684	0.12226	0.10794	0.19621	0.17073	0.10381	0.11412	0.11377	0.11263	0.16864	0.14642	0.1497	0.081138	0.099254	0.14517	0.11958	0.12523	0.14086	0.11526	0.12909	0.14493	0.15766
0.13579	0.14531	0.16113	0.14644	0.18371	0.13867	0.17768	0.15381	0.18521	0.15835	0.19646	0.18672	0.19641	0.17976	0.16325	0.1458	0.1501	0.18247	0.17202	0.16162	0.16265	0.14792	0.15854	0.15394	0.1774	0.16599	0.14242	0.1569	0.15795	0.12482	0.10848	0.18307	0.15204	0.11339	0.11934	0.11226	0.11526	0.15044	0.15489	0.13474	0.077897	0.10839	0.12895	0.12918	0.11738	0.13916	0.11192	0.11434	0.1368	0.14349
0.162	0.14616	0.17802	0.18649	0.18188	0.15953	0.18654	0.21084	0.16703	0.13624	0.16533	0.1897	0.18038	0.1606	0.16639	0.14599	0.15617	0.14234	0.17284	0.10975	0.16689	0.18936	0.12467	0.15126	0.17308	0.20951	0.15536	0.15697	0.2072	0.11643	0.14315	0.15124	0.10329	0.13945	0.1245	0.085882	0.11656	0.11261	0.14431	0.089493	0.094906	0.11443	0.088315	0.13702	0.098818	0.11619	0.10583	0.12213	0.11719	0.12391
0.1535	0.13485	0.17488	0.17994	0.14054	0.19274	0.15484	0.14419	0.14945	0.16523	0.17646	0.18074	0.20063	0.1675	0.17146	0.12356	0.17295	0.17008	0.18083	0.18375	0.15953	0.14488	0.16214	0.14232	0.15098	0.16751	0.13724	0.13973	0.15058	0.10124	0.12701	0.15999	0.12305	0.10887	0.13809	0.087811	0.10328	0.116	0.15708	0.12357	0.10296	0.10194	0.10572	0.10556	0.096827	0.12296	0.11697	0.1321	0.11237	0.12454
0.16225	0.12369	0.15585	0.17891	0.12709	0.19369	0.13566	0.10937	0.15192	0.16752	0.17734	0.1697	0.20891	0.16969	0.1625	0.12145	0.17847	0.16995	0.17821	0.21661	0.15432	0.13597	0.17647	0.14286	0.13689	0.15459	0.12483	0.13994	0.13365	0.1138	0.11985	0.16399	0.13532	0.097334	0.13747	0.091393	0.092042	0.12922	0.15551	0.13956	0.10582	0.10589	0.13277	0.098252	0.10321	0.1141	0.12721	0.13671	0.13226	0.13002
0.20264	0.1271	0.13558	0.20066	0.15707	0.15447	0.15044	0.17983	0.16487	0.1227	0.14758	0.17105	0.19148	0.15437	0.15158	0.13986	0.17216	0.11626	0.16652	0.13143	0.15211	0.19864	0.12889	0.14986	0.13674	0.21053	0.14308	0.16971	0.20409	0.13929	0.14656	0.14342	0.10219	0.13954	0.12513	0.078679	0.092854	0.11667	0.12423	0.092929	0.10845	0.12616	0.12421	0.133	0.10709	0.08729	0.11568	0.1376	0.15062	0.124
0.17757	0.14244	0.13258	0.16673	0.16304	0.13423	0.15531	0.16946	0.17014	0.11932	0.16688	0.17068	0.1934	0.16882	0.15763	0.14286	0.15656	0.14311	0.16961	0.12494	0.14475	0.18174	0.14196	0.14443	0.13883	0.18878	0.14881	0.17676	0.18112	0.13202	0.12313	0.15928	0.11791	0.13723	0.13018	0.092901	0.087798	0.11189	0.11925	0.10559	0.098331	0.12073	0.13528	0.13427	0.11699	0.10821	0.099678	0.1265	0.14497	0.12309
0.12287	0.15033	0.14451	0.13489	0.1542	0.14811	0.14765	0.12527	0.16885	0.1417	0.19279	0.17016	0.19019	0.17905	0.17169	0.13601	0.13811	0.19606	0.17644	0.17189	0.14617	0.13043	0.18299	0.14117	0.1426	0.13733	0.13787	0.15186	0.11577	0.10745	0.094157	0.18936	0.14885	0.099758	0.13445	0.11045	0.082942	0.12093	0.1341	0.14064	0.091218	0.102	0.15021	0.11206	0.12314	0.13708	0.092902	0.11594	0.1256	0.13507
0.13469	0.14125	0.15877	0.18191	0.17063	0.15891	0.15214	0.18442	0.16886	0.12965	0.15333	0.1898	0.15912	0.13775	0.17114	0.13263	0.13649	0.15583	0.16915	0.1294	0.15676	0.16466	0.15084	0.15245	0.14918	0.17994	0.13784	0.13907	0.15259	0.1038	0.13706	0.17065	0.11189	0.10517	0.11465	0.087239	0.097225	0.11851	0.12808	0.099204	0.10388	0.105	0.11711	0.12375	0.11057	0.11314	0.090441	0.12212	0.11351	0.14174
0.15007	0.1328	0.17293	0.2043	0.16903	0.16585	0.15131	0.18853	0.16639	0.13494	0.14427	0.21431	0.16591	0.11992	0.15689	0.1215	0.1558	0.13234	0.16891	0.12036	0.15169	0.17554	0.14012	0.15577	0.1516	0.19961	0.13066	0.13998	0.16842	0.10918	0.1578	0.1441	0.095405	0.10744	0.10369	0.078394	0.11118	0.11969	0.13105	0.087263	0.10938	0.11344	0.098092	0.13236	0.096874	0.097415	0.098584	0.12721	0.11678	0.13584
0.12875	0.13854	0.17831	0.16307	0.13922	0.17563	0.14274	0.098254	0.15494	0.16536	0.20504	0.21517	0.21529	0.16372	0.15021	0.1167	0.17327	0.17837	0.18172	0.18302	0.13846	0.1244	0.19006	0.15017	0.14987	0.14558	0.11751	0.13787	0.12244	0.11016	0.11535	0.14581	0.1431	0.087577	0.11651	0.11031	0.10507	0.12808	0.14918	0.14473	0.094476	0.11444	0.1263	0.11839	0.097433	0.1157	0.11524	0.12342	0.12914	0.12725
0.14902	0.14156	0.16485	0.16722	0.14302	0.16706	0.15297	0.1248	0.13875	0.14333	0.21585	0.19884	0.22692	0.18513	0.16159	0.1363	0.17464	0.16481	0.18034	0.14761	0.14348	0.15173	0.17182	0.15723	0.15077	0.16709	0.13392	0.14843	0.17075	0.12036	0.11315	0.14029	0.14684	0.11869	0.12268	0.11353	0.096219	0.11881	0.13511	0.13521	0.087033	0.12262	0.12986	0.13133	0.10002	0.10583	0.11643	0.13138	0.13666	0.12256
0.18039	0.12846	0.14891	0.19636	0.16833	0.15343	0.16312	0.2011	0.13138	0.10893	0.1709	0.17919	0.20446	0.1683	0.1785	0.1492	0.16737	0.12302	0.17002	0.095023	0.15306	0.20503	0.11559	0.16292	0.15541	0.22674	0.15466	0.16644	0.23078	0.13006	0.13662	0.14451	0.11319	0.15617	0.12313	0.085007	0.095566	0.11365	0.11603	0.087278	0.093142	0.12206	0.11251	0.14453	0.10259	0.090443	0.10115	0.14151	0.13398	0.12371
0.15016	0.11625	0.14752	0.17406	0.16668	0.16168	0.15035	0.15047	0.1428	0.13775	0.15878	0.16096	0.19569	0.1699	0.18002	0.13371	0.15874	0.15555	0.17423	0.1726	0.14983	0.15841	0.13813	0.15074	0.16115	0.19134	0.14493	0.16564	0.15869	0.12389	0.11382	0.18088	0.12378	0.1215	0.13163	0.08074	0.096086	0.13242	0.1369	0.11277	0.096326	0.10025	0.12408	0.11085	0.1136	0.11689	0.092791	0.12892	0.13093	0.12573
0.13545	0.11896	0.1495	0.17517	0.16785	0.16533	0.14521	0.1221	0.16477	0.16192	0.15012	0.16013	0.17673	0.16791	0.16257	0.11796	0.15012	0.16646	0.17654	0.20657	0.15314	0.12527	0.16082	0.14273	0.16342	0.15814	0.14075	0.15649	0.11502	0.12007	0.11469	0.18272	0.12449	0.09276	0.12574	0.081123	0.099756	0.1326	0.1465	0.12819	0.10005	0.092071	0.12158	0.089248	0.12123	0.12679	0.095655	0.11323	0.13121	0.11983
0.16609	0.12646	0.14851	0.21454	0.18266	0.14985	0.15396	0.18507	0.17589	0.13692	0.12745	0.17621	0.1495	0.14293	0.14742	0.11572	0.14383	0.12398	0.16082	0.12536	0.16774	0.16771	0.12874	0.14425	0.15639	0.1879	0.15042	0.15005	0.17197	0.12315	0.1559	0.14164	0.092777	0.1137	0.10722	0.068304	0.10115	0.10943	0.12078	0.091763	0.1022	0.10547	0.095007	0.10961	0.11523	0.10263	0.10404	0.11721	0.12496	0.11421
0.14548	0.12966	0.15338	0.18279	0.16453	0.15122	0.14627	0.15629	0.16887	0.13085	0.15371	0.17949	0.16374	0.14396	0.15027	0.11559	0.1409	0.15122	0.14843	0.12659	0.17036	0.1588	0.13927	0.13562	0.14305	0.16417	0.1322	0.13254	0.15818	0.11226	0.13596	0.1425	0.11093	0.10258	0.10769	0.082852	0.090573	0.11212	0.11932	0.11017	0.089094	0.10413	0.10767	0.11177	0.10544	0.11057	0.11815	0.12343	0.11367	0.12154
0.10382	0.13041	0.15575	0.12535	0.13459	0.16675	0.13773	0.096233	0.15905	0.14028	0.1822	0.1673	0.18853	0.15626	0.15819	0.1227	0.14179	0.19178	0.1512	0.17569	0.15939	0.12585	0.16519	0.12903	0.13187	0.12813	0.11108	0.12224	0.11433	0.097819	0.091511	0.1738	0.13714	0.076683	0.11265	0.10453	0.086516	0.12623	0.13837	0.14037	0.077665	0.089213	0.12624	0.10171	0.097151	0.12774	0.12216	0.12263	0.11236	0.12832
0.13106	0.1287	0.14646	0.15088	0.13936	0.16105	0.1479	0.15708	0.15868	0.12222	0.14941	0.16568	0.17571	0.13396	0.15646	0.13222	0.14742	0.13599	0.1604	0.12615	0.14656	0.16354	0.12572	0.13809	0.12381	0.17986	0.1273	0.14335	0.17147	0.10064	0.11181	0.16412	0.095493	0.10254	0.10122	0.088565	0.099397	0.11345	0.13043	0.094313	0.085688	0.085411	0.09826	0.11991	0.093279	0.10407	0.1035	0.12505	0.12155	0.12071
0.15742	0.12642	0.14011	0.1846	0.14574	0.15029	0.14563	0.18182	0.16111	0.12433	0.14236	0.17245	0.16671	0.12263	0.15225	0.12271	0.15336	0.10337	0.17316	0.11104	0.13302	0.16963	0.11353	0.13754	0.12049	0.20165	0.13665	0.16322	0.19316	0.10574	0.12466	0.14253	0.075282	0.11484	0.1026	0.078856	0.10179	0.1056	0.12313	0.079577	0.091073	0.0854	0.09333	0.12394	0.10385	0.095265	0.086141	0.12326	0.12699	0.11431
0.13547	0.12864	0.13956	0.16677	0.13656	0.1559	0.13263	0.11194	0.15667	0.14849	0.18609	0.17166	0.17878	0.14601	0.15151	0.10938	0.15351	0.14982	0.17578	0.17857	0.13102	0.11679	0.15887	0.12425	0.12955	0.14924	0.11766	0.1564	0.1247	0.10448	0.096009	0.14442	0.11491	0.084229	0.1197	0.098882	0.089075	0.11876	0.13483	0.1267	0.08262	0.087318	0.12985	0.10205	0.11762	0.1192	0.089234	0.11552	0.12351	0.11811
0.14399	0.13012	0.13114	0.17078	0.14819	0.15308	0.1462	0.13808	0.1472	0.12555	0.17821	0.16989	0.16979	0.14706	0.1466	0.11703	0.14799	0.14378	0.15506	0.15126	0.14618	0.13724	0.1434	0.12877	0.14517	0.16183	0.11976	0.14825	0.13339	0.11178	0.11235	0.13656	0.11356	0.091652	0.11626	0.093308	0.088735	0.11419	0.12474	0.10744	0.080159	0.10201	0.12308	0.11053	0.11112	0.11028	0.095327	0.119	0.11671	0.11656
0.16425	0.12254	0.12668	0.1791	0.16009	0.13828	0.16165	0.19678	0.14016	0.098923	0.14314	0.16911	0.15973	0.13594	0.13919	0.1245	0.13977	0.11133	0.13878	0.093606	0.1498	0.17859	0.10377	0.14241	0.14997	0.1987	0.13721	0.14406	0.17763	0.11809	0.13984	0.13107	0.0908	0.11466	0.10677	0.068673	0.09357	0.10197	0.10716	0.070075	0.083214	0.10854	0.095937	0.1265	0.094566	0.088828	0.093757	0.1249	0.11244	0.10965
0.13203	0.11214	0.14055	0.14106	0.14166	0.13584	0.14477	0.13159	0.13918	0.13199	0.16166	0.16123	0.17826	0.15654	0.13965	0.11534	0.13412	0.15133	0.15069	0.15478	0.13438	0.13292	0.13871	0.13614	0.14287	0.14832	0.12827	0.13053	0.1304	0.10795	0.10645	0.15363	0.12321	0.088621	0.11924	0.074477	0.083248	0.11482	0.1195	0.11789	0.081691	0.096531	0.11749	0.10489	0.090899	0.10471	0.094238	0.1141	0.11514	0.11292
0.11958	0.10947	0.15	0.14033	0.13701	0.13864	0.13035	0.10142	0.14289	0.14986	0.16827	0.15636	0.17973	0.16132	0.14456	0.11167	0.1384	0.16475	0.16291	0.18012	0.13451	0.11546	0.15661	0.12445	0.136	0.12587	0.11869	0.1294	0.11743	0.099311	0.095832	0.15631	0.13466	0.081119	0.12216	0.082976	0.078215	0.12266	0.12599	0.13417	0.087679	0.096706	0.12733	0.097486	0.093827	0.10807	0.094688	0.10317	0.12278	0.1207
0.15295	0.11339	0.14062	0.18891	0.15587	0.14036	0.13557	0.17039	0.14737	0.11815	0.13534	0.15968	0.15963	0.12917	0.14525	0.11536	0.14773	0.11545	0.15715	0.10463	0.15104	0.16762	0.1162	0.12808	0.13237	0.18075	0.12787	0.14593	0.17893	0.10237	0.13523	0.13417	0.091491	0.11743	0.10111	0.073148	0.090151	0.10943	0.11248	0.072229	0.095844	0.1078	0.092133	0.12	0.09436	0.084921	0.090944	0.10637	0.12543	0.12034
0.14062	0.1172	0.13461	0.1768	0.14916	0.15605	0.13177	0.14891	0.14803	0.11486	0.14925	0.15672	0.1687	0.1243	0.14452	0.10943	0.14686	0.13129	0.15535	0.11451	0.14959	0.15346	0.13112	0.13664	0.13164	0.17236	0.12301	0.14565	0.15531	0.10355	0.12354	0.1453	0.093261	0.11127	0.093554	0.082343	0.093774	0.10984	0.12101	0.074585	0.083173	0.099268	0.089018	0.11054	0.098959	0.095702	0.091344	0.10902	0.12029	0.11771
0.1092	0.11672	0.13892	0.13625	0.1345	0.16653	0.13277	0.093308	0.14204	0.13151	0.17824	0.15355	0.17988	0.14003	0.14567	0.10738	0.13704	0.1725	0.16006	0.16847	0.13619	0.11388	0.16966	0.14349	0.13739	0.13316	0.1148	0.13315	0.10689	0.10695	0.090559	0.16281	0.12368	0.084132	0.10078	0.0928	0.086565	0.11505	0.13165	0.11828	0.065676	0.087869	0.11216	0.091611	0.10183	0.11266	0.093261	0.11217	0.11649	0.1173
0.13399	0.11183	0.13715	0.15399	0.14644	0.14903	0.15589	0.15331	0.13348	0.11609	0.14766	0.16624	0.15596	0.12716	0.14615	0.11807	0.13431	0.13348	0.15565	0.1222	0.13652	0.15503	0.13481	0.14593	0.14396	0.174	0.13032	0.13834	0.16074	0.11566	0.11744	0.14047	0.10505	0.10379	0.099333	0.070392	0.08582	0.098893	0.10916	0.089566	0.070777	0.095534	0.1028	0.11501	0.095444	0.087827	0.089159	0.12466	0.11869	0.11438
0.14557	0.1089	0.13284	0.16042	0.14398	0.13482	0.15819	0.17348	0.13319	0.11858	0.13338	0.17683	0.14896	0.12562	0.14622	0.11931	0.13953	0.1136	0.15278	0.10838	0.14003	0.16937	0.11191	0.13058	0.1406	0.18884	0.13369	0.14431	0.17618	0.10805	0.12848	0.13154	0.098919	0.10813	0.10537	0.063106	0.082883	0.093674	0.10081	0.073684	0.084241	0.095786	0.10273	0.1266	0.092656	0.081712	0.088557	0.12608	0.12086	0.11242
0.11657	0.11363	0.13548	0.12964	0.12067	0.14187	0.13134	0.099662	0.14494	0.14798	0.16795	0.16795	0.17247	0.15499	0.14438	0.10994	0.14052	0.15537	0.15861	0.17509	0.13572	0.11861	0.14276	0.11001	0.13029	0.13326	0.11297	0.13467	0.10985	0.089663	0.09324	0.15359	0.12883	0.076321	0.12076	0.08797	0.075241	0.11145	0.1245	0.11826	0.08888	0.084757	0.12756	0.099382	0.096577	0.1133	0.093864	0.10945	0.11734	0.11485
0.13429	0.12038	0.13545	0.15097	0.12959	0.14249	0.12544	0.12632	0.15689	0.13081	0.16037	0.1581	0.17186	0.15398	0.13666	0.10757	0.13626	0.1413	0.15769	0.14717	0.13566	0.13316	0.12751	0.11287	0.12393	0.14397	0.11284	0.13241	0.13274	0.091933	0.10536	0.14553	0.10862	0.09251	0.11468	0.087798	0.081373	0.11281	0.12686	0.10933	0.089344	0.093053	0.11273	0.096804	0.093787	0.11172	0.092342	0.10195	0.10912	0.11603
0.1643	0.12116	0.1325	0.18412	0.15145	0.13871	0.13624	0.1911	0.15735	0.099809	0.13267	0.1584	0.1626	0.13107	0.13177	0.105	0.1347	0.11122	0.15292	0.086125	0.13744	0.16948	0.10296	0.12892	0.12483	0.1849	0.12524	0.13723	0.18732	0.10472	0.13398	0.12688	0.075937	0.12472	0.10048	0.072851	0.091393	0.10412	0.11566	0.07503	0.080046	0.10645	0.086275	0.11243	0.089898	0.091148	0.088485	0.10693	0.10231	0.11567
0.12949	0.11796	0.13894	0.15202	0.14352	0.14792	0.12775	0.13298	0.14999	0.12076	0.15606	0.15793	0.17715	0.13866	0.14154	0.10114	0.13933	0.15443	0.15482	0.14063	0.13399	0.12762	0.14734	0.13587	0.12978	0.14444	0.11758	0.1325	0.13402	0.10107	0.10257	0.14677	0.10873	0.095446	0.10637	0.086697	0.08588	0.11248	0.12796	0.10768	0.064212	0.096763	0.10668	0.098361	0.095986	0.10248	0.091807	0.10586	0.10288	0.11534
0.11088	0.11583	0.14752	0.14028	0.14188	0.14658	0.12099	0.10422	0.14303	0.13349	0.16261	0.1583	0.16969	0.14278	0.15567	0.11474	0.1471	0.16151	0.15063	0.16798	0.13749	0.11857	0.15732	0.14029	0.13262	0.12765	0.1183	0.13554	0.10779	0.095312	0.090129	0.15598	0.12536	0.072942	0.10807	0.089553	0.081693	0.11083	0.12813	0.11587	0.06955	0.085041	0.11615	0.092899	0.10012	0.10122	0.089742	0.10661	0.10899	0.11019
0.14641	0.11505	0.14404	0.17883	0.15725	0.13169	0.13282	0.16924	0.13738	0.11009	0.12878	0.16291	0.13905	0.12228	0.15608	0.13108	0.14879	0.10596	0.14155	0.10782	0.14566	0.17187	0.10385	0.14062	0.12899	0.18145	0.13513	0.14721	0.16517	0.10202	0.12649	0.13379	0.089361	0.098764	0.094189	0.063026	0.087957	0.092954	0.10425	0.067797	0.091089	0.085671	0.091896	0.11406	0.0958	0.075479	0.079388	0.11598	0.11427	0.10636
0.13944	0.11493	0.13195	0.16618	0.14336	0.1402	0.13734	0.14423	0.13424	0.1199	0.14325	0.16203	0.14905	0.12689	0.14591	0.12253	0.13966	0.12655	0.14887	0.12804	0.14117	0.1491	0.11493	0.1258	0.12533	0.17363	0.12652	0.13698	0.14739	0.10581	0.11532	0.14002	0.096017	0.097813	0.096637	0.062797	0.084194	0.098477	0.1049	0.084125	0.094304	0.082469	0.10212	0.10918	0.093516	0.087564	0.07993	0.11586	0.11792	0.11443
0.10688	0.11514	0.11855	0.13189	0.12179	0.16093	0.13809	0.088572	0.13798	0.1422	0.17418	0.15938	0.17671	0.14354	0.13828	0.10819	0.13202	0.17605	0.16164	0.17241	0.13275	0.1029	0.15737	0.11717	0.12941	0.13597	0.10903	0.12008	0.10433	0.10507	0.085697	0.15897	0.12355	0.082274	0.11092	0.081525	0.075002	0.11484	0.11736	0.12581	0.083652	0.084939	0.12218	0.094175	0.091102	0.11296	0.090658	0.10625	0.12007	0.12137
0.12795	0.11397	0.1113	0.15782	0.13443	0.15541	0.14802	0.15154	0.14541	0.11938	0.14762	0.16218	0.16787	0.12983	0.13525	0.1099	0.13623	0.13747	0.15704	0.10919	0.13316	0.14714	0.12804	0.12858	0.13428	0.17042	0.11914	0.13008	0.1605	0.10777	0.1151	0.14014	0.095736	0.10585	0.11003	0.073506	0.07992	0.10795	0.10642	0.091648	0.079811	0.102	0.096867	0.11117	0.085318	0.098069	0.094711	0.10312	0.11556	0.11347
0.14022	0.11047	0.12164	0.16872	0.14335	0.13904	0.14087	0.17402	0.14716	0.10731	0.13874	0.15678	0.15991	0.12671	0.13532	0.10968	0.14091	0.11312	0.1487	0.090865	0.13111	0.1651	0.11278	0.13121	0.13152	0.17529	0.12186	0.14292	0.17938	0.10167	0.12645	0.1268	0.084113	0.1073	0.10825	0.068777	0.086254	0.10343	0.1082	0.075416	0.072272	0.10416	0.089241	0.11522	0.089619	0.089856	0.094486	0.10247	0.10627	0.107
0.11062	0.1057	0.14061	0.13477	0.13356	0.13321	0.12161	0.095242	0.14152	0.12984	0.17524	0.14344	0.17329	0.14849	0.14053	0.10224	0.13706	0.15236	0.15032	0.16644	0.12817	0.11078	0.15127	0.11873	0.12712	0.11935	0.10251	0.13637	0.11451	0.088332	0.090104	0.14235	0.12044	0.072808	0.1126	0.083742	0.084101	0.11337	0.1278	0.11574	0.062455	0.087771	0.12095	0.092209	0.10099	0.10595	0.094889	0.10328	0.10459	0.11439
0.12153	0.10295	0.14413	0.15004	0.14566	0.12675	0.12969	0.11152	0.13617	0.12112	0.16263	0.14557	0.16453	0.14009	0.14711	0.1045	0.13584	0.13467	0.15138	0.14986	0.13874	0.12591	0.13382	0.12008	0.12679	0.13965	0.10765	0.13543	0.13166	0.08938	0.10197	0.13667	0.11324	0.085876	0.10168	0.076488	0.087944	0.10616	0.11443	0.097382	0.071945	0.083307	0.1131	0.099181	0.10002	0.092359	0.089611	0.11432	0.1132	0.11949
0.14897	0.10631	0.13497	0.18202	0.15649	0.13059	0.14577	0.17519	0.13762	0.10352	0.1287	0.16023	0.1494	0.12157	0.14663	0.10904	0.14187	0.098689	0.15424	0.095963	0.14817	0.1748	0.096283	0.13045	0.12715	0.19017	0.13001	0.14071	0.17919	0.099391	0.13281	0.12529	0.085181	0.11467	0.089799	0.065566	0.092056	0.095995	0.093775	0.060268	0.085904	0.085154	0.084418	0.11614	0.093419	0.077254	0.085107	0.11854	0.11972	0.11317
0.12409	0.11229	0.13211	0.15147	0.13086	0.15282	0.13579	0.13102	0.1442	0.13034	0.15404	0.16672	0.16136	0.14091	0.13855	0.10634	0.14341	0.14432	0.16296	0.15072	0.14079	0.13984	0.1335	0.12747	0.12849	0.15495	0.12806	0.13111	0.12647	0.1021	0.10266	0.1466	0.10888	0.088625	0.098428	0.087249	0.082986	0.10955	0.11437	0.10025	0.080777	0.078997	0.10008	0.096259	0.096109	0.10554	0.088981	0.10367	0.11661	0.10655
0.11709	0.11109	0.13302	0.13631	0.11854	0.15561	0.12842	0.11547	0.14816	0.143	0.16854	0.16918	0.16069	0.1499	0.13183	0.1099	0.13794	0.16541	0.15919	0.17054	0.13332	0.11778	0.15297	0.12383	0.13176	0.13908	0.12204	0.1254	0.10632	0.10559	0.086574	0.15076	0.11426	0.075249	0.10205	0.09394	0.076924	0.11312	0.13184	0.11678	0.075115	0.085778	0.11006	0.08795	0.096657	0.11541	0.089043	0.098482	0.10893	0.10528
0.1531	0.10444	0.13032	0.1676	0.13974	0.13503	0.13747	0.17883	0.14478	0.11866	0.13637	0.17125	0.14352	0.1252	0.13376	0.11569	0.13424	0.11848	0.14568	0.10151	0.13273	0.15679	0.11044	0.12854	0.12936	0.18712	0.12725	0.13635	0.16704	0.10882	0.11892	0.12321	0.076356	0.10338	0.092716	0.068204	0.080949	0.096188	0.11838	0.070666	0.080641	0.10175	0.089448	0.11136	0.089197	0.086341	0.08299	0.11346	0.1041	0.10888
0.13884	0.10508	0.12989	0.15179	0.14316	0.13653	0.13203	0.14332	0.13876	0.12317	0.14317	0.16065	0.16213	0.12546	0.14045	0.10894	0.13402	0.12933	0.14817	0.12183	0.1275	0.13855	0.11517	0.12588	0.12026	0.16761	0.11554	0.13809	0.14779	0.097662	0.10998	0.12717	0.088658	0.093217	0.099367	0.067272	0.078618	0.099694	0.11765	0.083575	0.078219	0.096015	0.10098	0.1078	0.088258	0.087766	0.084686	0.117	0.10578	0.11716
0.1004	0.11316	0.12939	0.12109	0.13407	0.15172	0.12302	0.079886	0.13678	0.13504	0.16691	0.14817	0.18874	0.14219	0.1423	0.10538	0.13459	0.16266	0.15647	0.17444	0.1277	0.10307	0.14259	0.12123	0.1164	0.12138	0.10264	0.13146	0.10376	0.087402	0.085159	0.14857	0.12197	0.069821	0.11188	0.082199	0.075881	0.11315	0.12193	0.12162	0.07098	0.083598	0.11882	0.090198	0.091887	0.10576	0.089095	0.10382	0.11159	0.1193
0.12005	0.11647	0.12314	0.15407	0.14402	0.14186	0.13452	0.14075	0.13819	0.10635	0.13857	0.15203	0.17344	0.13061	0.13895	0.11396	0.13516	0.12026	0.14791	0.11515	0.14069	0.14702	0.11148	0.12694	0.1216	0.15959	0.11616	0.13631	0.16328	0.094315	0.11477	0.13706	0.095846	0.098261	0.10643	0.069489	0.082831	0.10227	0.10182	0.08724	0.073501	0.088927	0.089734	0.10468	0.088729	0.088005	0.08635	0.097905	0.11402	0.10822
0.1354	0.11316	0.12119	0.17071	0.14014	0.12825	0.13735	0.16662	0.13952	0.098659	0.129	0.15686	0.15708	0.12811	0.13803	0.11164	0.13342	0.10605	0.14023	0.092388	0.14299	0.16265	0.10894	0.12766	0.12757	0.17712	0.12218	0.13631	0.18402	0.098807	0.12351	0.13097	0.080103	0.11009	0.10397	0.064442	0.080712	0.09419	0.098559	0.073255	0.072476	0.089662	0.079506	0.11045	0.086614	0.079068	0.08755	0.098528	0.11124	0.098814
0.11125	0.11006	0.12682	0.1361	0.11943	0.13403	0.12326	0.09569	0.14036	0.12852	0.16572	0.15091	0.16165	0.14682	0.13939	0.099406	0.13126	0.15717	0.14824	0.16513	0.12998	0.11335	0.15768	0.12	0.13072	0.12779	0.11017	0.1247	0.11084	0.093382	0.086162	0.14799	0.10875	0.0771	0.10947	0.082543	0.070254	0.10482	0.12093	0.11508	0.065475	0.079676	0.11209	0.090773	0.089379	0.099368	0.092742	0.098593	0.1103	0.10182
0.12411	0.10735	0.12802	0.14355	0.12963	0.13478	0.12759	0.11704	0.13934	0.12218	0.15759	0.15168	0.14839	0.13257	0.13796	0.10185	0.13457	0.14201	0.15296	0.1511	0.12658	0.12794	0.14006	0.12169	0.13143	0.14048	0.11868	0.12672	0.11543	0.096634	0.09678	0.13874	0.097661	0.082033	0.096259	0.075414	0.077811	0.1015	0.11466	0.0962	0.072214	0.084621	0.10823	0.097267	0.087688	0.094452	0.085721	0.10646	0.11304	0.10686
0.14728	0.10391	0.12653	0.16785	0.1467	0.13113	0.13889	0.17468	0.13501	0.10282	0.1278	0.16006	0.13874	0.10955	0.13697	0.11059	0.13903	0.098114	0.15036	0.09545	0.13275	0.16369	0.097404	0.12508	0.12803	0.17919	0.13154	0.13449	0.16263	0.10233	0.12496	0.12357	0.07413	0.10523	0.082635	0.059917	0.091455	0.092404	0.096611	0.056915	0.083776	0.091802	0.083941	0.1109	0.087068	0.082107	0.075365	0.11337	0.11236	0.1075
0.11562	0.10346	0.13037	0.1372	0.13003	0.14269	0.12823	0.1165	0.13176	0.12627	0.15051	0.15978	0.16475	0.12891	0.13912	0.10815	0.13618	0.13519	0.15235	0.14074	0.13233	0.12109	0.12891	0.11924	0.12447	0.14093	0.11571	0.12675	0.12264	0.095901	0.095291	0.14359	0.10722	0.082733	0.097175	0.077702	0.08444	0.10398	0.11185	0.093589	0.081248	0.080376	0.10224	0.091063	0.093563	0.1027	0.078477	0.10696	0.10608	0.10734
0.10317	0.10562	0.13034	0.12907	0.12402	0.14659	0.12178	0.093495	0.13422	0.13401	0.15951	0.15656	0.17495	0.14183	0.13731	0.10564	0.13061	0.15597	0.15059	0.15356	0.13124	0.11044	0.14357	0.12208	0.12608	0.12888	0.10699	0.12556	0.11147	0.092903	0.083919	0.14896	0.12026	0.075785	0.11011	0.085452	0.073505	0.10884	0.12131	0.10829	0.07675	0.075942	0.11153	0.08725	0.093447	0.10597	0.082987	0.10315	0.10004	0.10512
0.13756	0.10638	0.12328	0.16957	0.14543	0.13229	0.13168	0.1654	0.13884	0.10613	0.12641	0.15692	0.15286	0.12258	0.13008	0.10634	0.12958	0.11309	0.14317	0.086334	0.13274	0.16572	0.10228	0.13249	0.1273	0.17978	0.12136	0.13913	0.17032	0.099207	0.11931	0.12338	0.083693	0.10556	0.10226	0.064433	0.075589	0.097087	0.10497	0.065855	0.075108	0.088306	0.086534	0.11365	0.086574	0.080391	0.080256	0.1077	0.098826	0.10291
0.12845	0.10694	0.12258	0.16032	0.14204	0.13148	0.1285	0.14568	0.14055	0.11316	0.13701	0.15106	0.15254	0.12685	0.12755	0.10081	0.13056	0.12496	0.14638	0.11303	0.12854	0.14966	0.1171	0.12641	0.12285	0.16324	0.11807	0.13642	0.14672	0.097288	0.10845	0.12683	0.090193	0.092653	0.10013	0.068516	0.07655	0.10289	0.11072	0.086604	0.064079	0.090723	0.094806	0.10798	0.089747	0.087361	0.082965	0.10318	0.10314	0.10711
0.099695	0.10952	0.12717	0.12933	0.12416	0.14148	0.12264	0.089137	0.14012	0.13159	0.16526	0.14602	0.16307	0.14267	0.13338	0.10113	0.13205	0.15843	0.1534	0.17255	0.1285	0.10491	0.15398	0.11549	0.11995	0.12268	0.10479	0.12303	0.098981	0.092336	0.080554	0.14431	0.1165	0.066736	0.1012	0.085843	0.077965	0.11352	0.12714	0.1277	0.059166	0.087501	0.11628	0.086975	0.096155	0.10422	0.088445	0.096413	0.11023	0.11063
0.12532	0.11144	0.12632	0.15501	0.13263	0.13745	0.13609	0.14629	0.13898	0.10672	0.13878	0.15371	0.14818	0.12488	0.14035	0.11176	0.13514	0.1184	0.1483	0.11881	0.13838	0.14219	0.11861	0.12113	0.12362	0.1637	0.1129	0.12675	0.15224	0.096976	0.10998	0.13	0.090817	0.095036	0.08906	0.070582	0.088642	0.099618	0.11285	0.085679	0.07423	0.092973	0.093349	0.10109	0.091406	0.084636	0.08573	0.10249	0.11341	0.1052
0.13926	0.10973	0.12634	0.16323	0.13605	0.1364	0.13959	0.1687	0.13633	0.098944	0.12652	0.15851	0.14588	0.117	0.14286	0.11081	0.13485	0.10454	0.14291	0.095975	0.13844	0.15745	0.10111	0.12614	0.12749	0.17759	0.11624	0.13107	0.17018	0.097814	0.12105	0.1269	0.082563	0.10811	0.08876	0.059931	0.088842	0.091334	0.10187	0.060892	0.082752	0.086769	0.08221	0.10785	0.086752	0.080196	0.084451	0.10494	0.10951	0.10013
0.11045	0.10463	0.1316	0.12529	0.1212	0.14624	0.12529	0.097492	0.13362	0.12851	0.15887	0.15104	0.16624	0.13848	0.13903	0.10123	0.12997	0.15348	0.14454	0.16191	0.12755	0.1095	0.14252	0.12092	0.12696	0.12462	0.10586	0.12336	0.10601	0.092839	0.086191	0.14919	0.11595	0.076287	0.10573	0.076479	0.074052	0.10315	0.11281	0.1017	0.073818	0.071631	0.10881	0.087418	0.08883	0.10471	0.088199	0.096865	0.10394	0.10198
0.1195	0.10035	0.13075	0.13609	0.12944	0.14059	0.12757	0.11583	0.13296	0.12165	0.15018	0.14678	0.16226	0.1339	0.1305	0.10523	0.12788	0.14006	0.14173	0.14107	0.12674	0.12686	0.13376	0.12295	0.12392	0.13894	0.11513	0.12723	0.12394	0.097315	0.097966	0.13944	0.10168	0.082145	0.10508	0.074283	0.070389	0.10124	0.10567	0.092664	0.070901	0.07874	0.10412	0.093554	0.085997	0.09575	0.084735	0.099285	0.10181	0.10397
0.14163	0.10312	0.12295	0.1679	0.14355	0.12982	0.13588	0.16924	0.13299	0.09955	0.12338	0.14696	0.15214	0.11798	0.12577	0.11097	0.12971	0.10123	0.14101	0.085738	0.13124	0.16709	0.10341	0.12606	0.12045	0.17992	0.12562	0.13743	0.17319	0.099452	0.12582	0.11769	0.072029	0.10582	0.093127	0.062104	0.077011	0.093515	0.095158	0.063247	0.072994	0.092499	0.083807	0.11039	0.082553	0.076893	0.080091	0.10901	0.10222	0.10545
0.11281	0.11011	0.11915	0.14325	0.12952	0.13817	0.12494	0.11326	0.13303	0.12007	0.14835	0.14369	0.16716	0.13559	0.12958	0.10316	0.13121	0.13846	0.14993	0.13864	0.12854	0.12408	0.13654	0.11729	0.11965	0.13944	0.10989	0.13138	0.12297	0.087922	0.095627	0.13371	0.10165	0.081949	0.098677	0.075545	0.076039	0.10521	0.11407	0.10265	0.066485	0.084556	0.10201	0.093723	0.087981	0.097613	0.084561	0.10731	0.10406	0.1086
0.1042	0.1092	0.12093	0.13417	0.12703	0.14109	0.12217	0.097576	0.13551	0.12658	0.15888	0.14741	0.16202	0.14115	0.13457	0.099319	0.13394	0.15354	0.15004	0.16002	0.13027	0.10489	0.14427	0.11554	0.12337	0.12404	0.10691	0.1265	0.10373	0.08685	0.085093	0.14226	0.11394	0.07227	0.10451	0.077966	0.077244	0.10827	0.12131	0.11378	0.066279	0.077882	0.10723	0.087545	0.089986	0.10461	0.085431	0.10391	0.10702	0.10757
0.13906	0.10016	0.1267	0.16807	0.14677	0.12754	0.13565	0.17234	0.13925	0.097691	0.12737	0.15751	0.13436	0.11572	0.13544	0.1035	0.1366	0.10647	0.14033	0.09473	0.13603	0.15297	0.09696	0.12529	0.12632	0.17533	0.12531	0.13301	0.16564	0.10161	0.12201	0.12197	0.078474	0.10179	0.097503	0.058289	0.083897	0.093753	0.10281	0.062858	0.075447	0.086239	0.081454	0.10852	0.084574	0.079536	0.079965	0.10642	0.10851	0.10492
0.12889	0.097433	0.13388	0.15351	0.13981	0.12866	0.13156	0.14666	0.13891	0.1059	0.13613	0.15678	0.1456	0.11881	0.13667	0.10001	0.13312	0.11906	0.14347	0.11567	0.12941	0.13995	0.11033	0.12322	0.12425	0.16055	0.11817	0.12775	0.14886	0.10419	0.11091	0.1279	0.088275	0.091779	0.09829	0.066545	0.07876	0.097442	0.10583	0.073426	0.073543	0.085419	0.092124	0.10137	0.086439	0.086348	0.083494	0.10169	0.10751	0.10895
0.10122	0.10444	0.13053	0.12247	0.12258	0.13894	0.12125	0.08078	0.13472	0.13224	0.15924	0.15215	0.17282	0.13874	0.13912	0.09932	0.12785	0.15504	0.15208	0.16878	0.12235	0.10405	0.14968	0.11523	0.12158	0.11873	0.09998	0.11779	0.10136	0.095401	0.080688	0.14598	0.11767	0.066583	0.10031	0.084903	0.071413	0.10825	0.11632	0.11151	0.068605	0.079509	0.11401	0.083696	0.091586	0.10603	0.088736	0.095892	0.10592	0.11136
0.12658	0.10941	0.11806	0.1518	0.13456	0.13267	0.13121	0.13388	0.1336	0.11755	0.13117	0.15596	0.16152	0.12694	0.13806	0.11116	0.12884	0.11645	0.14711	0.11347	0.13041	0.14691	0.11828	0.12025	0.12143	0.15809	0.11054	0.12568	0.14993	0.094787	0.10802	0.13128	0.090756	0.091108	0.089045	0.070147	0.078253	0.097208	0.099381	0.077897	0.076069	0.085785	0.090736	0.10163	0.0872	0.086744	0.081746	0.10138	0.10411	0.1044
0.1355	0.10781	0.11733	0.16459	0.13804	0.13047	0.13429	0.16103	0.13725	0.11089	0.12325	0.15414	0.14861	0.12117	0.13445	0.1135	0.13197	0.10389	0.14237	0.091731	0.13508	0.16169	0.10113	0.12392	0.12139	0.17551	0.11895	0.13359	0.16558	0.093303	0.11816	0.12616	0.078382	0.10158	0.088738	0.062687	0.081172	0.092035	0.095855	0.064893	0.076855	0.086201	0.082597	0.11041	0.083274	0.076283	0.076795	0.10314	0.10281	0.099916
0.10343	0.10492	0.12751	0.12945	0.11909	0.14376	0.12151	0.0984	0.13814	0.13108	0.16105	0.14631	0.15845	0.13967	0.13264	0.1031	0.13253	0.15607	0.14682	0.1584	0.12722	0.10887	0.13783	0.11795	0.12204	0.12953	0.1078	0.12974	0.10161	0.085597	0.082783	0.14774	0.11128	0.07269	0.10316	0.080954	0.072867	0.10379	0.11856	0.11162	0.065091	0.077407	0.11298	0.089937	0.087754	0.095667	0.081946	0.097328	0.10517	0.10257
0.1171	0.10309	0.12698	0.13879	0.1259	0.14383	0.12601	0.12119	0.13188	0.11513	0.15635	0.15322	0.15237	0.13197	0.13312	0.10253	0.13309	0.14588	0.14486	0.13859	0.12548	0.12132	0.12563	0.11884	0.12458	0.14692	0.11313	0.13274	0.11863	0.088162	0.095358	0.14125	0.10134	0.083472	0.10232	0.075368	0.07412	0.098254	0.11679	0.10194	0.064934	0.083413	0.10771	0.093757	0.091056	0.088904	0.082238	0.10265	0.10942	0.10231
0.14579	0.10351	0.11924	0.16592	0.14466	0.13361	0.13607	0.17222	0.12557	0.092032	0.13144	0.16421	0.14527	0.11547	0.13446	0.10622	0.13121	0.10473	0.14032	0.084875	0.13016	0.16248	0.09788	0.1213	0.12458	0.1842	0.12317	0.13485	0.16791	0.095974	0.12598	0.1221	0.074172	0.10928	0.095967	0.058871	0.079809	0.086452	0.10357	0.067665	0.073221	0.092267	0.084313	0.10819	0.093083	0.076089	0.079816	0.11051	0.1089	0.10181
0.11737	0.10748	0.12128	0.138	0.13396	0.13448	0.12517	0.11022	0.12757	0.11727	0.1525	0.15664	0.1651	0.13262	0.13463	0.10054	0.12558	0.13439	0.14574	0.13889	0.12942	0.12573	0.13628	0.11408	0.12101	0.13733	0.109	0.12261	0.12197	0.09463	0.096987	0.13538	0.10127	0.084856	0.10508	0.072993	0.073843	0.097447	0.11638	0.10012	0.072072	0.083953	0.10265	0.092551	0.096559	0.10153	0.085894	0.10256	0.10387	0.1068
0.10498	0.10959	0.12685	0.13001	0.12634	0.13076	0.1218	0.089437	0.13546	0.12843	0.15426	0.14499	0.16626	0.13795	0.13264	0.10078	0.12628	0.14552	0.14842	0.161	0.13086	0.11016	0.14782	0.11546	0.12002	0.11784	0.10591	0.12082	0.10833	0.095714	0.083157	0.14027	0.1119	0.074339	0.10493	0.080669	0.072509	0.10433	0.11694	0.10768	0.072895	0.080686	0.10998	0.089572	0.091068	0.11069	0.088221	0.095553	0.10125	0.1067
0.13747	0.10511	0.12669	0.16792	0.13851	0.12176	0.13613	0.16327	0.14097	0.10084	0.11875	0.14492	0.14218	0.11512	0.13243	0.1091	0.13503	0.10305	0.14518	0.096337	0.13457	0.15548	0.10258	0.12755	0.12289	0.16955	0.12524	0.13284	0.17176	0.10238	0.11609	0.12066	0.079817	0.10375	0.089805	0.064846	0.082191	0.094704	0.094251	0.060348	0.079144	0.088929	0.081724	0.11085	0.080813	0.083854	0.080765	0.10157	0.10271	0.10036
0.12677	0.10036	0.12603	0.15667	0.13186	0.13448	0.1327	0.14181	0.14076	0.1065	0.13244	0.14596	0.14844	0.12065	0.13564	0.10607	0.13798	0.12268	0.15129	0.11746	0.12807	0.13787	0.11505	0.12514	0.12459	0.1587	0.12185	0.12766	0.15118	0.098368	0.10563	0.1279	0.093026	0.093726	0.092344	0.070915	0.081549	0.098915	0.10069	0.076387	0.073079	0.083749	0.086429	0.10032	0.08295	0.084771	0.079335	0.10357	0.10474	0.10286
0.099835	0.10169	0.12373	0.12501	0.12113	0.14938	0.11975	0.083538	0.1362	0.1282	0.16104	0.14864	0.16466	0.13787	0.13593	0.10003	0.13189	0.16117	0.15584	0.1707	0.12259	0.098781	0.14934	0.11487	0.12398	0.12001	0.10545	0.11694	0.097458	0.090976	0.079852	0.14345	0.12057	0.067843	0.10396	0.082924	0.074709	0.10555	0.12076	0.11497	0.064835	0.075886	0.1081	0.080153	0.089654	0.099236	0.083475	0.101	0.10626	0.11109
0.12816	0.1053	0.11866	0.14953	0.13635	0.13644	0.12573	0.14305	0.12919	0.10996	0.13265	0.15732	0.14831	0.12153	0.13224	0.10579	0.12757	0.12053	0.14387	0.11498	0.13006	0.13914	0.1136	0.11878	0.12275	0.1579	0.113	0.12873	0.14188	0.093476	0.11114	0.1265	0.089714	0.09201	0.098037	0.063601	0.078013	0.092313	0.10916	0.07862	0.071233	0.084908	0.091417	0.098739	0.086926	0.080268	0.081803	0.10501	0.1076	0.10997
0.13888	0.1063	0.1223	0.15753	0.13838	0.12504	0.12857	0.16877	0.12453	0.10392	0.1222	0.15457	0.14394	0.11671	0.13205	0.10661	0.12801	0.10313	0.13595	0.090826	0.13257	0.15413	0.09892	0.12345	0.12111	0.17136	0.11773	0.13942	0.15955	0.092185	0.12245	0.12457	0.077044	0.10351	0.094022	0.056105	0.077391	0.091365	0.10035	0.064149	0.073892	0.08717	0.085441	0.10859	0.085518	0.075009	0.081781	0.10415	0.10779	0.10366
0.10212	0.10506	0.13086	0.12309	0.11896	0.13366	0.11972	0.094985	0.12816	0.12995	0.15754	0.14093	0.16683	0.14018	0.13438	0.09771	0.12971	0.14875	0.1431	0.15527	0.12491	0.10731	0.14154	0.1176	0.12096	0.12471	0.10569	0.13035	0.10376	0.085731	0.085059	0.15152	0.11271	0.074407	0.10108	0.076812	0.068309	0.10866	0.11309	0.10876	0.065876	0.075855	0.10858	0.08774	0.089498	0.10055	0.085947	0.095927	0.10695	0.10097
0.10836	0.10285	0.12624	0.13928	0.12681	0.13302	0.12792	0.10792	0.13738	0.12163	0.14815	0.142	0.16201	0.13335	0.13264	0.099661	0.13239	0.13447	0.14607	0.13738	0.12612	0.1273	0.12942	0.11699	0.12277	0.14579	0.11164	0.12516	0.12914	0.091713	0.093693	0.14609	0.10373	0.080866	0.094951	0.074264	0.071903	0.10286	0.10573	0.093809	0.068648	0.078871	0.096922	0.091511	0.086183	0.096415	0.08254	0.097956	0.10554	0.098603
0.13655	0.10109	0.11548	0.17331	0.14397	0.12637	0.13806	0.16401	0.14148	0.10098	0.12011	0.15302	0.14346	0.11215	0.13142	0.10721	0.13293	0.096488	0.14485	0.087198	0.13261	0.16887	0.094299	0.12002	0.1211	0.18619	0.12244	0.12599	0.17911	0.098776	0.12209	0.12289	0.074368	0.10189	0.087272	0.061068	0.08244	0.086803	0.093916	0.056439	0.076096	0.087745	0.076427	0.10707	0.082231	0.079119	0.077912	0.10412	0.10331	0.098529
0.11492	0.10169	0.11687	0.14476	0.13025	0.13715	0.12386	0.11648	0.13647	0.12037	0.14694	0.15236	0.15509	0.12679	0.13548	0.10356	0.12882	0.13456	0.15043	0.13986	0.13066	0.12496	0.12674	0.11596	0.11496	0.13861	0.10845	0.11966	0.12455	0.09107	0.095312	0.13143	0.099576	0.078019	0.099426	0.076661	0.080823	0.09587	0.11323	0.094201	0.06963	0.080761	0.10136	0.091505	0.088928	0.094936	0.082193	0.10013	0.10235	0.10485
0.10761	0.10379	0.12378	0.12744	0.12324	0.14334	0.11676	0.10039	0.13052	0.12355	0.15923	0.14911	0.16037	0.13682	0.13648	0.10096	0.12632	0.15177	0.14824	0.15644	0.13065	0.10432	0.14085	0.11826	0.11338	0.11722	0.10285	0.12279	0.10017	0.088348	0.085908	0.13529	0.11086	0.07155	0.10509	0.081369	0.078069	0.10325	0.12163	0.1113	0.064806	0.078769	0.11156	0.087139	0.091965	0.097622	0.08272	0.099618	0.10452	0.10849
0.13977	0.1048	0.12585	0.15543	0.13848	0.13205	0.13029	0.16574	0.13103	0.094507	0.12705	0.15189	0.14411	0.12044	0.13126	0.10581	0.12868	0.10857	0.13498	0.089338	0.13479	0.15238	0.10232	0.12787	0.1205	0.16905	0.11754	0.13518	0.15924	0.098229	0.12041	0.11955	0.079241	0.10241	0.093868	0.060321	0.07982	0.093288	0.10164	0.067794	0.071051	0.088966	0.084207	0.10852	0.084557	0.073084	0.077096	0.10674	0.10581	0.10527
0.12766	0.10399	0.12774	0.14391	0.13176	0.13092	0.12946	0.13758	0.13486	0.10502	0.13567	0.14742	0.15247	0.12648	0.12983	0.10332	0.1309	0.12352	0.13397	0.11362	0.12842	0.13864	0.11626	0.12463	0.12865	0.15953	0.11329	0.1299	0.1421	0.098355	0.10662	0.13252	0.090103	0.091373	0.094704	0.065138	0.072051	0.098234	0.10203	0.079786	0.07059	0.084711	0.090805	0.099995	0.082374	0.08158	0.081324	0.10366	0.10248	0.10349
0.10012	0.10283	0.12749	0.12265	0.11799	0.13714	0.11983	0.079802	0.13545	0.12973	0.16035	0.14122	0.16745	0.1394	0.13411	0.09943	0.13211	0.15927	0.14476	0.17115	0.12097	0.097399	0.14592	0.11682	0.13109	0.1224	0.10278	0.11998	0.095691	0.091031	0.076261	0.15043	0.11543	0.066372	0.10108	0.08227	0.065526	0.10853	0.11335	0.11287	0.067349	0.074788	0.11236	0.080354	0.085849	0.10225	0.088615	0.096853	0.098996	0.10287
0.12693	0.10415	0.12174	0.15814	0.13245	0.13024	0.12766	0.13768	0.13253	0.10894	0.13264	0.14783	0.15146	0.12012	0.13549	0.1058	0.13298	0.11981	0.14939	0.11749	0.12662	0.13416	0.108	0.12162	0.12846	0.16316	0.11707	0.12912	0.14704	0.093006	0.10732	0.12994	0.086384	0.09272	0.092417	0.068981	0.074194	0.095856	0.099844	0.074028	0.074743	0.081869	0.091469	0.097471	0.085383	0.086252	0.083777	0.10116	0.10059	0.099986
0.13687	0.10773	0.12104	0.16808	0.13732	0.12912	0.13072	0.15954	0.13057	0.099681	0.12239	0.15392	0.14699	0.11456	0.13307	0.10709	0.12964	0.10436	0.15171	0.09386	0.12991	0.151	0.097821	0.12332	0.12325	0.17798	0.12238	0.13394	0.1665	0.093515	0.12252	0.12066	0.076985	0.10401	0.091294	0.061862	0.078255	0.088442	0.097284	0.059676	0.076485	0.08596	0.081745	0.10731	0.088078	0.08158	0.078848	0.10253	0.10481	0.10189
0.1025	0.1069	0.12531	0.12723	0.12148	0.14026	0.1211	0.091139	0.13189	0.12569	0.15612	0.15061	0.1654	0.13692	0.13166	0.099747	0.12568	0.14981	0.15222	0.15753	0.125	0.10799	0.14539	0.115	0.11853	0.12465	0.10605	0.12345	0.10455	0.088197	0.086267	0.14076	0.11227	0.07308	0.10343	0.078094	0.072191	0.10111	0.11788	0.10722	0.066693	0.078256	0.10632	0.088386	0.093709	0.10398	0.082127	0.096477	0.10758	0.10677
0.11091	0.09877	0.12167	0.13519	0.13177	0.13695	0.12897	0.11689	0.13468	0.11799	0.1471	0.152	0.15445	0.13039	0.13114	0.10246	0.12884	0.13443	0.13949	0.13671	0.12861	0.12801	0.13373	0.11571	0.11707	0.13364	0.10887	0.12413	0.12107	0.093277	0.090002	0.13351	0.10075	0.079598	0.099124	0.071704	0.077323	0.10096	0.11423	0.097956	0.065814	0.083044	0.098604	0.093029	0.089194	0.093184	0.080937	0.1007	0.10898	0.10367
0.068396	0.046687	0.05831	0.081769	0.074423	0.064212	0.070414	0.087963	0.06801	0.048467	0.060502	0.078002	0.067834	0.056513	0.065354	0.054229	0.066318	0.048201	0.0645	0.041725	0.067293	0.084564	0.04945	0.0604	0.058659	0.085235	0.060125	0.065423	0.08452	0.050149	0.05705	0.057991	0.036059	0.051223	0.044717	0.028444	0.042568	0.046529	0.050247	0.032012	0.035135	0.045808	0.039063	0.054118	0.041586	0.036177	0.038655	0.053711	0.054781	0.049601
[truncated: 93 more columns]

## Sheet: Fig2A_pink
2369.6	2012.3	2369.9	2172.9	2451.2	1817.8	1979.6	2160.2	1457.4	1731.8	2222.3	1642.9	1938.8	2297.1	1897.9	2193.4	2339.1	1798.1	2737.8	1738.3	2242.5	2733.5	1508.3	2537	2059.2	1847.6	2241.7	2086.2	2375.1	2369.1	2599.8	2829.9	2321.9	2827.7	2630.4	2632.8	2588.1	2655.4	2646	2443.8	2791	1961	2272.9	2400.6	1472.5	2118.9	2202	1660.1	2174.8	2084
7639.2	6985.8	7372.5	7108.4	7512.5	6444.4	6381.3	6386.6	5005.3	5546.2	6534.6	5831.4	6570.6	7082.6	6348.1	6710.6	6834.1	6184.2	7668.3	6180.1	6996.1	7915.3	5908.7	7308.2	6305.4	5783.6	6599.6	6778.6	7629.5	7954.3	8334.9	8664.9	7807.8	8615.5	8293.9	8242.7	8107.5	8240.1	8465.2	8155.5	8469.5	6735.1	6934	6772	5381.5	6466.9	6640.3	5861.6	6764.9	6556.7
16009	15408	14892	14587	14768	14247	13471	12444	10981	11355	12611	13058	14174	14178	13322	13012	12632	12898	13749	13468	14127	14978	13866	13561	12080	11263	12270	13786	15579	16706	16879	16830	16341	16808	16536	16126	15957	16362	17176	17187	16669	14665	13531	12527	12039	12905	13105	12945	13520	13227
27829	27188	25466	24305	24542	24964	23953	21491	19428	19385	21433	23228	24723	24189	22532	21125	20124	21058	21866	22872	24085	25006	24350	21963	19359	18187	19547	22806	26175	28102	27857	27389	27537	27906	27174	25989	26096	27396	28798	29291	28129	25689	22668	20989	21197	22310	22584	22677	22724	22159
38602	37993	35201	32629	33288	35232	34653	30947	27491	26993	30013	32845	34515	33769	30624	27763	26608	27715	28979	30932	33323	34324	33181	29150	25627	24372	25906	30565	35486	37737	36680	36187	37682	38083	35998	34048	34971	37532	39189	39928	38725	36010	31632	29544	30476	32074	32300	31807	30946	29637
43677	43057	39747	36587	38043	41822	41795	37474	32287	31360	34844	38056	39838	39457	34733	30244	29867	31258	32626	34915	38225	39003	36791	32228	29083	28257	29595	34537	40088	41990	39986	40084	43529	43686	39815	37566	39501	42996	44521	44782	43996	41648	37230	35052	37302	39278	38759	37023	34814	32289
41871	40508	37411	35843	38433	43378	43729	39258	32900	31356	34490	37411	39456	39865	34340	28384	29343	31915	32541	34344	37763	37938	34922	31036	29324	29361	30475	34276	39206	40492	38234	39216	43858	43525	38591	36371	38603	42222	43525	42699	42237	40983	37459	35892	39871	42241	39985	36900	33443	29927
35997	32801	30527	32595	36137	40864	41932	37361	30692	28464	30660	32983	35134	36172	31210	24496	26316	30720	30155	30872	34148	33713	30629	27861	27239	28354	29541	31190	34687	36039	34762	36284	40109	39478	34860	32525	33800	36635	37999	36355	35726	35646	33115	33064	38289	40976	36877	32718	29056	25644
29865	24601	23414	29186	32767	36536	39040	34446	27845	25345	26404	28262	29837	30763	27470	21390	22950	28387	27044	26937	30680	30082	27314	25055	24425	26639	27939	27229	29228	31827	32438	33703	35322	34742	31342	28557	28156	29427	31082	29691	28676	28901	27239	29329	34588	36721	32072	27360	24871	22666
25559	19414	19067	26286	29255	32622	36499	32356	25915	23524	23568	25174	25736	25735	24226	20371	20922	25423	24350	24586	29251	28799	26040	23459	22464	25475	26446	23876	24752	29016	31765	32128	31883	31449	29401	26130	24305	23642	25175	24949	24058	23475	22775	27187	31311	31473	27753	23279	22452	21708
23303	18112	17959	23815	26857	30634	34677	31349	25402	22785	22077	23457	23570	22364	21916	20948	20563	22801	23049	24893	29794	29110	25747	22818	22104	25201	25417	21886	21864	27022	31745	31280	30021	29746	29119	25874	23309	21060	21390	22379	22457	20835	21069	27369	29993	27427	24807	21236	21280	21611
22632	19889	19489	22770	27129	31282	34448	31413	25933	22385	21030	22291	23107	21239	20997	22026	21097	21711	23848	27668	31330	29733	25331	22660	22861	25341	24949	21281	20249	25457	31519	30813	28540	28708	30005	27605	25010	22082	20291	21941	23341	21502	22173	29031	30708	25933	23400	20672	20552	21534
23421	23853	23556	24717	30377	34636	37315	33267	26785	22105	20013	21640	23974	22417	21820	23066	21735	22667	26749	31584	33048	30414	24844	22585	23683	25518	25160	21511	19689	24903	30994	30286	26755	27832	31559	30463	28613	25939	22276	24125	26320	24960	25449	31157	32549	26843	23533	21054	20587	21725
26781	30014	30314	29596	35383	40475	43616	37371	27702	22331	19618	22210	26246	25511	24327	24303	22721	25388	30879	35086	34744	31441	24829	22559	24427	26242	26242	22199	20788	25950	30533	29448	25317	27561	33452	33386	32604	30945	27030	28993	30790	29447	29672	33433	34481	29127	25227	22659	22168	22779
35181	39606	39384	35952	41828	49031	51768	42572	29420	23996	21135	24797	30316	30192	28396	26560	25478	29361	34787	37724	36829	32591	25240	23445	26535	28765	28487	24137	24520	28518	30505	28897	25475	28346	35320	35820	35099	35152	33170	35128	35219	32993	33481	35860	36175	32110	28667	25959	25123	24925
50793	54571	50877	44727	52643	61812	60643	47504	33409	28501	25784	29885	36566	37258	34848	31652	31740	34107	37607	40993	40225	33545	25845	26801	31722	34140	32815	29218	31408	32786	31486	29996	28037	29828	36891	37938	35451	37692	39117	40066	37761	35014	36327	38388	38262	35902	34025	30604	28303	27853
73114	76066	67356	61354	72607	81274	72665	54183	41347	36956	34210	37800	45843	49158	46411	42902	42630	39641	40939	47828	46481	35712	28182	33811	40018	42298	40822	38995	42022	40615	35288	34211	32961	31853	38799	40396	35568	40046	44634	42250	37686	36359	38913	41496	41635	40833	40880	35567	30833	30731
98559	102960	92580	90734	103310	108550	92686	68359	54825	49409	46590	49353	59997	68465	66701	63719	58722	47879	49009	60504	57683	43155	36435	44761	49704	51773	52973	53643	58142	55365	45219	42606	39717	35991	42834	44312	38958	45437	51223	43041	36172	38030	42719	46532	46626	46831	48175	40433	32794	32616
122980	131830	125800	128520	138840	140720	122090	93660	74775	65619	63165	66197	80720	94883	96090	93844	80393	62640	65121	78152	74940	60000	54271	59398	59144	60238	66942	72575	81772	79067	63427	55216	48136	44356	50536	51187	47893	55583	60188	46296	36206	41086	49268	54589	53161	53469	55135	46081	35014	33797
144760	158370	157710	159510	166930	170210	154460	125660	100320	86535	84725	89800	107430	124010	128350	126870	106680	85797	87181	96231	95597	84845	79270	76620	67870	65948	79687	95257	111790	108700	86957	70422	58664	56427	61498	61790	60969	67795	70172	54748	41590	47764	59499	65241	61420	60467	62058	53864	39395	37342
164670	178470	175190	168340	176120	187620	178750	154090	128070	113360	111960	119180	136640	149850	153800	153160	133460	113040	107860	109000	112490	108150	101760	93305	76089	69816	91438	120340	142230	135960	107980	85484	71297	68699	73485	74453	73210	76800	77772	66589	54406	60797	73308	77046	71489	67995	70093	64506	49274	48226
181960	188290	171980	153010	163580	186380	187130	170950	152720	143820	142760	149230	162870	168290	166900	166610	154460	135800	120200	112990	118220	118430	111850	104890	84386	76084	105440	144180	165150	152630	119970	98003	84445	78374	84013	85024	79463	80170	81152	76538	72301	80432	89592	89025	82333	76571	80391	78006	67199	68599
191290	184700	153710	126920	137100	166820	179240	174420	168550	169910	169640	171570	179530	177300	169110	168380	165520	148380	122960	108740	111840	113190	108380	108760	93778	89074	122750	161170	175060	156860	123260	106550	95281	85638	91322	89677	78870	80352	81453	80398	89287	102970	106800	100860	92168	86594	93164	93892	90827	93283
185690	167160	131730	106570	109640	136910	160120	165850	170960	181350	181820	178160	180880	175030	163810	163460	166990	151450	120200	100220	100630	102070	99689	106870	104290	107740	138950	166490	171080	152760	122860	110130	100980	90976	94209	88160	75757	80408	79692	78083	100450	122930	123160	111870	100230	97478	106730	110610	112510	112160
163380	139600	113330	98065	90818	108020	135930	147180	158120	172400	172610	165780	165630	160240	151410	154690	160980	147620	116060	92773	94027	97186	95233	103710	113030	124360	147300	159100	156240	144410	121360	107890	99563	92165	92001	83714	74976	79692	74470	72611	105220	136040	136070	120470	106880	106740	117330	124740	124940	118710
130650	109600	98717	95171	81858	87832	111690	122080	132730	145940	145180	138520	138880	135310	131310	140920	147830	136480	110540	89821	95203	101140	97379	101850	115480	130480	144370	142680	135880	132340	116150	99600	90620	86256	85227	79508	76500	75383	64779	67103	105320	139840	141890	124570	111170	110390	120790	131670	126580	114880
97383	84286	85019	88508	77093	76302	90541	96244	101760	111330	110240	105640	108640	106540	106150	120800	127150	116600	100850	90227	98913	105780	100860	100080	109790	123960	132080	123170	115310	115900	103880	86110	76022	73790	75866	75691	75712	66746	53292	62587	100870	133240	137240	121840	109640	105440	115140	128030	120220	106540
70712	66275	70508	74554	70093	68264	73307	74037	73078	78466	78229	76237	80842	80141	81382	96530	101530	90857	86073	89016	97148	101550	98451	95553	98788	109600	115200	104790	97059	96530	85447	69587	59490	59033	66238	70242	68869	56007	44275	57963	90639	117010	121560	110540	99430	92529	101660	113910	107960	96323
52654	53467	55495	56731	58822	59289	59009	56279	51302	53028	54087	54594	58011	58852	61093	73162	76683	66605	69336	81706	86251	86325	86908	86461	86867	93677	97595	88159	80467	76985	65526	53097	44635	46247	57503	62002	57026	45846	39086	51872	75281	94450	98363	91557	82112	75529	83577	93106	90455	83207
41530	42669	41420	40510	45723	48595	46372	41998	36596	35818	37767	40042	41002	42657	45856	54588	57375	49785	54802	68125	68970	65833	68903	73078	75802	79336	80683	72246	64384	59144	48417	39297	33332	37004	49494	52091	44475	37516	35646	44409	58277	70619	73623	69317	62897	58596	64372	71009	70008	67133
34277	32865	29921	28966	34102	37653	35098	30796	26856	25072	27332	30074	29647	30891	34333	41235	44308	40383	43844	52126	51148	47557	50448	57408	64378	66540	64650	57060	49500	43805	35532	29161	25712	30682	41825	42625	34656	30948	31624	36726	43412	50217	52448	49343	46176	43913	47052	51920	51211	50929
28392	24977	22003	22020	25389	27997	25842	22739	20240	18794	20908	22958	22433	22800	25545	31479	35254	34230	35121	38199	37319	35174	36243	42270	51423	54239	50041	43704	37376	31683	26220	22177	20928	26016	34609	34800	28154	25580	26523	29543	32400	35767	36986	34516	33030	32020	33686	37613	37468	37755
23052	19687	17514	18066	19367	20604	19268	17400	15775	15367	17019	17955	17448	17364	19359	24176	28095	27996	27431	28544	28698	27929	27110	29977	38061	42034	37658	32876	28423	23270	19611	17525	17775	21963	28032	28371	23632	21016	21159	23016	25015	27144	26807	24360	22815	22997	24639	27775	28765	28689
18759	16573	15418	15639	15474	15854	15232	14026	12848	13343	14474	14508	13771	13714	15638	19195	22225	21540	21032	22610	23886	23492	21255	21327	26853	30698	27715	24567	21961	18088	15274	14594	15289	18069	22015	22581	19675	17191	16516	17646	20367	22467	20464	17379	15380	16680	18661	21279	23262	23015
16037	14944	14590	14085	13218	13229	12861	12060	11028	11689	12440	12021	11294	11401	13638	16276	17774	16282	16465	18647	20777	20232	16896	15757	19398	21700	20084	18783	17537	14983	12753	12745	13190	14531	16676	17245	15815	14065	13160	14182	17579	19610	16502	12771	10934	12456	14316	17048	19523	19498
14740	14396	14307	13304	11991	11555	11274	11078	10153	10182	10563	10098	9792.6	10096	12403	14572	14599	12817	13408	15506	18067	17372	13349	12289	15241	16005	15031	15498	15087	13074	11263	11378	11650	11814	12627	12945	12452	11527	11125	12613	15882	17233	13760	10042	8862.4	9647.7	11132	14275	16796	16991
14277	14399	14155	13123	11243	10081	10021	10592	10094	9111.5	8857.6	8577.9	8879.6	9451.7	11474	13320	12262	10501	11050	13059	15617	14662	10612	10157	12839	13203	12713	14085	14152	11993	10142	10289	10702	10173	10374	10313	10133	9700.9	10103	12036	14631	14910	11579	8457.2	7856	7987.4	9235.6	12365	14475	14619
13914	14085	13756	13044	10810	8990.8	8940.7	10173	10446	8612.8	7458.9	7441.4	8409	9271.3	10883	12257	10461	8575.1	8920.5	11378	13820	12465	8861.2	8819.9	11030	11903	12185	13474	13791	11476	9376.9	9622.8	10132	9479	9650.4	9310.5	8962.9	8808.4	9680.7	11529	13367	12774	9850.1	7433.7	7095.4	7393.8	8444.9	10870	12211	12061
12973	12816	12794	12619	10756	8669.7	8046.6	9649.8	10639	8441.2	6491.5	6794.2	8410.7	9443.3	10572	11306	9121.3	6910.1	7122.8	10197	12802	11338	8124.4	7890.9	9495.9	10864	11814	12866	13280	11237	9302.4	9494.9	9796.9	9312.6	9614	9239.2	8577.5	8590.5	9419.4	10712	11901	11085	8670.2	6832	6631.7	7514.9	8179.9	9519.4	10147	9615.3
11255	10759	11295	11842	10924	8897.8	7569.6	9138.8	10302	8224.1	6052.9	6774.4	8809.8	9774.7	10229	10379	8255.2	5784.9	6004.9	9283.3	12170	11114	8060.6	7203.1	8305.9	9679.4	10757	11991	12499	11134	9807.8	9781.6	9699.5	9209	9540.3	9352.5	8476.3	8380.4	9002.7	9648	10355	9891.8	7994.1	6597.9	6646.2	7781.9	7969.4	8308.1	8613.2	7825.5
9292.1	8688.7	9684.4	10973	10884	9081	7693.9	8843.9	9466.7	7763	6137.4	7311.5	9365.7	10023	9708.8	9540.7	7916.9	5435	5747	8706.6	11379	10916	8142.1	6770.6	7498.1	8597.9	9470.9	10930	11701	11070	10146	10093	9753	8955.8	9192.3	9286.2	8275.3	7843.2	8448.2	8629.9	8987.6	8966.9	7653.1	6545.6	6905.8	7813.4	7682.5	7426.3	7702.6	6921.4
7854.5	7252.5	8392.2	10147	10369	8921.4	8149	8769.4	8500.2	7182.6	6575.2	8044.7	9719.1	9957.5	9197.8	8997.8	8091.3	5875.3	6166.6	8456.3	10182	10164	8094.2	6581.7	7015.7	7941.5	8711.2	9953.1	11129	10803	9644.1	9899.8	9686.6	8635.1	8687.5	8975.9	7807.7	7165.1	7955.8	7945.4	7941.9	8117.1	7511.2	6587.2	7083.4	7586.7	7373.5	6999.3	7220.7	6634.1
[truncated: 459 more rows]
[truncated: 93 more columns]

## Sheet: Fig2B_blue
2419.4	2404.9	2941	1541.8	2085.1	2181	1557	1781.9	2040.4	1825.3	1393.1	1768.8	1769.2	1397.9	1741.2	2011.4	1848.9	2026.6	2071.2	2122.8	1906.2	1948.7	2059.5	1493.5	1711	1709.2	1107.8	1700.7	1917.4	1483.2	2527.1	3441.8	1927.8	3899.4	3665.2	2538.8	3923	2838.7	2851.5	3056.3	2030.8	2591.2	2090.1	1707.3	1990.9	1873.4	1714.3	1803.4	1982.6	1862.6
[truncated: 500 more rows]
[truncated: 93 more columns]

[truncated: 43 more sheets: Fig2B_green, Fig2B_pink, Fig2C_blue, Fig2C_green, Fig2C_pink, Fig2D, Fig2E_T, Fig2E_M, Fig2F, Fig2_details, Fig3A, Fig3B, Fig3D_high, Fig3D_low, Fig3D_details, Fig4A_High, Fig4A_Low, Fig4B_High_tsne, Fig4B_High_CM, Fig4B_Low_tsne …]
