# Supplementary material for: Low and high beta rhythms have different motor cortical sources and distinct roles in movement control and spatiotemporal attention
Source: PLoS Biol. 2024 Jun 25;22(6):e3002670. doi: 10.1371/journal.pbio.3002670 (PMC11198906; doi:10.1371/journal.pbio.3002670)
Supplement: S2 Data — (XLSX) [file pbio.3002670.s014.xlsx]

## Sheet: FigS1A
% hand velocity example session, left plot aligned to trial events (blue, green, pink trials)
NaN	NaN	NaN	NaN	NaN	NaN	NaN	NaN	NaN	NaN	NaN	NaN	NaN	NaN	NaN	NaN	NaN	NaN	NaN	NaN	NaN	NaN	NaN	NaN	NaN	NaN	NaN	NaN	NaN	NaN	NaN	NaN	NaN	NaN	NaN	NaN	NaN	NaN	NaN	NaN	NaN	NaN	NaN	NaN	NaN	NaN	NaN	NaN	NaN	NaN
NaN	NaN	NaN	NaN	NaN	NaN	NaN	NaN	NaN	NaN	NaN	NaN	NaN	NaN	NaN	NaN	NaN	NaN	NaN	NaN	NaN	NaN	NaN	NaN	NaN	NaN	NaN	NaN	NaN	NaN	NaN	NaN	NaN	NaN	NaN	NaN	NaN	NaN	NaN	NaN	NaN	NaN	NaN	NaN	NaN	NaN	NaN	NaN	NaN	NaN
NaN	NaN	NaN	NaN	NaN	NaN	NaN	NaN	NaN	NaN	NaN	NaN	NaN	NaN	NaN	NaN	NaN	NaN	NaN	NaN	NaN	NaN	NaN	NaN	NaN	NaN	NaN	NaN	NaN	NaN	NaN	NaN	NaN	NaN	NaN	NaN	NaN	NaN	NaN	NaN	NaN	NaN	NaN	NaN	NaN	NaN	NaN	NaN	NaN	NaN
% time line aligned to trial events
-1200	-1199	-1198	-1197	-1196	-1195	-1194	-1193	-1192	-1191	-1190	-1189	-1188	-1187	-1186	-1185	-1184	-1183	-1182	-1181	-1180	-1179	-1178	-1177	-1176	-1175	-1174	-1173	-1172	-1171	-1170	-1169	-1168	-1167	-1166	-1165	-1164	-1163	-1162	-1161	-1160	-1159	-1158	-1157	-1156	-1155	-1154	-1153	-1152	-1151
% hand velocity example session, right plot aligned to movement onset (blue, green, pink trials)
0.53937	0.53605	0.53267	0.5293	0.52592	0.52255	0.5192	0.51593	0.5127	0.50953	0.5064	0.50331	0.50024	0.49716	0.49404	0.49085	0.4876	0.4843	0.48091	0.47746	0.47399	0.47052	0.46707	0.46365	0.46035	0.45828	0.45671	0.45527	0.45403	0.45314	0.45308	0.45391	0.4553	0.45718	0.45945	0.46201	0.46474	0.46759	0.47047	0.47332	0.47612	0.47889	0.48162	0.48432	0.48701	0.48973	0.49245	0.49514	0.49777	0.50035
0.43294	0.43685	0.44145	0.4467	0.45262	0.45911	0.46586	0.47264	0.4793	0.48569	0.49177	0.49751	0.50289	0.50782	0.51229	0.51626	0.51966	0.52246	0.52466	0.52632	0.52744	0.52804	0.5281	0.52764	0.52666	0.52517	0.52319	0.5207	0.51772	0.51434	0.51059	0.50653	0.50223	0.49777	0.49317	0.48849	0.48377	0.47909	0.4745	0.47001	0.46566	0.46149	0.45758	0.454	0.45087	0.44837	0.44669	0.44573	0.4453	0.44535
0.4647	0.46655	0.46835	0.4701	0.4718	0.47353	0.47577	0.4785	0.48142	0.48445	0.48755	0.49068	0.49388	0.4972	0.50061	0.50402	0.5074	0.51104	0.515	0.51885	0.52241	0.52567	0.52863	0.53133	0.53378	0.53601	0.53793	0.53943	0.54044	0.54093	0.5409	0.54031	0.53915	0.53749	0.53586	0.53437	0.5324	0.52996	0.52717	0.5244	0.5214	0.51824	0.51508	0.51198	0.50891	0.50593	0.50449	0.50568	0.5072	0.50857
% time line aligned to movement onset
-500	-499	-498	-497	-496	-495	-494	-493	-492	-491	-490	-489	-488	-487	-486	-485	-484	-483	-482	-481	-480	-479	-478	-477	-476	-475	-474	-473	-472	-471	-470	-469	-468	-467	-466	-465	-464	-463	-462	-461	-460	-459	-458	-457	-456	-455	-454	-453	-452	-451
% note
Hand velocity is NaN if data is missing in some individual trials (at trial start before central touch)
[truncated: 5,000 more columns]

## Sheet: FigS1B
Hand velocity in single green example trials
0.82769	0.82499	0.82274	0.82085	0.81927	0.81796	0.81691	0.81598	0.8152	0.81458	0.81409	0.81364	0.81296	0.81206	0.81095	0.80943	0.80725	0.80443	0.80098	0.79679	0.79179	0.78599	0.77943	0.77203	0.76374	0.75456	0.74454	0.73386	0.72262	0.71084	0.69854	0.68568	0.67235	0.65859	0.64446	0.63009	0.61557	0.60095	0.5863	0.57189	0.5578	0.54409	0.53089	0.51828	0.50635	0.49521	0.4849	0.47548	0.46709	0.45984
5.2779	5.2966	5.3151	5.3331	5.3506	5.368	5.3851	5.4021	5.4186	5.435	5.4511	5.4669	5.4823	5.4975	5.5124	5.5268	5.5409	5.5548	5.5683	5.5816	5.5944	5.6069	5.619	5.6307	5.642	5.6532	5.6643	5.6752	5.6861	5.697	5.708	5.7189	5.7301	5.7417	5.7536	5.7659	5.7787	5.792	5.8059	5.8203	5.8354	5.8512	5.8675	5.8844	5.9022	5.9211	5.9407	5.9612	5.9827	6.0053
6.3284	6.2837	6.24	6.1969	6.154	6.1118	6.0702	6.0289	5.9877	5.9469	5.9066	5.866	5.825	5.784	5.743	5.7015	5.6599	5.6181	5.5764	5.5346	5.4929	5.4513	5.41	5.3688	5.3279	5.2872	5.2471	5.2078	5.1693	5.1319	5.0956	5.0611	5.0284	4.9975	4.9687	4.9422	4.9181	4.8964	4.8773	4.861	4.8475	4.8369	4.8292	4.8244	4.8226	4.8238	4.8279	4.835	4.845	4.8578
1.5612	1.5976	1.635	1.6734	1.7124	1.7522	1.7924	1.8327	1.8734	1.9146	1.956	1.9972	2.0388	2.0807	2.1227	2.1643	2.2062	2.2483	2.2903	2.3318	2.3735	2.4154	2.457	2.4983	2.5397	2.5811	2.6222	2.6629	2.7035	2.7438	2.7836	2.8228	2.8618	2.9006	2.9389	2.9767	3.0141	3.0512	3.0877	3.1235	3.1587	3.1933	3.2271	3.2599	3.2918	3.3226	3.3523	3.381	3.4087	3.4353
13.233	13.173	13.111	13.049	12.987	12.924	12.86	12.796	12.732	12.668	12.604	12.541	12.478	12.416	12.354	12.293	12.234	12.175	12.117	12.06	12.004	11.95	11.896	11.844	11.793	11.744	11.695	11.647	11.6	11.555	11.51	11.466	11.423	11.382	11.341	11.301	11.263	11.225	11.188	11.151	11.115	11.08	11.045	11.01	10.975	10.94	10.905	10.869	10.833	10.796
1.2485	1.2469	1.2457	1.245	1.2448	1.2451	1.2459	1.2476	1.2502	1.2536	1.2579	1.2631	1.2693	1.2763	1.2843	1.2933	1.3033	1.3141	1.3258	1.3382	1.3513	1.365	1.3793	1.3939	1.4089	1.4242	1.4398	1.4556	1.4715	1.4877	1.5032	1.518	1.532	1.5452	1.5574	1.5684	1.5783	1.5871	1.5946	1.6008	1.6059	1.6096	1.6119	1.6128	1.6123	1.6103	1.6066	1.6012	1.5943	1.5857
2.002	2.0276	2.0532	2.0787	2.1042	2.1295	2.1546	2.18	2.2055	2.2311	2.2566	2.2822	2.3078	2.3332	2.3585	2.3838	2.4091	2.4341	2.459	2.4837	2.5082	2.5323	2.5561	2.5796	2.6027	2.6254	2.6475	2.6691	2.69	2.7102	2.7299	2.7492	2.7679	2.786	2.8038	2.8214	2.8387	2.8556	2.8722	2.8887	2.9049	2.9207	2.9362	2.9515	2.9664	2.981	2.9955	3.0099	3.0242	3.0382
3.904	3.9218	3.9411	3.9618	3.9835	4.0062	4.0298	4.054	4.0782	4.1026	4.127	4.1509	4.1741	4.1964	4.2178	4.2379	4.2564	4.2735	4.289	4.3024	4.3136	4.3227	4.3296	4.3343	4.3368	4.3371	4.3352	4.3312	4.325	4.3168	4.3064	4.2942	4.2802	4.2644	4.247	4.2289	4.2103	4.1911	4.1715	4.1517	4.1318	4.1119	4.092	4.0724	4.0532	4.0343	4.0159	3.998	3.9808	3.9642
1.3221	1.325	1.3282	1.3319	1.3359	1.3403	1.345	1.3496	1.354	1.3584	1.3627	1.3664	1.3697	1.3725	1.3748	1.3761	1.3766	1.3763	1.375	1.3727	1.3695	1.3652	1.3599	1.3538	1.3469	1.3392	1.3308	1.3216	1.3119	1.3014	1.2904	1.2788	1.2666	1.254	1.2411	1.2282	1.2152	1.2022	1.1894	1.1769	1.1647	1.1529	1.1416	1.1309	1.1208	1.1114	1.1027	1.0947	1.0875	1.0812
% time line aligned to trial events
-1200	-1199	-1198	-1197	-1196	-1195	-1194	-1193	-1192	-1191	-1190	-1189	-1188	-1187	-1186	-1185	-1184	-1183	-1182	-1181	-1180	-1179	-1178	-1177	-1176	-1175	-1174	-1173	-1172	-1171	-1170	-1169	-1168	-1167	-1166	-1165	-1164	-1163	-1162	-1161	-1160	-1159	-1158	-1157	-1156	-1155	-1154	-1153	-1152	-1151
Vertical offset of single trials
31.028	27.58	24.133	20.685	17.238	13.79	10.343	6.8951	3.4476
Movement onset in single trials (black dot)
5382	5405	5396	5413	5319	5415	5471	5375	5289
[truncated: 5,000 more columns]

## Sheet: FigS1C
		pre-SC1	post-SC2	post-SC3
	blue	0.2993	0.22961	0.2299
	green	0.34212	0.31681	0.22675
	pink	0.34893	0.3486	0.35505

## Sheet: FigS1D
Monkey T
UR (X and Y offset from baseline)
0.018667	0.053066	0.010774	0.0032174	-0.00034193	-0.18076	0.0045745	-0.012842	0.0022506	-0.0050118	-0.010824	-0.0020284	0.0062858	-0.0010308	0.0034451	-0.0025522	-0.011461	-0.012696	-0.0018704	-0.0056976	-0.010942	-0.040683	-0.03099	-0.095577	-0.065962	0.0065888	0.0043942	0.003733	0.01102	-0.013238	0.0073121	-0.016742	0.0056085	-0.037218	0.0057583	-0.023006	0.080038	0.013895	0.07389	0.0074236	0.04874	0.0012281	0.010335	0.019048	0.0040847	0.0026098	-0.0089662	0.030033	-0.0034175	0.011252
-0.0099611	-0.10288	-0.07192	0.028188	0.066976	-0.048551	0.056963	0.11882	-0.013863	-0.049015	-0.0070346	-0.0067321	-0.048157	-0.034169	-0.0043486	-0.0133	-0.0027602	-0.00042558	0.041878	0.051079	0.0021696	-0.044506	0.034914	0.016767	-0.044726	-0.0010748	-0.030783	0.0095295	0.10487	0.032744	0.11296	-0.013227	-0.00046797	0.34149	0.084797	0.10018	0.032279	0.11319	0.00027239	-0.10942	0.00052812	-0.084155	-0.2038	-0.0096568	0.0021548	0.00024136	-0.0025591	-0.048139	-0.051576	-0.036892
LR (X and Y offset from baseline)
-0.0033985	0.13491	0.01671	0.0087134	0.001581	0.0052219	0.061862	-0.010459	0.19241	-0.00019109	-0.0035459	0.039542	-0.00027647	-0.0099057	0.099244	0.026291	-0.0029981	0.0069541	0.037652	0.015748	0.018968	-0.010245	-0.017416	0.004175	-0.0020144	0.015478	0.10595	0.0026158	-0.0037405	-0.035105	0.038175	-0.0070835	-0.059818	-0.0091085	0.097948	-0.018294	0.012688	-0.038868	0.0048035	-0.044369	-0.0010423	0.043632	0.04085	0.011409	0.0069863	0.0061744	-0.12697	-0.014107	0.00039575	-0.014548
0.018375	-0.014194	-0.040968	-0.16135	-0.24154	-0.036093	-0.14756	0.098077	0.012424	-0.034916	0.11304	-0.089861	0.097856	0.0028946	-0.047195	0.012795	-0.062463	0.059908	0.090248	-0.11479	0.08372	-0.044722	-0.0073595	-0.016287	-0.049036	0.067267	0.04808	-0.032663	0.059921	0.19026	0.074375	-0.087782	-0.036543	-0.076622	0.0038682	0.0085191	-0.014135	-0.0037079	0.0060377	-0.0024838	-0.0018453	-0.088414	0.045379	0.085636	0.0052541	0.28062	-0.063127	0.020481	0.037391	-0.062146
LL (X and Y offset from baseline)
-0.0080939	0.025009	-0.045208	-0.023045	-0.0020109	0.0034135	0.001307	-0.0056927	-0.013473	-0.098888	0.0035616	0.0084601	0.0082747	0.036058	0.0058973	0.0031531	-0.002195	-0.0098178	-0.1772	-0.0035061	-0.017033	-0.0098471	0.012069	-0.00084793	0.0086758	-0.016651	-0.00033895	0.020975	0.040114	-0.011238	-0.015068	-0.011491	-0.00050027	-0.0078738	-0.035628	-0.0018503	0.017749	-0.0022412	0.0038352	0.0074929	-0.002492	0.0099531	0.015745	0.12619	0.0064034	0.0062046	-0.00087131	0.039873	0.0071598	-0.014825
-0.0026086	-0.024251	-0.067664	-0.1489	0.049606	0.058227	-0.14666	-0.014626	-0.021394	0.02777	-0.041346	0.08196	-0.22807	0.31811	-0.0077519	-0.00071566	0.0038589	-0.026893	0.043355	0.0081943	0.045358	0.022359	-0.068887	-0.0083337	-0.0085247	0.016692	-0.00083394	-0.1242	0.017077	-0.034929	-0.098885	0.024772	0.0086724	0.069908	-0.033733	0.0024447	0.099366	-0.029053	-0.1329	-0.10005	-0.015805	-0.077076	-0.037382	-0.064858	-0.063741	-0.088477	-0.0082815	-0.072961	-0.025821	-0.0034385
UL (X and Y offset from baseline)
0.09339	-0.0029538	-0.0084568	0.0048879	0.026607	0.0069318	0.005075	0.013575	0.10691	-0.00038722	-0.10593	-0.0090809	-0.013931	-0.011354	0.0030275	-0.0071783	0.031337	0.016916	0.015911	0.021072	0.0011249	-0.007367	0.013152	0.0041501	0.043535	0.094244	0.0072363	-0.0019439	0.00025973	0.0055609	-0.0038164	-0.021619	0.021994	-0.0035882	0.023581	-0.0073659	0.042971	0.0069315	0.018416	0.0029792	-0.069845	0.0099708	-0.01002	0.002704	0.10765	0.0087603	0.0080174	0.0069483	-0.0021013	-0.0012914
-0.071457	0.030917	0.15615	-0.17343	-0.061905	0.0027216	0.047584	0.038653	0.10225	-0.016352	0.16798	0.02104	0.085287	0.076407	-0.047537	-0.020751	-0.13649	-0.017893	-0.04077	-0.033974	-0.007151	0.030565	0.052394	-0.0045512	0.047474	0.32018	0.10298	-0.12119	-0.083379	-0.013539	-0.013737	0.086801	0.081023	-0.021518	0.039028	-0.0036669	-0.078366	-0.049161	0.016579	-0.14554	0.084255	0.036514	-0.0089575	-0.17626	-0.25614	-0.040363	-0.1922	-0.00035396	-0.078504	0.006511
Monkey M
UR (X and Y offset from baseline)
0.018946	0.010469	0.059537	0.0369	-0.0006778	0.012284	-0.06291	-0.12252	0.0098221	0.00075372	-0.018483	-0.0024921	0.0070874	-0.00020522	-0.0038922	-0.0079774	-0.0012728	-0.0034286	-0.00077501	-0.0032097	-0.16768	0.037523	-0.14669	-0.11668	0.00083972	-0.00016222	-0.0022599	-0.010507	-0.0358	-0.16042	-0.10881	0.068823	-0.0058619	-0.023141	0.0038306	-0.0050657	-0.01998	-0.1537	-0.11402	0.013067	0.004193	0.014658	0.004753	0.0069374	0.050488	-0.008061	0.034479	-0.027552	-0.014653	-0.0032394
0.016545	0.01494	0.015556	0.15628	0.0028389	0.023809	-0.031834	-0.07659	0.025544	0.0066893	-0.015996	-0.019156	0.008993	0.0031022	0.032408	0.23139	-0.010039	0.044663	0.2652	-0.017307	0.069081	-0.0064597	0.25968	0.080035	-0.033597	0.0062687	-0.014228	-0.035774	0.0064894	0.010265	-0.06915	-0.073905	-0.12835	0.032065	0.040002	-0.0020601	-0.03024	0.0067915	-0.0065743	0.017728	-0.0066006	0.0063865	-0.098352	-0.0014209	-0.13389	0.050516	-0.020063	0.0158	0.0046289	-0.023906
LR (X and Y offset from baseline)
0.0044489	0.124	-0.10424	-0.032101	0.0017414	0.017421	-0.012601	-0.0056046	-0.0011515	-0.0036663	-0.0014037	-0.013123	0.020962	-0.00054772	-0.0047848	-0.064157	0.010144	-0.064758	0.096572	0.013394	0.017151	-0.13913	-0.0021921	-0.020194	0.0070587	-0.0033547	0.0099127	0.06209	-0.0099403	-0.021431	-0.0024873	-0.13058	0.0049577	-0.15071	-0.027833	-0.0078641	0.00608	-0.046125	-0.0017284	-0.0018419	-0.010364	0.022067	0.072122	0.0033862	-0.061717	-0.0057601	0.088496	0.21801	0.0010016	0.013774
0.038837	0.07757	0.042737	-0.0096028	0.033887	-0.0021455	0.05579	0.010156	-0.0011093	-0.011759	0.032914	0.11607	0.00010698	0.0188	0.0014586	0.042214	0.0003034	0.071395	-0.050104	0.029545	-0.03577	0.12633	0.041791	-0.014849	-0.0018544	-0.047273	-0.0094252	-0.065747	-0.024109	-0.014968	-0.029379	-0.019237	-0.029831	-0.033621	-0.0052502	-0.059596	0.010075	-0.0063894	-0.024983	-0.0082405	0.0025382	-0.052067	-0.0090939	0.024276	0.010946	0.053385	-0.038926	-0.0075558	0.0094737	-0.030741
LL (X and Y offset from baseline)
-0.0014178	-0.0049992	-0.028478	0.023683	-0.063494	-0.002643	0.0069683	0.0028134	0.003133	-0.002656	-0.007565	0.012129	-0.0030457	0.015795	-0.0093372	0.0055088	0.0019339	-0.01178	-0.022237	-0.025851	0.076488	0.00053653	0.0046505	-0.13673	-0.0067383	-0.0032985	-0.0021649	0.0014549	-0.0020419	-0.15506	-0.24466	-0.12861	0.007303	0.003116	0.0024193	-0.045994	-0.016208	0.0027484	-0.025902	-0.021272	0.0185	-0.035838	-0.015492	0.010901	0.0035331	-0.068912	0.0093359	0.0019708	-0.0079704	0.26241
0.0139	0.042202	0.051724	0.0175	0.0065513	0.026365	0.029132	-0.012111	0.010535	0.0073954	0.13684	0.033159	0.079268	0.0087481	0.085806	0.019721	0.073839	-0.0029815	0.11248	0.16625	-0.012286	-0.040022	-0.036376	0.074479	0.0066156	-0.027482	-0.14035	-0.014868	-0.12001	-0.016839	-0.14033	0.0081556	-0.032997	0.052365	-0.070965	-0.019107	0.0060522	0.012349	0.022817	-0.002194	-0.03499	0.030008	0.0016608	-0.052555	0.0061985	-0.0084294	0.020505	-0.08214	-0.030257	0.027183
UL (X and Y offset from baseline)
0.0030723	0.078423	-0.0044221	0.00292	-0.0077809	0.0010956	-0.0035645	0.012949	0.0079531	-0.0003868	0.021357	-0.0031678	-0.050192	-0.0072695	-0.0032126	-0.0084532	-0.018827	0.00010463	-0.081417	0.018379	0.0001777	0.011374	-0.040984	0.0093948	-0.070546	-0.029752	0.0060365	0.0010917	-0.083889	-0.12736	-0.003787	-0.061306	-0.15	-0.022076	-0.0012455	-0.030369	-0.09149	-0.079248	-0.0071203	-0.12877	0.007289	-0.049504	-0.0030691	-0.11761	0.012937	0.039359	-0.0013813	-0.056775	0.026301	-0.035964
0.0090319	0.0097903	0.061958	-0.045356	0.0027273	0.015662	-0.00099731	0.05203	0.031196	0.012787	0.0010087	-0.0051713	-0.00064799	0.014242	0.016129	0.037271	0.017177	0.069295	-0.0060779	0.15922	0.0060556	0.0099525	0.15061	-0.11292	-0.029465	0.05138	0.025593	0.081393	0.023037	-0.035616	0.05943	-0.0077904	0.082879	0.020846	-0.11311	-0.0046787	-0.0028965	0.0212	0.0079714	-0.0002504	0.00023501	0.059902	0.0033755	-0.0051572	-0.02864	-0.02124	-0.0065865	-0.0037135	0.0056678	-0.014797
[truncated: 660 more columns]

## Sheet: FigS1E
% EMG amplitude, left plot aligned to trial events (blue, green, pink color conditions, towards and away from body)
28.257	28.246	28.235	28.224	28.213	28.204	28.194	28.186	28.178	28.169	28.16	28.15	28.14	28.131	28.121	28.111	28.101	28.091	28.082	28.074	28.064	28.055	28.045	28.035	28.026	28.016	28.008	28	27.993	27.986	27.979	27.972	27.965	27.958	27.951	27.943	27.935	27.926	27.917	27.908	27.898	27.889	27.88	27.871	27.862	27.853	27.844	27.835	27.826	27.816
31.21	31.193	31.176	31.16	31.144	31.127	31.111	31.094	31.076	31.059	31.042	31.024	31.007	30.991	30.974	30.957	30.939	30.922	30.905	30.886	30.867	30.847	30.827	30.807	30.786	30.764	30.741	30.717	30.693	30.668	30.643	30.618	30.594	30.57	30.545	30.52	30.497	30.474	30.452	30.432	30.413	30.394	30.377	30.36	30.344	30.329	30.314	30.3	30.287	30.274
28.019	28.008	27.996	27.985	27.974	27.963	27.953	27.943	27.933	27.923	27.914	27.904	27.895	27.886	27.877	27.868	27.859	27.85	27.841	27.832	27.823	27.814	27.805	27.796	27.788	27.779	27.77	27.761	27.752	27.743	27.733	27.724	27.714	27.704	27.694	27.684	27.673	27.662	27.652	27.643	27.633	27.625	27.616	27.608	27.6	27.593	27.585	27.577	27.57	27.562
30.427	30.406	30.386	30.365	30.344	30.322	30.3	30.277	30.255	30.232	30.208	30.185	30.162	30.139	30.116	30.094	30.071	30.048	30.025	30.002	29.979	29.957	29.935	29.914	29.893	29.872	29.851	29.832	29.813	29.794	29.775	29.756	29.737	29.717	29.698	29.678	29.658	29.639	29.619	29.598	29.578	29.557	29.537	29.516	29.495	29.474	29.452	29.431	29.41	29.389
24.848	24.849	24.85	24.852	24.853	24.855	24.856	24.858	24.86	24.861	24.863	24.865	24.868	24.87	24.872	24.875	24.878	24.881	24.886	24.891	24.896	24.901	24.908	24.914	24.921	24.927	24.934	24.94	24.946	24.951	24.958	24.964	24.971	24.978	24.986	24.993	25	25.007	25.014	25.021	25.03	25.038	25.046	25.054	25.062	25.071	25.079	25.088	25.097	25.106
26.212	26.204	26.197	26.19	26.184	26.177	26.171	26.165	26.159	26.152	26.145	26.138	26.131	26.125	26.119	26.112	26.105	26.098	26.09	26.082	26.074	26.066	26.057	26.048	26.038	26.028	26.019	26.01	26	25.991	25.981	25.971	25.962	25.953	25.944	25.936	25.927	25.918	25.911	25.903	25.896	25.889	25.881	25.873	25.865	25.857	25.849	25.84	25.831	25.822
% time line aligned to trial events
-1200	-1199	-1198	-1197	-1196	-1195	-1194	-1193	-1192	-1191	-1190	-1189	-1188	-1187	-1186	-1185	-1184	-1183	-1182	-1181	-1180	-1179	-1178	-1177	-1176	-1175	-1174	-1173	-1172	-1171	-1170	-1169	-1168	-1167	-1166	-1165	-1164	-1163	-1162	-1161	-1160	-1159	-1158	-1157	-1156	-1155	-1154	-1153	-1152	-1151
% EMG amplitude, right plot aligned to movement onset (towards and away from body)
32.852	32.849	32.846	32.844	32.841	32.838	32.835	32.833	32.83	32.827	32.824	32.822	32.819	32.817	32.815	32.813	32.812	32.81	32.808	32.805	32.803	32.8	32.797	32.794	32.791	32.787	32.784	32.781	32.778	32.775	32.773	32.771	32.769	32.767	32.765	32.763	32.761	32.758	32.756	32.752	32.748	32.744	32.739	32.735	32.73	32.726	32.722	32.718	32.714	32.711
32.601	32.596	32.591	32.586	32.582	32.576	32.571	32.566	32.562	32.558	32.555	32.551	32.547	32.544	32.541	32.54	32.538	32.536	32.535	32.533	32.532	32.531	32.529	32.527	32.524	32.521	32.518	32.514	32.51	32.506	32.502	32.499	32.496	32.494	32.491	32.489	32.487	32.485	32.483	32.481	32.479	32.477	32.475	32.473	32.471	32.468	32.466	32.463	32.461	32.46
% time line aligned to movement onset
-500	-499	-498	-497	-496	-495	-494	-493	-492	-491	-490	-489	-488	-487	-486	-485	-484	-483	-482	-481	-480	-479	-478	-477	-476	-475	-474	-473	-472	-471	-470	-469	-468	-467	-466	-465	-464	-463	-462	-461	-460	-459	-458	-457	-456	-455	-454	-453	-452	-451
[truncated: 5,000 more columns]

## Sheet: FigS2A
Left - Temporal profiles
Blue - Mean
5.17171	5.1669	5.16091	5.156	5.15	5.14451	5.13862	5.13187	5.1267	5.11897	5.11286	5.10655	5.10001	5.09364	5.08704	5.08022	5.07469	5.06708	5.0584	5.05256	5.04669	5.04071	5.0337	5.02527	5.01801	5.0112	5.00493	4.99744	4.9899	4.98284	4.97632	4.96833	4.96057	4.95401	4.94743	4.94071	4.93401	4.92718	4.9191	4.91218	4.90512	4.89756	4.8889	4.88167	4.87366	4.86616	4.85683	4.84922	4.83964	4.83191
Blue - SEM
0.0684341	0.068171	0.0679066	0.0676417	0.0673745	0.067101	0.0668306	0.0665562	0.0662891	0.0660122	0.0657409	0.0654709	0.0651842	0.0648934	0.064625	0.0643581	0.0640873	0.063803	0.0635299	0.0632609	0.0629907	0.0627205	0.062449	0.0621694	0.0618988	0.0616225	0.0613509	0.0610804	0.0608092	0.0605312	0.0602575	0.0599763	0.0597034	0.0594253	0.0591467	0.0588681	0.0585875	0.0583075	0.0580309	0.0577499	0.0574687	0.0571819	0.0568948	0.056613	0.0563277	0.0560458	0.0557634	0.0554796	0.0551964	0.0549127
Green - Mean
5.47812	5.47392	5.46975	5.46554	5.46131	5.45703	5.45134	5.44434	5.43869	5.4342	5.42847	5.42197	5.41728	5.41791	5.41079	5.40438	5.39924	5.39402	5.38763	5.38161	5.37608	5.37046	5.36339	5.35752	5.35034	5.34314	5.33501	5.32793	5.32036	5.3126	5.30344	5.29599	5.28908	5.2821	5.27499	5.26653	5.2579	5.25042	5.24281	5.23494	5.22703	5.21898	5.21072	5.2023	5.19372	5.18498	5.17609	5.167	5.15774	5.14704
Green - SEM
0.075067	0.074788	0.0745086	0.0742282	0.0739465	0.0736642	0.0733821	0.073099	0.0728094	0.072526	0.0722405	0.0719491	0.0716665	0.071817	0.0715223	0.071235	0.0709468	0.0706593	0.0703684	0.0700725	0.0697854	0.0694987	0.0692133	0.0689276	0.0686411	0.0683538	0.0680623	0.0677598	0.0674725	0.0671858	0.0669015	0.0666075	0.0663193	0.0660301	0.06574	0.0654383	0.0651485	0.0648563	0.0645632	0.064271	0.0639771	0.0636818	0.0633862	0.0630908	0.0627945	0.062498	0.0622009	0.061904	0.0616071	0.061313
Pink - Mean
5.23522	5.23144	5.22516	5.22007	5.21637	5.21259	5.20882	5.20189	5.19805	5.19314	5.18779	5.18322	5.17836	5.17042	5.16384	5.15799	5.1514	5.14611	5.14172	5.13453	5.12807	5.12336	5.11856	5.11369	5.10864	5.1025	5.09663	5.08895	5.08122	5.07505	5.0679	5.06094	5.05407	5.04785	5.04141	5.03375	5.02707	5.02017	5.01314	5.00594	4.99857	4.99109	4.98186	4.97404	4.96594	4.95648	4.94808	4.93897	4.92872	4.91773
Pink - SEM
0.0756914	0.0753981	0.075097	0.0748005	0.0745045	0.0742082	0.0739105	0.0736171	0.0733191	0.0730142	0.0727151	0.0724054	0.0720959	0.07179	0.071485	0.0711882	0.0708801	0.0705572	0.0702548	0.0699514	0.0696365	0.069332	0.069026	0.068719	0.0684131	0.0681009	0.0677842	0.0674727	0.0671601	0.0668459	0.0665379	0.0662246	0.0659088	0.0655983	0.0652881	0.0649742	0.0646611	0.0643492	0.0640358	0.0637231	0.0634094	0.0630957	0.0627878	0.0624737	0.06216	0.0618468	0.0615332	0.0612124	0.0609067	0.0605909
Right - Confusion matrix
		Predicted label
		Blue	Green	Pink
True label	Blue	0.512202	0.230638	0.25716
	Green	0.167069	0.570288	0.262643
	Pink	0.137179	0.158883	0.703938
[truncated: 5,000 more columns]

## Sheet: FigS2B
Left - Temporal profiles
Blue - Mean
0.947893	0.949163	0.94852	0.947572	0.948298	0.94894	0.948636	0.949566	0.947352	0.94703	0.947622	0.949807	0.949791	0.949791	0.951078	0.949791	0.950129	0.950693	0.949371	0.949082	0.949677	0.949677	0.949065	0.949098	0.949065	0.948842	0.949131	0.949436	0.950403	0.950113	0.950772	0.95154	0.952228	0.952564	0.952564	0.952564	0.952564	0.951572	0.950594	0.951282	0.951618	0.953265	0.95328	0.952915	0.953585	0.955463	0.955477	0.955143	0.953817	0.954196
Green - Mean
0.952802	0.952907	0.953625	0.953993	0.954713	0.955817	0.955416	0.954663	0.957243	0.95729	0.955882	0.957001	0.958119	0.958854	0.959589	0.959574	0.959574	0.960338	0.958104	0.959161	0.960309	0.959941	0.960206	0.959086	0.959086	0.960118	0.959365	0.959365	0.959395	0.960103	0.960118	0.960385	0.961908	0.961936	0.961595	0.963415	0.963811	0.963811	0.962334	0.962278	0.962334	0.963072	0.962703	0.963851	0.964893	0.964983	0.964615	0.964615	0.963891	0.963235
Pink - Mean
0.954158	0.953771	0.953753	0.954472	0.954397	0.953564	0.956115	0.957369	0.95608	0.957265	0.957655	0.960569	0.95896	0.958993	0.957792	0.958164	0.959416	0.959448	0.95987	0.95906	0.957844	0.958266	0.957154	0.956328	0.956715	0.957559	0.95712	0.956733	0.957997	0.957189	0.95798	0.958721	0.958249	0.958654	0.959126	0.959126	0.959919	0.960761	0.959192	0.960903	0.962903	0.962066	0.962363	0.960276	0.959514	0.959109	0.960356	0.960372	0.960824	0.960276
Right - Confusion matrix
		Predicted label
		Blue	Green	Pink
True label	Blue	0.713865	0.135677	0.150458
	Green	0.119266	0.648853	0.231881
	Pink	0.130012	0.12395	0.746038
[truncated: 5,000 more columns]

## Sheet: FigS2_details
Hand Velocity (A - Left)
The option 'omitmissing' was used to compute the mean and the standard error of the mean
Y limits (A - Left)
0.18	0.5
Gaze Position (B - Left)
This represents the proportion of Inside versus Outside the working area
Timeline from occurrence of SEL (A-B)
-1200	-1190	-1180	-1170	-1160	-1150	-1140	-1130	-1120	-1110	-1100	-1090	-1080	-1070	-1060	-1050	-1040	-1030	-1020	-1010	-1000	-990	-980	-970	-960	-950	-940	-930	-920	-910	-900	-890	-880	-870	-860	-850	-840	-830	-820	-810	-800	-790	-780	-770	-760	-750	-740	-730	-720	-710
[truncated: 630 more columns]

## Sheet: FigS3
Histogram monkey T
663	552	637	737	939	929	850	776	539	339	274	248	242	302	375	397	393	368	316	259	217	99	63	37	16	11	9	9	2	2	1
Histogram monkey M
76	36	61	109	398	1104	1820	1495	835	395	169	105	93	132	186	289	331	335	316	226	140	100	42	21	4	3	4	1	0	0	1
Histogram center frequencies
10	11	12	13	14	15	16	17	18	19	20	21	22	23	24	25	26	27	28	29	30	31	32	33	34	35	36	37	38	39	40
PSD monkey T
0.0082193	0.10958	0.53666	1.327	1.9691	2.021	1.6753	1.3421	1.202	1.2261	1.3416	1.4856	1.6215	1.7534	1.8571	1.8855	1.8254	1.6782	1.4668	1.2581	1.1168	1.0645	1.0799	1.1256	1.1653	1.1754	1.1437	1.0705	0.9662	0.84333	0.71371	0.59153	0.48895	0.41307	0.35928	0.31876	0.28549	0.2585	0.23436	0.21441	0.19742	0.1839	0.17234	0.16396	0.15665	0.14992	0.14273	0.22441	1.3416	4.5286
PSD SEM monkey T
0.00017731	0.0021186	0.0092943	0.020845	0.028429	0.026362	0.01884	0.013094	0.01128	0.011452	0.012687	0.01429	0.015136	0.015727	0.01626	0.016553	0.017431	0.017299	0.014472	0.01125	0.0099891	0.010154	0.011033	0.01229	0.013587	0.014177	0.013665	0.012301	0.010686	0.0090131	0.007191	0.005477	0.0042175	0.0034298	0.002964	0.0026441	0.0023828	0.0022148	0.0020203	0.0018504	0.001722	0.0016258	0.0015324	0.0014614	0.0013986	0.0013551	0.0013094	0.0031718	0.037353	0.13518
PSD monkey M
0.0052171	0.074386	0.39883	1.0621	1.6354	1.6485	1.2873	0.9709	0.79734	0.70271	0.66339	0.68692	0.80801	1.1313	1.7667	2.568	3.0457	2.8674	2.241	1.591	1.1539	0.94426	0.88932	0.92139	0.9944	1.0715	1.116	1.1019	1.0224	0.89489	0.74887	0.60504	0.47465	0.36979	0.29258	0.23836	0.20022	0.17336	0.15319	0.13826	0.12638	0.11762	0.1104	0.10589	0.10218	0.099116	0.096238	0.16006	1.0218	3.5009
PSD SEM monkey M
5.9876e-05	0.00082718	0.0042423	0.010861	0.016159	0.015566	0.011583	0.0087107	0.0070386	0.0060074	0.0055893	0.0058067	0.0070895	0.010889	0.018425	0.027157	0.030476	0.026901	0.020228	0.013822	0.0099876	0.0088231	0.0095431	0.010891	0.012361	0.01361	0.01412	0.013298	0.011492	0.0095524	0.0076792	0.0061045	0.004797	0.0036818	0.0028172	0.0022218	0.0018374	0.001576	0.0013901	0.0012544	0.0011395	0.0010531	0.00098767	0.00098464	0.00096224	0.00095149	0.00096022	0.0039366	0.052243	0.19123
PSD frequencies
0	1	2	3	4	5	6	7	8	9	10	11	12	13	14	15	16	17	18	19	20	21	22	23	24	25	26	27	28	29	30	31	32	33	34	35	36	37	38	39	40	41	42	43	44	45	46	47	48	49
[truncated: 451 more columns]

## Sheet: FigS4A
High - Blue - Mean
-0.0682582	-0.075454	-0.0799591	-0.0835914	-0.0853807	-0.0854422	-0.0848599	-0.0822476	-0.0776277	-0.0720022	-0.0664679	-0.0644791	-0.0669183	-0.0712231	-0.0764683	-0.0816693	-0.0853297	-0.0880147	-0.0903573	-0.0919214	-0.0892124	-0.0820243	-0.0715833	-0.0598936	-0.0463371	-0.0334356	-0.0231063	-0.01626	-0.0118288	-0.00785846	-0.0058892	-0.0050129	-0.0029277	-0.000131083	0.00300104	0.0100148	0.0164453	0.019504	0.0193195	0.0192696	0.0189794	0.0158593	0.0098561	0.00236283	-0.00571627	-0.0122056	-0.0127571	-0.00664652	0.00522198	0.0188336
High - Blue - SEM
0.0215594	0.0214217	0.0212821	0.0212491	0.021282	0.0213575	0.0214849	0.0215514	0.0215172	0.0214003	0.0212201	0.0211039	0.0210771	0.0210403	0.0209663	0.0208428	0.0206489	0.0204775	0.0204358	0.0205697	0.0207648	0.0210221	0.0213397	0.021718	0.0220277	0.0222838	0.0224753	0.0225974	0.0226158	0.0224862	0.0223345	0.0222004	0.0220501	0.0219401	0.0219078	0.0217808	0.0217076	0.0217682	0.0219057	0.0219334	0.0218551	0.0217911	0.0217866	0.0218507	0.022026	0.0222874	0.0224915	0.0226149	0.0226688	0.0227446
High - Green - Mean
-0.0952065	-0.0937724	-0.0929364	-0.0927456	-0.0944712	-0.0946037	-0.0932236	-0.0894751	-0.0846067	-0.0804312	-0.0770683	-0.0745856	-0.0715941	-0.0665796	-0.0616823	-0.0581347	-0.0560538	-0.0536894	-0.0505758	-0.0469871	-0.0429026	-0.0396308	-0.037809	-0.0360491	-0.0334596	-0.0296522	-0.0252157	-0.020396	-0.0164464	-0.0141281	-0.0132246	-0.0140307	-0.0153088	-0.017991	-0.0219309	-0.0265905	-0.0317817	-0.035329	-0.0350565	-0.032154	-0.0277044	-0.0231353	-0.0185848	-0.0134679	-0.00489456	0.00588248	0.0166229	0.0268988	0.034462	0.0382697
High - Green - SEM
0.022555	0.0226314	0.0226185	0.0225577	0.0225439	0.0224604	0.0223404	0.0221692	0.0220223	0.0219794	0.0220473	0.0222127	0.0223857	0.0224676	0.0225306	0.0226072	0.0226986	0.0227234	0.0226681	0.0225717	0.0224677	0.0224517	0.0225622	0.0227333	0.0229003	0.0230282	0.0231124	0.0231337	0.0231329	0.0231273	0.0231015	0.0230688	0.0229823	0.0229057	0.0228549	0.0228444	0.022905	0.022972	0.0229798	0.0229754	0.0229916	0.0230631	0.0231646	0.0232598	0.0232124	0.0230665	0.022916	0.0227665	0.0227033	0.0227564
High - Pink - Mean
-0.0717764	-0.0697572	-0.06176	-0.0513594	-0.0413751	-0.0323942	-0.0260339	-0.0222241	-0.0216245	-0.0237431	-0.028331	-0.0332572	-0.0360209	-0.0351033	-0.0292737	-0.018865	-0.00618316	0.00581211	0.0145074	0.0201814	0.0221749	0.0202014	0.014155	0.00724073	0.000297409	-0.00457546	-0.00344355	0.00310331	0.0116619	0.0222497	0.0312116	0.0379388	0.041719	0.0438148	0.0419349	0.0350134	0.0253618	0.0179702	0.0154103	0.016327	0.0200408	0.0274737	0.0385149	0.0523067	0.0660492	0.0776563	0.0850839	0.0867125	0.0818729	0.070806
High - Pink - SEM
0.0228834	0.0228418	0.0226888	0.022547	0.0224754	0.0224169	0.0223665	0.0222648	0.022138	0.0220169	0.0219857	0.0220499	0.0221947	0.0224016	0.0226142	0.0227857	0.0229102	0.0229991	0.0230731	0.0230544	0.0229524	0.0228211	0.0227457	0.0226871	0.0227025	0.0227732	0.0227701	0.0227205	0.0227382	0.0227574	0.0228608	0.0229926	0.0231335	0.0231948	0.0232817	0.0234741	0.0237322	0.0239248	0.0240278	0.0241521	0.0243634	0.0246165	0.0248652	0.0250658	0.0252257	0.0253148	0.0253311	0.0252941	0.0252322	0.0251903
High - P-values
0.653039	0.734844	0.617386	0.390087	0.199501	0.104284	0.0677792	0.0637078	0.0880795	0.146569	0.258908	0.386334	0.466159	0.451925	0.299082	0.123978	0.0361933	0.00929424	0.00294878	0.00133343	0.00147786	0.00421682	0.0219538	0.0974313	0.319162	0.623108	0.762254	0.745117	0.654082	0.492087	0.343923	0.234062	0.183293	0.148128	0.142295	0.164714	0.168959	0.159819	0.178846	0.211709	0.2534	0.279049	0.232731	0.122572	0.0481539	0.0173211	0.0106346	0.0173607	0.0657603	0.286269
Low - Blue - Mean
-0.412514	-0.409437	-0.403392	-0.395031	-0.385359	-0.37661	-0.369455	-0.363219	-0.357849	-0.354269	-0.353425	-0.353927	-0.354152	-0.3554	-0.357079	-0.357856	-0.358004	-0.35841	-0.359577	-0.360335	-0.359742	-0.357415	-0.352048	-0.345133	-0.337891	-0.330709	-0.324102	-0.318557	-0.313789	-0.309501	-0.305082	-0.300476	-0.296233	-0.291597	-0.286784	-0.282027	-0.276275	-0.270178	-0.263381	-0.255187	-0.246334	-0.238802	-0.23355	-0.231177	-0.230986	-0.231972	-0.231925	-0.228903	-0.223126	-0.214446
Low - Blue - SEM
0.0186853	0.0188046	0.0188625	0.0188506	0.0187758	0.0186911	0.0186021	0.0184814	0.0183258	0.0181739	0.0180717	0.0179781	0.017842	0.0177269	0.0176237	0.0174931	0.0173563	0.0172619	0.017245	0.0172797	0.0173427	0.0174317	0.0174955	0.0175762	0.0176969	0.0178425	0.0179984	0.018147	0.0182589	0.0183187	0.018309	0.0182448	0.0181759	0.0181089	0.0180782	0.0181079	0.0181556	0.0182307	0.0182943	0.0182943	0.0182322	0.0181627	0.0181203	0.0181412	0.0182236	0.018357	0.0184894	0.018572	0.0186307	0.0186602
Low - Green - Mean
-0.398578	-0.397194	-0.396439	-0.395804	-0.395114	-0.393576	-0.392017	-0.391724	-0.393154	-0.395046	-0.396535	-0.39662	-0.395214	-0.391015	-0.38428	-0.377026	-0.370506	-0.363617	-0.356673	-0.350317	-0.345077	-0.34153	-0.339634	-0.337718	-0.335696	-0.334067	-0.332742	-0.331683	-0.331099	-0.33107	-0.330684	-0.329258	-0.328285	-0.327644	-0.327126	-0.326652	-0.325453	-0.322389	-0.317141	-0.30942	-0.300382	-0.291054	-0.282433	-0.275527	-0.270186	-0.265188	-0.261784	-0.259924	-0.258562	-0.257358
Low - Green - SEM
0.0172305	0.0174556	0.01772	0.0179753	0.0181887	0.0183098	0.018359	0.0183952	0.0184527	0.0185093	0.0185618	0.0186071	0.0186678	0.018706	0.0187257	0.0187846	0.0189011	0.0190046	0.0190785	0.0191259	0.0191589	0.019198	0.0192483	0.0192583	0.0192302	0.0191891	0.0191357	0.0190669	0.0189879	0.0189061	0.0187908	0.0186255	0.0184854	0.0183839	0.0183374	0.018361	0.0184341	0.0185166	0.0185935	0.0186366	0.0186681	0.0187041	0.0187561	0.0188377	0.0189205	0.0189457	0.0189663	0.0189972	0.0190346	0.0191092
Low - Pink - Mean
-0.420183	-0.419181	-0.418018	-0.416744	-0.414902	-0.413579	-0.411925	-0.407879	-0.401912	-0.395311	-0.389466	-0.385383	-0.383662	-0.383576	-0.384514	-0.385841	-0.386403	-0.385233	-0.382288	-0.378305	-0.373873	-0.37094	-0.368791	-0.366583	-0.365569	-0.365023	-0.365189	-0.365435	-0.363628	-0.360666	-0.357499	-0.355112	-0.352248	-0.347181	-0.340354	-0.334086	-0.329196	-0.326149	-0.323825	-0.320848	-0.318396	-0.316214	-0.312723	-0.307123	-0.299021	-0.288591	-0.277026	-0.263723	-0.246613	-0.227232
Low - Pink - SEM
0.0183096	0.0184506	0.0185784	0.0186932	0.0187832	0.0188948	0.0189917	0.0189836	0.0188903	0.0187585	0.0186361	0.0185543	0.0185326	0.0185442	0.018576	0.0186219	0.0186547	0.0186474	0.0186106	0.0185747	0.0185519	0.0186055	0.0186777	0.0187109	0.0187476	0.0187591	0.0187702	0.0187745	0.0187117	0.0186543	0.0186646	0.01879	0.0189716	0.0191148	0.0192078	0.0193144	0.019437	0.0195744	0.0196693	0.0196721	0.0196566	0.0196427	0.0196126	0.0195869	0.0195897	0.0196545	0.0198372	0.020095	0.0202994	0.0204707
Low - P-values
0.708381	0.712095	0.719393	0.662511	0.5325	0.380109	0.275583	0.22552	0.196075	0.180692	0.18974	0.21596	0.244251	0.328704	0.458516	0.535441	0.550655	0.561877	0.578284	0.572517	0.5608	0.547666	0.556736	0.543933	0.471877	0.377078	0.276168	0.199736	0.168766	0.156093	0.140571	0.115689	0.099979	0.0954389	0.0970708	0.0918387	0.072773	0.054382	0.0395997	0.0275447	0.0169084	0.0112185	0.0104305	0.0160945	0.0374928	0.103923	0.22966	0.355734	0.396014	0.263118
Timeline from occurrence of SEL
-1200	-1190	-1180	-1170	-1160	-1150	-1140	-1130	-1120	-1110	-1100	-1090	-1080	-1070	-1060	-1050	-1040	-1030	-1020	-1010	-1000	-990	-980	-970	-960	-950	-940	-930	-920	-910	-900	-890	-880	-870	-860	-850	-840	-830	-820	-810	-800	-790	-780	-770	-760	-750	-740	-730	-720	-710
[truncated: 630 more columns]

[truncated: 29 more sheets: FigS4B, FigS4C, FigS4D, FigS5A, FigS5B, FigS5C, FigS5D, FigS5E, FigS5F, FigS5_details, FigS6, FigS7A, FigS7B, FigS7C, FigS7D, FigS7E, FigS7F, FigS7G, FigS7H, FigS7I …]
